# Supplementary material for: Social environment influences microbiota and potentially pathogenic bacterial communities on the skin of developing birds
Source: Anim Microbiome. 2024 Aug 15;6:47. doi: 10.1186/s42523-024-00327-2 (PMC11325624; doi:10.1186/s42523-024-00327-2)
Supplement: Supplementary file 4 — Additional file 4. [file 42523_2024_327_MOESM4_ESM.xlsx]

## Sheet: tabla_descriptiva_final
Additional file 4. Taxonomy of detected bacterial genera on the skin of the uropygial gland of magpie and great spotted cuckoo nestlings in monospecific (Sharing) and hetero-specific (Not sharing) nests. We also show mean relative abundance of different bacterial taxa per group.
			Great spotted cuckoos		Magpies
Phylum	Family	Genus	Monospecific nest	Hetero-specific nest	Monospecific nest	Hetero-specific nest
Abditibacteriota	Abditibacteriaceae	Abditibacterium		0.00234225	0.00297957	0.00442588
Acidobacteriota	Blastocatellaceae	Aridibacter	0.00106771	0.000551444	0.000345332	0.000598775
Acidobacteriota	Blastocatellaceae	Blastocatella		0.00530663	0.00548892	0.00546296
Acidobacteriota	Blastocatellaceae	JGI_0001001-H03	8.33507e-05		0.000393614	0.000313328
Acidobacteriota	Blastocatellaceae	Stenotrophobacter	0.00060018	0.000982347		0.00105369
Acidobacteriota	Blastocatellaceae	uncultured	0.00126038	0.000198854		0.000609523
Acidobacteriota	Bryobacteraceae	Bryobacter	5.29942e-05	0.00220361	0.000137155	0.00216376
Acidobacteriota	DS-100	DS-100		2.21748e-05		3.13606e-05
Acidobacteriota	Koribacteraceae	Candidatus_Koribacter			0.000123088
Acidobacteriota	Subgroup_17	Subgroup_17		8.02876e-05	0.000521557	2.21641e-05
Acidobacteriota	Subgroup_7	Subgroup_7		0.0013481	0.00283878	0.00230931
Acidobacteriota	Thermoanaerobaculaceae	Subgroup_10		8.98926e-05	0.000407949	0.000444592
Acidobacteriota	Vicinamibacteraceae	Luteitalea		2.21748e-05	0.000331044	0.000136287
Acidobacteriota	Vicinamibacteraceae	Vicinamibacter		0.00017287
Acidobacteriota	Vicinamibacteraceae	Vicinamibacteraceae	0.00110982	0.000532652	0.00230813	0.00233833
Acidobacteriota	uncultured	uncultured	0.000120036	0.000710302	0.00136318	0.00125939
Actinobacteriota	0319-7L14	0319-7L14		0.000568398	0.000533386	0.00188963
Actinobacteriota	67-14	67-14	0.00672278	0.0016162	0.00207602	0.00560597
Actinobacteriota	Acidimicrobiaceae	uncultured	0.000391494
Actinobacteriota	Actinomycetaceae	Actinomyces		0.000519976		2.21025e-05
Actinobacteriota	Actinomycetaceae	Mobiluncus			3.05496e-05
Actinobacteriota	Beutenbergiaceae	Serinibacter			0.000239787
Actinobacteriota	Bifidobacteriaceae	Bifidobacterium		0.000405721	0.000735642	0.00594357
Actinobacteriota	Bogoriellaceae	Georgenia		0.00012543	0.000424503	0.000394923
Actinobacteriota	Brevibacteriaceae	Brevibacterium	0.000132485	0.000307505	0.000272135	0.000409875
Actinobacteriota	Cellulomonadaceae	Actinotalea		0.000470227	0.000348755	0.00176997
Actinobacteriota	Cellulomonadaceae	Cellulomonas	0.00241904	0.00372964	0.00247924	0.00620454
Actinobacteriota	Corynebacteriaceae	Corynebacterium	0.00290428	0.00279332	0.0123606	0.00446794
Actinobacteriota	Corynebacteriaceae	Lawsonella	0.000339576	7.9694e-05	0.000948983	2.21025e-05
Actinobacteriota	Corynebacteriaceae	Turicella			0.000359846
Actinobacteriota	Corynebacteriaceae	uncultured			0.000345211
Actinobacteriota	Corynebacteriales_Incertae_Sedis	Tomitella			0.000287476	2.76324e-05
Actinobacteriota	Cryptosporangiaceae	Cryptosporangium				4.18375e-05
Actinobacteriota	Demequinaceae	Demequina			0.000259477
Actinobacteriota	Demequinaceae	uncultured				0.000311913
Actinobacteriota	Dermabacteraceae	Brachybacterium	0.000989169	0.00211633	0.00134627	0.00584738
Actinobacteriota	Dermacoccaceae	Dermacoccus				1.76793e-05
Actinobacteriota	Dermatophilaceae	Dermatophilaceae			0.000221559
Actinobacteriota	Dietziaceae	Dietzia	0.000586799	0.00051158	0.000923718	0.000811725
Actinobacteriota	Euzebyaceae	uncultured		0.000215323	0.000113718	0.000652799
Actinobacteriota	Frankiaceae	Jatrophihabitans				0.00068554
Actinobacteriota	Frankiales	Frankiales			0.000465956
Actinobacteriota	Gaiellaceae	Gaiella	0.000409289	0.000305958	0.000489069	0.00150036
Actinobacteriota	Geodermatophilaceae	Antricoccus			0.000239119
Actinobacteriota	Geodermatophilaceae	Blastococcus	0.00948769	0.00980211	0.0104255	0.0147193
Actinobacteriota	Geodermatophilaceae	Geodermatophilus	0.00133108	0.000959655	0.00115902	0.00323223
Actinobacteriota	Geodermatophilaceae	Klenkia		5.91327e-05	0.000861457	0.000339311
Actinobacteriota	Geodermatophilaceae	Modestobacter	0.000238948	0.00201386	0.00318987	0.00323129
Actinobacteriota	Glycomycetaceae	Glycomyces				0.000310241
Actinobacteriota	IMCC26256	IMCC26256		7.18763e-06	0.000434783	0.000494611
Actinobacteriota	Iamiaceae	Iamia	0.00030009	0.000128758	0.000897918	0.000899064
Actinobacteriota	Ilumatobacteraceae	CL500-29_marine_group		0.000323748	0.000650363	0.000422748
Actinobacteriota	Ilumatobacteraceae	Ilumatobacter			0.000358135	2.20992e-05
Actinobacteriota	Ilumatobacteraceae	uncultured	0.000240072	0.000341268	5.02058e-05	0.000281851
Actinobacteriota	Intrasporangiaceae	Aquipuribacter	0.000747072	0.000468915	0.00407918	0.000849033
Actinobacteriota	Intrasporangiaceae	Janibacter	0.0026577	0.000139367	0.000817607	0.000132412
Actinobacteriota	Intrasporangiaceae	Knoellia	0.00718354	0.0048666	0.0223832	0.00603923
Actinobacteriota	Intrasporangiaceae	Ornithinicoccus			0.000239787
Actinobacteriota	Intrasporangiaceae	Ornithinimicrobium		0.00148576	0.00560667	0.000645626
Actinobacteriota	Intrasporangiaceae	Terrabacter		0.000174209	8.80127e-05	2.47158e-05
Actinobacteriota	Intrasporangiaceae	Tetrasphaera		0.000215723	3.22061e-05	0.000600331
Actinobacteriota	Kineosporiaceae	Angustibacter			6.74709e-05
Actinobacteriota	Kineosporiaceae	Kineococcus	0.00112372	0.000217797	0.00277509	0.00256244
Actinobacteriota	Kineosporiaceae	Quadrisphaera		0.000125657	6.89201e-06	0.000394854
Actinobacteriota	Kineosporiaceae	uncultured				3.90919e-05
Actinobacteriota	MB-A2-108	MB-A2-108	0.000560168			0.000383296
Actinobacteriota	Microbacteriaceae	Agrococcus	0.00465415	0.00306562	0.00477219	0.00290209
Actinobacteriota	Microbacteriaceae	Agromyces		5.91327e-05	2.69884e-05	5.02921e-05
Actinobacteriota	Microbacteriaceae	Amnibacterium		1.76266e-05
Actinobacteriota	Microbacteriaceae	Chryseoglobus			0.000392156	4.41983e-05
Actinobacteriota	Microbacteriaceae	Clavibacter		0.000325947	0.000983363	0.000890366
Actinobacteriota	Microbacteriaceae	Cryobacterium		0.000223487		9.29286e-05
Actinobacteriota	Microbacteriaceae	Curtobacterium	2.64971e-05	0.000606844	0.00045207	0.000238036
Actinobacteriota	Microbacteriaceae	Frigoribacterium		0.000294962	0.000334448
Actinobacteriota	Microbacteriaceae	Galbitalea	1.38918e-05	0.000192412	0.000887034	0.000627845
Actinobacteriota	Microbacteriaceae	Labedella		0.000234452		1.50186e-05
Actinobacteriota	Microbacteriaceae	Leucobacter		0.000817971	0.00169013	0.000689364
Actinobacteriota	Microbacteriaceae	Microbacteriaceae				6.03509e-05
Actinobacteriota	Microbacteriaceae	Microbacterium	0.00472237	0.00342012	0.0114519	0.00590156
Actinobacteriota	Microbacteriaceae	Mycetocola	0.00255225	0.000867942	0.00193358	0.00391019
Actinobacteriota	Microbacteriaceae	Naasia		0.000636238	0.000217098
Actinobacteriota	Microbacteriaceae	Rathayibacter		0.00116687	0.00144037	0.000630861
Actinobacteriota	Microbacteriaceae	Yonghaparkia	6.0018e-05	0.000282874	7.73697e-05	0.000122499
Actinobacteriota	Micrococcaceae	Arthrobacter	0.0122325	0.0118109	0.030398	0.0287499
Actinobacteriota	Micrococcaceae	Citricoccus	0.00020006		0.000363861	1.32615e-05
Actinobacteriota	Micrococcaceae	Enteractinococcus			0.000309715	5.99757e-05
Actinobacteriota	Micrococcaceae	Garicola				2.21025e-05
Actinobacteriota	Micrococcaceae	Glutamicibacter	0.00464241	0.00175859	0.00167571	0.00270749
Actinobacteriota	Micrococcaceae	Kocuria	0.002219	0.00170242	0.00615333	0.00213187
Actinobacteriota	Micrococcaceae	Micrococcus		0.000101028	0.0005959	3.97785e-05
Actinobacteriota	Micrococcaceae	Nesterenkonia			0.000180893
Actinobacteriota	Micrococcaceae	Paeniglutamicibacter	0.00302852	0.000417787	0.00121214	0.00074578
Actinobacteriota	Micrococcaceae	Pseudarthrobacter	0.0151844	0.0139809	0.0183373	0.0153625
Actinobacteriota	Micrococcaceae	Rothia		0.00169525	0.00578801	0.0024679
Actinobacteriota	Micrococcaceae	Yaniella			0.000693069	0.000102532
Actinobacteriota	Micromonosporaceae	Actinoplanes	0.00094745	0.000217526	9.42109e-05	0.00047219
Actinobacteriota	Micromonosporaceae	Micromonospora				1.76793e-05
Actinobacteriota	Micromonosporaceae	Pilimelia				0.000981364
Actinobacteriota	Microtrichaceae	Candidatus_Microthrix				7.89204e-05
Actinobacteriota	Microtrichaceae	IMCC26207		6.96835e-05	0.00018735
Actinobacteriota	Microtrichaceae	uncultured	0.000160048	0.000124467	0.00033279	0.00011377
Actinobacteriota	Mycobacteriaceae	Mycobacterium	0.000140042	0.00231966	0.0014744	0.00166947
Actinobacteriota	Nakamurellaceae	Nakamurella		0.000497098		0.000706318
Actinobacteriota	Nocardiaceae	Gordonia		4.87784e-05	0.000177188
Actinobacteriota	Nocardiaceae	Rhodococcus	0.00302755	0.000370574	0.00220744	0.00153301
Actinobacteriota	Nocardiaceae	Smaragdicoccus		9.78987e-05
Actinobacteriota	Nocardiaceae	Williamsia	0.00092303	0.000115002	0.000688516	7.2306e-05
Actinobacteriota	Nocardioidaceae	Aeromicrobium	0.00087905	0.000876076	0.00180067	0.00112939
Actinobacteriota	Nocardioidaceae	Kribbella		0.000332691	0.000407949	0.000277415
Actinobacteriota	Nocardioidaceae	Marmoricola	0.000453114	0.00363151	0.0096266	0.00509688
Actinobacteriota	Nocardioidaceae	Nocardioides	0.00142043	0.00344904	0.0114876	0.00598457
Actinobacteriota	PeM15	PeM15			0.000218691	8.55489e-05
Actinobacteriota	Promicromonosporaceae	Cellulosimicrobium			0.00021928
Actinobacteriota	Promicromonosporaceae	Promicromonospora				4.88649e-06
Actinobacteriota	Propionibacteriaceae	Aestuariimicrobium		8.8699e-05	0.000175447	0.000208148
Actinobacteriota	Propionibacteriaceae	Auraticoccus		0.000158639	0.000291946	2.25602e-05
Actinobacteriota	Propionibacteriaceae	Cutibacterium	0.00280785	0.00261972	0.0115884	0.0048142
Actinobacteriota	Propionibacteriaceae	Friedmanniella	0.00135243	0.00248108	0.00313524	0.00233241
Actinobacteriota	Propionibacteriaceae	Jiangella	0.000605036
Actinobacteriota	Propionibacteriaceae	Marinilutecoccus				0.000336459
Actinobacteriota	Propionibacteriaceae	Microlunatus	0.000220066	0.000117552	0.000306866	6.17894e-05
Actinobacteriota	Propionibacteriaceae	Propionicicella		0.000118265	0.000137155	0.000828105
Actinobacteriota	Propionibacteriaceae	Propioniciclava			9.24595e-05
Actinobacteriota	Propionibacteriaceae	Tessaracoccus		0.00058764	0.0014312	0.000328493
Actinobacteriota	Pseudonocardiaceae	Actinomycetospora		0.00035533		0.00108737
Actinobacteriota	Pseudonocardiaceae	Actinophytocola	0.000551651	0.000103722		0.000196632
Actinobacteriota	Pseudonocardiaceae	Amycolatopsis				0.000126337
Actinobacteriota	Pseudonocardiaceae	Kibdelosporangium				2.44324e-05
Actinobacteriota	Pseudonocardiaceae	Lechevalieria		0.00105071	0.000179357	1.95459e-05
Actinobacteriota	Pseudonocardiaceae	Pseudonocardia	0.00156439	0.00241028	0.000291242	0.0028159
Actinobacteriota	Pseudonocardiaceae	Saccharothrix				6.69911e-05
Actinobacteriota	Pseudonocardiaceae	Thermocrispum				2.6523e-05
Actinobacteriota	Pseudonocardiaceae	Umezawaea				0.000223133
Actinobacteriota	Rubrobacteriaceae	Rubrobacter	0.00299999	0.00191569	0.00340067	0.00642185
Actinobacteriota	Sanguibacteraceae	Sanguibacter	0.00030009	0.000320257	0.00375698	0.00132576
Actinobacteriota	Solirubrobacteraceae	Conexibacter		0.00125452	0.000992071	0.000721054
Actinobacteriota	Solirubrobacteraceae	Parviterribacter	0.000398126	0.000284461	0.00137211	0.000247466
Actinobacteriota	Solirubrobacteraceae	Patulibacter	0.00020006	7.39158e-06	4.50886e-05	0.000463994
Actinobacteriota	Solirubrobacteraceae	Solirubrobacter	0.000771391	0.00161521	0.00166222	0.00345488
Actinobacteriota	Sporichthyaceae	Sporichthya		0.000165956		0.000144385
Actinobacteriota	Sporichthyaceae	uncultured	0.000555671	0.000182883		5.92486e-05
Actinobacteriota	Streptomycetaceae	E1B-B3-114		1.38296e-05		5.3038e-05
Actinobacteriota	Streptosporangiales_Incertae_Sedis	Motilibacter		0.000400815		2.93189e-05
Actinobacteriota	Thermomonosporaceae	Actinomadura				0.000130108
Actinobacteriota	uncultured	uncultured	0.000694162	0.00152394	0.00238865	0.00182919
Armatimonadota	Armatimonadales	Armatimonadales		0.000224848	0.00069249	0.000779495
Armatimonadota	Chthonomonadaceae	Chthonomonas				1.79203e-05
Armatimonadota	Fimbriimonadaceae	Fimbriimonadaceae		3.59381e-05	0.000105504	0.000114703
Armatimonadota	uncultured	uncultured		2.47695e-05		9.9236e-05
Bacteroidota	AKYH767	AKYH767				0.000306819
Bacteroidota	Bacteroidaceae	Bacteroides	0.138233	0.112329	0.000722509	0.0567551
Bacteroidota	Barnesiellaceae	Barnesiella	0.00462127	0.000260753		0.000244324
Bacteroidota	Barnesiellaceae	Coprobacter	0.00795594	0.000195797		0.00100983
Bacteroidota	Barnesiellaceae	uncultured				9.85619e-05
Bacteroidota	Blattabacteriaceae	Blattabacterium			0.000337826	8.83966e-06
Bacteroidota	Chitinophagaceae	Aurantisolimonas				0.000260322
Bacteroidota	Chitinophagaceae	Cnuella		0.000514989	0.00309312	0.000716857
Bacteroidota	Chitinophagaceae	Edaphobaculum		0.00074425	0.000416858	0.00151992
Bacteroidota	Chitinophagaceae	Ferruginibacter	0.00020006	0.00126696	0.00444514	0.00305298
Bacteroidota	Chitinophagaceae	Flaviaesturariibacter	0.00162734	0.000466332	0.00366347	0.000768112
Bacteroidota	Chitinophagaceae	Flavisolibacter	0.00080024	0.00512233	0.00420125	0.00753455
Bacteroidota	Chitinophagaceae	Flavitalea		0.000166669		3.20827e-05
Bacteroidota	Chitinophagaceae	Parasegetibacter	0.000540162		0.000189189	0.000214512
Bacteroidota	Chitinophagaceae	Segetibacter	8.0024e-05	0.00369048	0.00126877	0.00436009
Bacteroidota	Chitinophagaceae	Taibaiella			0.000429297	0.000139401
Bacteroidota	Chitinophagaceae	Terrimonas		4.14889e-05
Bacteroidota	Chitinophagaceae	uncultured			0.000641172	0.000263938
Bacteroidota	Cyclobacteriaceae	Algoriphagus	0.000240072		0.000706947	8.83966e-06
Bacteroidota	Cyclobacteriaceae	Cesiribacter				1.32595e-05
Bacteroidota	Cyclobacteriaceae	Cyclobacterium				0.000229297
Bacteroidota	Cytophagaceae	Cytophaga	0.000320096
Bacteroidota	Cytophagaceae	Rhodocytophaga	0.00112034	0.0011542		0.000601164
Bacteroidota	Cytophagaceae	Siphonobacter		0.000327522		0.000730401
Bacteroidota	Cytophagaceae	Sporocytophaga		0.000283984		0.000134119
Bacteroidota	Dysgonomonadaceae	Dysgonomonas		6.91482e-05
Bacteroidota	Dysgonomonadaceae	Fermentimonas				5.57085e-05
Bacteroidota	Flavobacteriaceae	Aequorivita	0.00017627		0.00155301
Bacteroidota	Flavobacteriaceae	Antarcticibacterium	0.0026808	7.6063e-05	0.000590469	0.000633324
Bacteroidota	Flavobacteriaceae	Arenibacter				3.24966e-05
Bacteroidota	Flavobacteriaceae	Flavobacterium	0.00177437	0.00225845	0.00786342	0.00273281
Bacteroidota	Flavobacteriaceae	Gillisia	0.000260078			7.26336e-05
Bacteroidota	Flavobacteriaceae	Salinimicrobium			3.16436e-06
Bacteroidota	Flavobacteriaceae	uncultured		8.06257e-05		4.86254e-05
Bacteroidota	Hymenobacteraceae	Adhaeribacter	0.00904746	0.00901252	0.0107346	0.0156616
Bacteroidota	Hymenobacteraceae	Hymenobacter	0.00759393	0.0130906	0.0213415	0.0142244
Bacteroidota	Hymenobacteraceae	Nibribacter		0.00010645	0.000518707	0.000975138
Bacteroidota	Hymenobacteraceae	Pontibacter	0.00303493	0.000741662	0.00710742	0.0014581
Bacteroidota	Hymenobacteraceae	Rufibacter			0.000624831	0.000166141
Bacteroidota	KD3-93	KD3-93				1.34403e-05
Bacteroidota	Kapabacteriales	Kapabacteriales		0.000291584		0.000130669
Bacteroidota	MWH-CFBk5	MWH-CFBk5			0.000610721
Bacteroidota	Marinifilaceae	Butyricimonas	0.000132485			7.81838e-05
Bacteroidota	Marinifilaceae	Odoribacter	0.00584129	0.00621507		0.00581519
Bacteroidota	Marinifilaceae	Sanguibacteroides		0.000227152		5.79082e-05
Bacteroidota	Microscillaceae	Ohtaekwangia		0.000234547		0.000141461
Bacteroidota	Microscillaceae	uncultured		0.000103995	3.5857e-05	0.000257166
Bacteroidota	Muribaculaceae	Muribaculaceae		0.000195862
Bacteroidota	Paludibacteraceae	Paludibacter	0.000595193			2.44324e-05
Bacteroidota	Porphyromonadaceae	Porphyromonas		6.18897e-05	0.000185436	0.000449932
Bacteroidota	Prevotellaceae	Alloprevotella			0.000401452	0.00021627
Bacteroidota	Prevotellaceae	Paraprevotella		0.000722054		6.63294e-05
Bacteroidota	Prevotellaceae	Prevotella			0.000119144
Bacteroidota	Prevotellaceae	Prevotellaceae_UCG-001		0.0044357		0.000523628
Bacteroidota	Prolixibacteraceae	WCHB1-32		1.37533e-05	0.000318826
Bacteroidota	Rhodothermaceae	Rhodothermaceae				1.45267e-05
Bacteroidota	Rhodothermaceae	Rubrivirga		0.000189321	0.000267765	0.000654135
Bacteroidota	Rhodothermaceae	uncultured		0.000118265		0.000133249
Bacteroidota	Rikenellaceae	Alistipes	0.00903195	0.0105149		0.00797979
Bacteroidota	Rikenellaceae	Rikenella	0.00179592	0.00491338		0.00154613
Bacteroidota	Rikenellaceae	Rikenellaceae				5.36426e-05
Bacteroidota	SB-5	SB-5			0.000292524
Bacteroidota	Sphingobacteriaceae	Arcticibacter	0.000240072	0.000577099	0.00101912	0.00173762
Bacteroidota	Sphingobacteriaceae	Mucilaginibacter		0.000271822	0.000408361	0.000419775
Bacteroidota	Sphingobacteriaceae	Pedobacter	0.00462765	0.00243343	0.00944595	0.010208
Bacteroidota	Sphingobacteriaceae	Sphingobacterium		0.000375781	0.000505431	0.000665547
Bacteroidota	Sphingobacteriaceae	uncultured	0.000320096	0.000358267	4.92353e-05	0.000337973
Bacteroidota	Spirosomaceae	Arcicella			0.000352726
Bacteroidota	Spirosomaceae	Dyadobacter	0.000673506	0.0011604	0.00242244	0.000880374
Bacteroidota	Spirosomaceae	Fibrella		2.87505e-05	0.00155676	0.000244116
Bacteroidota	Spirosomaceae	Persicitalea			0.000107571
Bacteroidota	Spirosomaceae	Rhabdobacter			0.000147706
Bacteroidota	Spirosomaceae	Runella			6.33025e-05
Bacteroidota	Spirosomaceae	Spirosoma	0.000540162	0.00512852	0.000230882	0.00420449
Bacteroidota	Spirosomaceae	uncultured		0.000207444		0.000187077
Bacteroidota	Tannerellaceae	Parabacteroides	0.0953281	0.050315	0.000385653	0.0264834
Bacteroidota	Tannerellaceae	Tannerellaceae		0.000258703		0.000635574
Bacteroidota	Tannerellaceae	uncultured	0.00199584	0.00277913		0.0007804
Bacteroidota	Weeksellaceae	Empedobacter			0.000535079
Bacteroidota	Weeksellaceae	Moheibacter		9.19713e-05	7.69583e-05	0.000337467
Bacteroidota	Weeksellaceae	Ornithobacterium				1.95459e-05
Bacteroidota	env.OPS_17	env.OPS_17		0.000496005	0.000300666	0.000326258
Bacteroidota	uncultured	uncultured	0.000180054	0.000260446	3.44601e-06	0.000451117
Bdellovibrionota	0319-6G20	0319-6G20	0.000640192	0.000300029	0.00148143	0.000417706
Bdellovibrionota	Bacteriovoracaceae	Bacteriovorax			6.40471e-05
Bdellovibrionota	Bacteriovoracaceae	Peredibacter	7.11807e-05	0.000836353	0.00248228	0.00117917
Bdellovibrionota	Bdellovibrionaceae	Bdellovibrio		0.00114526	0.00112433	0.000557059
Bdellovibrionota	Bdellovibrionaceae	OM27_clade		6.46886e-05
Bdellovibrionota	Oligoflexales	Oligoflexus	0.00140582		7.92581e-05	0.000781783
Bdellovibrionota	Silvanigrellaceae	uncultured				0.000194018
Bdellovibrionota	uncultured	uncultured				1.7682e-05
Campilobacterota	Campylobacteraceae	Campylobacter		0.0097551	0.0010815	0.00940074
Campilobacterota	Helicobacteraceae	Helicobacter		0.00027094
Cyanobacteria	Chroococcidiopsaceae	Aliterella	0.000105988	0.000182236	0.00337777	0.0010918
Cyanobacteria	Chroococcidiopsaceae	Crinalium_SAG_22.89		0.000100627	0.00282482	6.17894e-05
Cyanobacteria	Chroococcidiopsaceae	uncultured				1.46595e-05
Cyanobacteria	Coleofasciculaceae	Microcoleus_PCC-7113		6.4997e-05	0.000112538	0.000235192
Cyanobacteria	Nodosilineaceae	Nodosilinea_PCC-7104			0.000615858
Cyanobacteria	Nostocaceae	Nostoc_PCC-73102				0.00202266
Cyanobacteria	Nostocaceae	Scytonema_UTEX_2349		0.000251567
Cyanobacteria	Oscillatoriaceae	Oscillatoria_PCC-6304			0.0002984
Cyanobacteria	Phormidiaceae	Phormidium_IAM_M-71				0.000112483
Cyanobacteria	Phormidiaceae	Planktothrix_NIVA-CYA_15			9.58253e-05
Cyanobacteria	Phormidiaceae	Tychonema_CCAP_1459-11B		0.00742767	0.00406445	0.00457232
Cyanobacteria	Sericytochromatia	Sericytochromatia		4.43495e-05	9.30422e-05	0.000265463
Cyanobacteria	Unknown_Family	CENA518			0.000109021
Cyanobacteria	Unknown_Family	Leptolyngbya_EcFYyyy-00		5.53185e-05
Cyanobacteria	Unknown_Family	Phormidium_CYN64			0.000482431
Cyanobacteria	Unknown_Family	Phormidium_SAG_37.90				7.43778e-05
Cyanobacteria	Xenococcaceae	Pleurocapsa_PCC-7319				0.00017597
Deinococcota	Deinococcaceae	Deinococcus	0.0021978	0.000417105	0.00200192	0.000843914
Deinococcota	Deinococcaceae	uncultured				2.93189e-05
Deinococcota	Trueperaceae	Truepera		0.000248051
Desulfobacterota	Desulfovibrionaceae	Bilophila	0.00506048	0.00480967		0.00358951
Desulfobacterota	Desulfovibrionaceae	Desulfovibrio		0.00302673		0.000361469
Desulfobacterota	Desulfovibrionaceae	Mailhella				4.88649e-06
Desulfobacterota	Desulfovibrionaceae	uncultured	0.00103728	0.00029511		0.000691847
Desulfobacterota	Geobacteraceae	Citrifermentans			0.000290131
Desulfobacterota	Geobacteraceae	uncultured			7.1714e-05
Desulfobacterota	Syntrophobacteraceae	Syntrophobacter			0.000143428
Elusimicrobiota	Elusimicrobiaceae	Elusimicrobium		0.000213176		0.000301659
Entotheonellaeota	Entotheonellaceae	Candidatus_Entotheonella			0.000679561
Fibrobacterota	Fibrobacteraceae	possible_genus_04				3.09388e-05
Firmicutes	Acidaminococcaceae	Phascolarctobacterium	8.81348e-05	0.00965579		0.00309978
Firmicutes	Acidaminococcaceae	uncultured				8.82051e-05
Firmicutes	Aerococcaceae	Aerococcus	7.94913e-05		0.000559616	5.86378e-05
Firmicutes	Aerococcaceae	Facklamia		0.000153304	4.48924e-05	6.23034e-05
Firmicutes	Aerococcaceae	uncultured		0.000480368		5.86378e-05
Firmicutes	Alicyclobacillaceae	Alicyclobacillus			0.000194477
Firmicutes	Alicyclobacillaceae	Tumebacillus		0.00178531	0.00403165	0.00121529
Firmicutes	Anaerofustaceae	Anaerofustis				1.23579e-05
Firmicutes	Anaerovoracaceae	Anaerovorax		0.00121769	8.08865e-05	0.000129636
Firmicutes	Anaerovoracaceae	Family_XIII_AD3011_group				3.35568e-05
Firmicutes	Anaerovoracaceae	Family_XIII_UCG-001				9.26841e-05
Firmicutes	Anaerovoracaceae	Mogibacterium				4.4205e-06
Firmicutes	Bacillaceae	Bacillus	0.0200961	0.00695391	0.0342242	0.0159023
Firmicutes	Bacillaceae	Geobacillus			0.000213098	2.32431e-05
Firmicutes	Bacillaceae	Gracilibacillus			0.00061705
Firmicutes	Bacillaceae	Halobacillus			2.75681e-05
Firmicutes	Bacillaceae	Oceanobacillus	0.000820246		0.000664929	7.26875e-05
Firmicutes	Bacillaceae	Ornithinibacillus			0.000181731
Firmicutes	Bacillaceae	Paucisalibacillus		0.000146335
Firmicutes	Bacillaceae	Pseudogracilibacillus		0.000219888	0.000465421	0.000333382
Firmicutes	Bacillaceae	Terribacillus			0.000337919	0.000363003
Firmicutes	Bacillaceae	Thalassobacillus				8.31154e-05
Firmicutes	Bacillaceae	Virgibacillus		0.000146592	0.00047505
Firmicutes	Bacillaceae	uncultured	0.000374573	0.000138817	1.67353e-05	0.000366099
Firmicutes	Brevibacillaceae	Brevibacillus			0.000124689
Firmicutes	Butyricicoccaceae	Butyricicoccus		0.000115518		2.23511e-05
Firmicutes	Butyricicoccaceae	UCG-008		0.000144898		7.15234e-05
Firmicutes	Butyricicoccaceae	UCG-009	5.29942e-05	8.69389e-05		0.000231551
Firmicutes	Caloramatoraceae	Clostridium				3.24966e-05
Firmicutes	Caloramatoraceae	Fonticella			0.00024122
Firmicutes	Carnobacteriaceae	Alkalibacterium		0.000388469		1.7682e-05
Firmicutes	Carnobacteriaceae	Atopostipes		0.00120994	0.00174985	0.00136096
Firmicutes	Carnobacteriaceae	Carnobacterium	0.00110033	2.78734e-05	0.00326334	0.00124598
Firmicutes	Carnobacteriaceae	Jeotgalibaca				0.000891263
Firmicutes	Carnobacteriaceae	Lacticigenium				0.000801367
Firmicutes	Carnobacteriaceae	Trichococcus			0.00159069	0.000112822
Firmicutes	Catellicoccaceae	Catellicoccus		0.000123082	0.0412638	0.00488951
Firmicutes	Christensenellaceae	Catabacter		0.000542684		0.00020116
Firmicutes	Christensenellaceae	Christensenella	0.000352823	8.25196e-05
Firmicutes	Christensenellaceae	Christensenellaceae				4.41983e-06
Firmicutes	Christensenellaceae	Christensenellaceae_R-7_group	0.0043754	0.00425497	0.000493227	0.00253655
Firmicutes	Christensenellaceae	uncultured	5.29942e-05	3.62245e-05		1.72444e-05
Firmicutes	Clostridia_UCG-014	Clostridia_UCG-014	0.00088569	0.00824382	0.000324313	0.00646636
Firmicutes	Clostridia_vadinBB60_group	Clostridia_vadinBB60_group	0.00242594	0.00344816	8.47529e-05	0.0024443
Firmicutes	Clostridiaceae	Candidatus_Arthromitus		0.0018931	0.0125688	0.00447533
Firmicutes	Clostridiaceae	Clostridium_sensu_stricto_1	0.000720216	0.104844	0.0185463	0.088817
Firmicutes	Clostridiaceae	Clostridium_sensu_stricto_6				3.42054e-05
Firmicutes	Clostridiaceae	Clostridium_sensu_stricto_7			6.40974e-05
Firmicutes	Clostridiaceae	Clostridium_sensu_stricto_9	0.00040012	0.000192181
Firmicutes	Clostridiaceae	Hathewaya		0.000173878
Firmicutes	DTU014	DTU014				0.000109981
Firmicutes	Defluviitaleaceae	Defluviitaleaceae_UCG-011		0.000135326		0.00089812
Firmicutes	Desulfotomaculales	Desulfofarcimen	0.000180054
Firmicutes	Enterococcaceae	Enterococcus	0.00884633	0.0213881	0.055257	0.013896
Firmicutes	Enterococcaceae	Tetragenococcus		0.000159041
Firmicutes	Erysipelatoclostridiaceae	Erysipelatoclostridium				0.000215132
Firmicutes	Erysipelotrichaceae	Turicibacter		0.00319515	0.000374149	0.00198136
Firmicutes	Erysipelotrichaceae	ZOR0006	5.29942e-05		0.000469579
Firmicutes	Eubacteriaceae	Eubacterium	0.000722978	0.00466835	0.000471107	0.00274927
Firmicutes	Eubacteriaceae	uncultured		0.000125162		3.42054e-05
Firmicutes	Exiguobacteraceae	Exiguobacterium	0.00777748	0.00106446	0.0028769	0.000594023
Firmicutes	Gracilibacteraceae	Lutispora				4.4205e-06
Firmicutes	Hungateiclostridiaceae	Ercella				2.78542e-05
Firmicutes	Hungateiclostridiaceae	Fastidiosipila	0.00449331	0.00198647	0.0076689	0.00281999
Firmicutes	Izemoplasmatales	Izemoplasmatales		0.00018071
Firmicutes	Lachnospiraceae	ASF356	0.0033584	7.18763e-05
Firmicutes	Lachnospiraceae	Anaerosporobacter		0.000110637		4.51204e-05
Firmicutes	Lachnospiraceae	Anaerostignum		0.000931856		0.000780227
Firmicutes	Lachnospiraceae	Anaerostipes	0.00826414	0.004125		0.00476805
Firmicutes	Lachnospiraceae	Blautia	0.0468353	0.0168628		0.0140665
Firmicutes	Lachnospiraceae	CHKCI001	0.00321796	0.00172048		0.00311165
Firmicutes	Lachnospiraceae	Catenibacillus		0.000523256		3.09435e-05
Firmicutes	Lachnospiraceae	Catonella			0.00023947
Firmicutes	Lachnospiraceae	Eisenbergiella	0.0286042	0.00632582		0.00431111
Firmicutes	Lachnospiraceae	Frisingicoccus		5.57468e-05		0.000164599
Firmicutes	Lachnospiraceae	Fusicatenibacter			5.01877e-05
Firmicutes	Lachnospiraceae	GCA-900066575	0.0191706	0.00147666		0.00118368
Firmicutes	Lachnospiraceae	GCA-900066755				0.000130849
Firmicutes	Lachnospiraceae	Herbinix			0.000657255
Firmicutes	Lachnospiraceae	Hungatella	0.0536134	0.00953885		0.00270957
Firmicutes	Lachnospiraceae	Lachnoclostridium	0.0377627	0.0499291	0.000337613	0.0255064
Firmicutes	Lachnospiraceae	Lachnospiraceae	0.000764826	0.00132898		0.00110966
Firmicutes	Lachnospiraceae	Lachnospiraceae_UCG-008	0.00040012	0.000220332
Firmicutes	Lachnospiraceae	Lachnospiraceae_UCG-010	0.000105988	0.000287871		0.000145383
Firmicutes	Lachnospiraceae	Lactonifactor	0.000264971	0.00282944		0.00118129
Firmicutes	Lachnospiraceae	Murimonas		0.000444743		0.00025132
Firmicutes	Lachnospiraceae	Oribacterium		0.000255774		0.00093596
Firmicutes	Lachnospiraceae	Robinsoniella	0.000958533	0.000318776		7.15234e-05
Firmicutes	Lachnospiraceae	Sellimonas	0.0409845	0.0184045	5.62689e-05	0.0115787
Firmicutes	Lachnospiraceae	Tuzzerella		0.000234567		0.000259516
Firmicutes	Lachnospiraceae	Tyzzerella	0.00495489	0.00283498		0.000400317
Firmicutes	Lachnospiraceae	UC5-1-2E3	0.0205461	0.00861421		0.00309096
Firmicutes	Lachnospiraceae	[Eubacterium]_fissicatena_group	0.000238474	0.00120327		0.000900465
Firmicutes	Lachnospiraceae	[Eubacterium]_hallii_group		0.000633518		0.000420563
Firmicutes	Lachnospiraceae	[Ruminococcus]_gauvreauii_group	0.0058786	0.00132874		0.000410738
Firmicutes	Lachnospiraceae	[Ruminococcus]_gnavus_group				0.000107522
Firmicutes	Lachnospiraceae	[Ruminococcus]_torques_group	0.0197438	0.0397866	6.68193e-05	0.0240588
Firmicutes	Lachnospiraceae	uncultured	0.00305461	0.00325182	0.000162986	0.000936814
Firmicutes	Lactobacillaceae	Lactobacillus	0.00118982	0.00229367	0.00886189	0.00642088
Firmicutes	Lactobacillaceae	Pediococcus	0.00148873	0.0016304	0.000611083	0.00114217
Firmicutes	Leuconostocaceae	Fructobacillus			0.000151624
Firmicutes	Leuconostocaceae	Leuconostoc		0.00022724	0.00108537	0.00040897
Firmicutes	Leuconostocaceae	Weissella	5.29942e-05	0.000707524	0.000806374	0.000360301
Firmicutes	Listeriaceae	Listeria		0.000108328	0.000169226
Firmicutes	Marinococcaceae	Marinococcaceae			0.000511695
Firmicutes	Monoglobaceae	Monoglobus	7.94913e-05	0.00040723		0.00052684
Firmicutes	Oxobacteraceae	Oxobacter				4.4205e-06
Firmicutes	Paenibacillaceae	Ammoniphilus				0.000108289
Firmicutes	Paenibacillaceae	Cohnella	0.000822674	0.000255585
Firmicutes	Paenibacillaceae	Paenibacillus	0.000529325	7.39158e-05	0.000486108	0.000723474
Firmicutes	Peptococcaceae	Peptococcus	0.000572877	0.000915714		0.000415692
Firmicutes	Peptococcaceae	uncultured		0.000356438		0.000157642
Firmicutes	Peptostreptococcaceae	Intestinibacter		0.000806752
Firmicutes	Peptostreptococcaceae	Paeniclostridium		0.000743234		0.00171661
Firmicutes	Peptostreptococcaceae	Paraclostridium	0.000105988	0.00251409		0.000693026
Firmicutes	Peptostreptococcaceae	Peptoclostridium		0.000114732		0.000332462
Firmicutes	Peptostreptococcaceae	Peptostreptococcus		0.000639098	0.000340345	0.00105836
Firmicutes	Peptostreptococcaceae	Proteocatella				6.03509e-05
Firmicutes	Peptostreptococcaceae	Romboutsia	0.00094745	0.0057047	0.000682822	0.00492485
Firmicutes	Peptostreptococcaceae	Sporacetigenium			0.000154589	0.000125344
Firmicutes	Peptostreptococcaceae	Terrisporobacter		7.32961e-05		0.000223827
Firmicutes	Peptostreptococcales-Tissierellales	Anaerococcus		7.39158e-05	0.000528509	0.000467968
Firmicutes	Peptostreptococcales-Tissierellales	Finegoldia		4.43495e-05		6.97292e-05
Firmicutes	Peptostreptococcales-Tissierellales	Gallicola				3.24966e-05
Firmicutes	Peptostreptococcales-Tissierellales	Gottschalkia		0.000181177	0.000127718	0.0002927
Firmicutes	Peptostreptococcales-Tissierellales	Helcococcus			0.00016529
Firmicutes	Peptostreptococcales-Tissierellales	Murdochiella		0.000206964	0.00309208	0.000194555
Firmicutes	Peptostreptococcales-Tissierellales	Peptoniphilus	0.00135165	0.0018305	0.0124102	0.00340118
Firmicutes	Peptostreptococcales-Tissierellales	Tepidimicrobium				1.39271e-05
Firmicutes	Peptostreptococcales-Tissierellales	Tissierella			0.000837213	4.4205e-06
Firmicutes	Peptostreptococcales-Tissierellales	W5053			0.000689159
Firmicutes	Planococcaceae	Domibacillus	0.000440132	5.17411e-05	0.0004588	2.6523e-05
Firmicutes	Planococcaceae	Kurthia	5.29942e-05	0.000162615	0.00061704	5.84476e-05
Firmicutes	Planococcaceae	Lysinibacillus	0.00597971	0.00358801	0.0167891	0.00609312
Firmicutes	Planococcaceae	Paenisporosarcina	0.000320096	4.18101e-05	0.000782537	0.000133263
Firmicutes	Planococcaceae	Planococcus		0.000132399	0.000206229	0.000259179
Firmicutes	Planococcaceae	Planomicrobium	0.00981874	0.0037878	0.00744454	0.00685462
Firmicutes	Planococcaceae	Psychrobacillus	0.000380114		3.54267e-05	1.95459e-05
Firmicutes	Planococcaceae	Rummeliibacillus			0.00022399
Firmicutes	Planococcaceae	Savagea		6.96835e-06	7.85423e-05	4.64237e-05
Firmicutes	Planococcaceae	Solibacillus	0.00186849
Firmicutes	Planococcaceae	Sporosarcina	0.00117639	0.00100036	0.00366756	0.000922801
Firmicutes	RF39	RF39	0.000760228	0.00222232		0.00194379
Firmicutes	Ruminococcaceae	Incertae_Sedis		0.000103482
Firmicutes	Sedimentibacteraceae	Sedimentibacter		0.000243892	0.000239143	0.000159864
Firmicutes	Selenomonadaceae	Anaerovibrio		0.000143753		2.6523e-05
Firmicutes	Selenomonadaceae	Megamonas		0.0407452		0.0115662
Firmicutes	Sporolactobacillaceae	uncultured				6.29491e-05
Firmicutes	Sporomusaceae	Anaerosporomusa			0.000176025
Firmicutes	Sporomusaceae	Sporomusa			0.000134394
Firmicutes	Staphylococcaceae	Aliicoccus			0.000555126
Firmicutes	Staphylococcaceae	Jeotgalicoccus	0.000647904	0.0025943	0.00241065	0.0018655
Firmicutes	Staphylococcaceae	Macrococcus			0.000178433
Firmicutes	Staphylococcaceae	Nosocomiicoccus			0.000100719	1.7682e-05
Firmicutes	Staphylococcaceae	Salinicoccus		6.96835e-06		9.79497e-05
Firmicutes	Staphylococcaceae	Staphylococcus	0.00327763	0.0075493	0.0219097	0.00781629
Firmicutes	Streptococcaceae	Lactococcus	0.0019959	0.00123567	0.00993956	0.000887956
Firmicutes	Streptococcaceae	Streptococcus	0.00244964	0.0016235	0.0158961	0.00149485
Firmicutes	Symbiobacteraceae	uncultured		5.86368e-05
Firmicutes	Thermoactinomycetaceae	Shimazuella			0.000122199
Firmicutes	Thermoactinomycetaceae	uncultured	0.000440132
Firmicutes	UCG-010	UCG-010				9.53462e-05
Firmicutes	Vagococcaceae	Vagococcus	0.00059491	0.00140839	0.000617936	0.000795379
Firmicutes	Veillonellaceae	Negativicoccus			0.000593887
Firmicutes	Veillonellaceae	Veillonella		0.000207829	0.000158778
Firmicutes	uncultured	uncultured		0.000167453		8.21812e-05
Fusobacteriota	Fusobacteriaceae	Cetobacterium			0.000503364
Fusobacteriota	Leptotrichiaceae	Leptotrichia			0.000282306
Gemmatimonadota	Gemmatimonadaceae	Gemmatimonas	0.00218485	0.000833227	0.00124078	0.00111517
Gemmatimonadota	Gemmatimonadaceae	Roseisolibacter	0.00178473	0.000680923	0.000674245	0.000659432
Gemmatimonadota	Gemmatimonadaceae	uncultured	0.000177952	0.000228724	0.00133129	0.00150623
Gemmatimonadota	Longimicrobiaceae	Longimicrobiaceae	0.000340211	0.00255342	0.00209156	0.00582208
Gemmatimonadota	Longimicrobiaceae	Longimicrobium		0.00202213	0.000764321	0.0052267
Gemmatimonadota	Longimicrobiaceae	YC-ZSS-LKJ147	0.00190408	0.0013717	0.000306786	0.00216128
Gemmatimonadota	S0134_terrestrial_group	S0134_terrestrial_group		0.000366928	6.15839e-06	0.000192416
Myxococcota	Anaeromyxobacteraceae	Anaeromyxobacter		0.000236531	0.00061159	0.00155153
Myxococcota	BIrii41	BIrii41		0.000152126		2.44324e-05
Myxococcota	Blfdi19	Blfdi19				0.000102269
Myxococcota	Haliangiaceae	Haliangium		0.00018394	0.000640311	0.000427126
Myxococcota	Myxococcaceae	P3OB-42		3.62245e-05	0.000219002	0.000185633
Myxococcota	Nannocystaceae	Nannocystis		0.00012219	0.000127129
Myxococcota	Phaselicystidaceae	Phaselicystis		3.45741e-05		0.000121952
Myxococcota	Polyangiaceae	Pajaroellobacter		4.84037e-05		0.000242917
Myxococcota	Sandaracinaceae	uncultured		0.000288272	0.000576876	7.16814e-05
Myxococcota	Vulgatibacteraceae	Vulgatibacter				4.41983e-05
Myxococcota	bacteriap25	bacteriap25	0.000540162	0.000888325	0.000614415	9.282e-05
Myxococcota	mle1-27	mle1-27		0.00020029		0.000154164
Proteobacteria	Acetobacteraceae	Belnapia		0.000222638		4.92809e-05
Proteobacteria	Acetobacteraceae	Commensalibacter		8.98926e-05		4.51204e-06
Proteobacteria	Acetobacteraceae	Craurococcus-Caldovatus				0.000207101
Proteobacteria	Acetobacteraceae	Rhodovarius				0.000166946
Proteobacteria	Acetobacteraceae	Roseococcus				3.90919e-05
Proteobacteria	Acetobacteraceae	Roseomonas	0.00154236	0.00161301	0.000859686	0.00267376
Proteobacteria	Acetobacteraceae	Rubritepida		0.000323434	0.000475046	0.00015535
Proteobacteria	Acetobacteraceae	uncultured		0.000564665	0.000936436	0.000508254
Proteobacteria	Aeromonadaceae	Aeromonas	0.000140042	0.000371237	0.000242255	2.21025e-05
Proteobacteria	Aeromonadaceae	Oceanisphaera				0.000320754
Proteobacteria	Alcanivoracaceae1	Alcanivorax		0.000346528	0.000740483	0.00025053
Proteobacteria	Alteromonadaceae	Alishewanella			0.000188633
Proteobacteria	Alteromonadaceae	Rheinheimera			0.000235232
Proteobacteria	Azospirillaceae	Azospirillum		6.52042e-05	0.000657313
Proteobacteria	Azospirillaceae	Skermanella	0.00139383	0.000963122	0.00359303	0.00277952
Proteobacteria	Azospirillaceae	uncultured		0.000103722		0.000170414
Proteobacteria	Beijerinckiaceae	Beijerinckiaceae				9.29722e-05
Proteobacteria	Beijerinckiaceae	Bosea	0.000177952	0.000383063	0.00153286	7.07193e-05
Proteobacteria	Beijerinckiaceae	FFCH5858				4.64861e-05
Proteobacteria	Beijerinckiaceae	Methylobacterium-Methylorubrum	0.00861734	0.00864609	0.00410361	0.0140512
Proteobacteria	Beijerinckiaceae	Microvirga	0.00522404	0.00609076	0.0102146	0.0121816
Proteobacteria	Beijerinckiaceae	Neo-b11		2.15629e-05
Proteobacteria	Beijerinckiaceae	Psychroglaciecola		0.000521675	0.000378217	0.00123378
Proteobacteria	Beijerinckiaceae	alphaI_cluster		0.000123597	0.000224182	0.000151245
Proteobacteria	Beijerinckiaceae	uncultured		0.000672965	4.13521e-05	0.00166979
Proteobacteria	C2U	C2U				4.96325e-05
Proteobacteria	CCD24	CCD24				0.000158053
Proteobacteria	Cardiobacteriaceae	Cardiobacterium				3.09388e-05
Proteobacteria	Caulobacteraceae	Brevundimonas	0.00020006
Proteobacteria	Caulobacteraceae	Caulobacter		0.000134719	0.000106826	0.000457514
Proteobacteria	Caulobacteraceae	PMMR1		0.000820016	0.000605107	0.000901336
Proteobacteria	Caulobacteraceae	Phenylobacterium	0.000460138	0.00135209	0.00104523	0.00161941
Proteobacteria	Caulobacteraceae	uncultured		0.000644758	3.54267e-05	0.00108714
Proteobacteria	Cellvibrionaceae	Cellvibrio		6.91482e-06		0.000239436
Proteobacteria	Cellvibrionaceae	uncultured			0.000211008	5.82712e-05
Proteobacteria	Comamonadaceae	Acidovorax			0.00278745	0.000312891
Proteobacteria	Comamonadaceae	Aquabacterium			0.000290125
Proteobacteria	Comamonadaceae	Caenimonas	6.0018e-05	0.00022232	0.00108141	0.000251933
Proteobacteria	Comamonadaceae	Comamonas			8.01649e-05	4.51204e-05
Proteobacteria	Comamonadaceae	Delftia	0.00103558	4.41016e-05	0.000316182	2.42112e-05
Proteobacteria	Comamonadaceae	Hydrogenophaga		7.39158e-05
Proteobacteria	Comamonadaceae	Polaromonas		0.00113629	0.00166306	7.77871e-05
Proteobacteria	Comamonadaceae	Pseudorhodoferax	0.000396607	0.000246772	0.000636756	0.000333632
Proteobacteria	Comamonadaceae	Ramlibacter				0.000101475
Proteobacteria	Comamonadaceae	Simplicispira			0.000242186	0.00031697
Proteobacteria	Comamonadaceae	Variovorax		0.00258954	0.00226818	0.000559086
Proteobacteria	Coxiellaceae	Coxiella		0.000192181	0.00024266
Proteobacteria	D05-2	D05-2				5.32646e-05
Proteobacteria	Devosiaceae	Arsenicitalea				3.71889e-05
Proteobacteria	Devosiaceae	Devosia	0.00679314	0.0042972	0.00379325	0.00523927
Proteobacteria	Devosiaceae	Devosiaceae				2.24004e-05
Proteobacteria	Devosiaceae	Pelagibacterium			7.99292e-05	4.41983e-05
Proteobacteria	Devosiaceae	uncultured				3.08947e-05
Proteobacteria	Diplorickettsiaceae	Aquicella				7.75744e-05
Proteobacteria	Diplorickettsiaceae	Diplorickettsia	7.94913e-05			1.35361e-05
Proteobacteria	Diplorickettsiaceae	Rickettsiella		0.000785804		0.0011641
Proteobacteria	Diplorickettsiaceae	uncultured				5.97002e-05
Proteobacteria	Enterobacteriaceae	Enterobacter		0.000154197	0.00357275	8.94043e-06
Proteobacteria	Enterobacteriaceae	Escherichia-Shigella	0.0108265	0.00684562	0.0335194	0.0113749
Proteobacteria	Erwiniaceae	Erwinia			4.83092e-05
Proteobacteria	Erwiniaceae	Pantoea	0.00030009	0.000567621	0.00186459	0.000661716
Proteobacteria	Erwiniaceae	Rosenbergiella		0.000220332
Proteobacteria	Gallionellaceae	Candidatus_Nitrotoga		4.43495e-05
Proteobacteria	Geminicoccaceae	Candidatus_Alysiosphaera		0.000490641		0.000357451
Proteobacteria	Geminicoccaceae	Geminicoccus			0.000273817
Proteobacteria	Halomonadaceae	Halomonas		0.0011309	0.00332828	0.000586842
Proteobacteria	Halomonadaceae	Zymobacter				0.000625372
Proteobacteria	Hyphomicrobiaceae	Hyphomicrobium				4.04501e-05
Proteobacteria	Hyphomicrobiaceae	Pedomicrobium				0.000266545
Proteobacteria	Idiomarinaceae	Aliidiomarina			0.000679776	4.41983e-05
Proteobacteria	Idiomarinaceae	Idiomarina			0.000656127
Proteobacteria	Labraceae	Labrys				8.84099e-06
Proteobacteria	Legionellaceae	Legionella		0.000192181	0.000541604	0.000946654
Proteobacteria	Magnetospiraceae	uncultured			0.000484147	6.17894e-06
Proteobacteria	Marinomonadaceae	Marinomonas		3.6648e-05		0.000192219
Proteobacteria	Methylococcaceae	uncultured		0.000117552		5.3761e-05
Proteobacteria	Methyloligellaceae	uncultured				6.77914e-05
Proteobacteria	Methylophilaceae	Methylophilus				4.17814e-05
Proteobacteria	Methylophilaceae	Methylotenera				0.000175724
Proteobacteria	Moraxellaceae	Acinetobacter	0.0391856	0.00713085	0.0443447	0.018042
Proteobacteria	Moraxellaceae	Cavicella			0.000316194
Proteobacteria	Moraxellaceae	Enhydrobacter	0.00010003	0.000628304	0.0018452	0.000321797
Proteobacteria	Moraxellaceae	Perlucidibaca			9.16489e-06
Proteobacteria	Moraxellaceae	Psychrobacter	0.00214771	0.00571309	0.0151016	0.00975172
Proteobacteria	Morganellaceae	Arsenophonus		7.90639e-05		0.000243805
Proteobacteria	Morganellaceae	Buchnera			0.0110399	0.000276362
Proteobacteria	Morganellaceae	Morganella		0.000285996		0.000160658
Proteobacteria	Morganellaceae	Proteus	0.00208377	0.00283081	0.000865852	0.00564283
Proteobacteria	Morganellaceae	Providencia		0.00201733	0.000511547	0.00131745
Proteobacteria	Morganellaceae	Xenorhabdus				8.79568e-05
Proteobacteria	Neisseriaceae	Kingella				5.74578e-05
Proteobacteria	Neisseriaceae	Neisseria	0.00125538
Proteobacteria	Neisseriaceae	Uruburuella			0.000775754
Proteobacteria	Neisseriaceae	uncultured	0.00178793	7.1979e-05	0.000474359	0.000995909
Proteobacteria	Nitrosomonadaceae	Ellin6067				0.000126366
Proteobacteria	Nitrosomonadaceae	MND1		7.6063e-05		2.47158e-05
Proteobacteria	Oxalobacteraceae	Massilia	0.00923465	0.00749479	0.0169997	0.0159503
Proteobacteria	Oxalobacteraceae	Noviherbaspirillum		5.03134e-05	0.00144374	0.000163737
Proteobacteria	Pasteurellaceae	Haemophilus	0.000480144	0.000380315	0.00233885	0.00255079
Proteobacteria	Pasteurellaceae	Mannheimia			0.000341751
Proteobacteria	Pectobacteriaceae	Sodalis	0.00062513
Proteobacteria	Pleomorphomonadaceae	Chthonobacter		5.7501e-05		3.7139e-05
Proteobacteria	Porticoccaceae	C1-B045				2.44324e-05
Proteobacteria	Pseudoalteromonadaceae	Pseudoalteromonas	0.000460138	0.000195797	0.00127586	0.000351603
Proteobacteria	Pseudomonadaceae	Oblitimonas			0.000102611	8.67876e-05
Proteobacteria	Pseudomonadaceae	Pseudomonas	0.0181911	0.0094448	0.042904	0.0164581
Proteobacteria	R7C24	R7C24		0.000275134	0.00129662
Proteobacteria	Reyranellaceae	Reyranella		1.44898e-05
Proteobacteria	Rhizobiaceae	Allorhizobium-Neorhizobium-Pararhizobium-Rhizobium	0.00276601	0.000545686	0.00121432	0.0015115
Proteobacteria	Rhizobiaceae	Aminobacter			4.38561e-05
Proteobacteria	Rhizobiaceae	Aquamicrobium		0.000725799
Proteobacteria	Rhizobiaceae	Aurantimonas		0.000326092		3.97785e-05
Proteobacteria	Rhizobiaceae	Aureimonas	0.000340102	0.000143204	0.000893376	0.00084868
Proteobacteria	Rhizobiaceae	Ensifer			0.00068069	6.64923e-05
Proteobacteria	Rhizobiaceae	Fulvimarina				0.000144067
Proteobacteria	Rhizobiaceae	Mesorhizobium	0.000280084	0.000328026	0.000371655	0.000813808
Proteobacteria	Rhizobiaceae	Ochrobactrum		0.000138296		0.000474108
Proteobacteria	Rhizobiaceae	Paenochrobactrum		1.47832e-05
Proteobacteria	Rhizobiaceae	Phyllobacterium	0.00101433	0.00168468	0.000809988	0.000203016
Proteobacteria	Rhizobiaceae	Pseudochrobactrum	0.00140582
Proteobacteria	Rhizobiaceae	Shinella		0.00107197		8.63761e-05
Proteobacteria	Rhizobiaceae	Tianweitania	0.00104992	0.000454979	0.000518679	7.15234e-05
Proteobacteria	Rhizobiaceae	uncultured		0.000383259	0.000783953	4.41983e-05
Proteobacteria	Rhizobiales_Incertae_Sedis	Alsobacter				6.62975e-05
Proteobacteria	Rhizobiales_Incertae_Sedis	Nordella		0.000160272		0.000235203
Proteobacteria	Rhizobiales_Incertae_Sedis	uncultured				0.000402003
Proteobacteria	Rhodanobacteraceae	uncultured		0.000107814		0.000602476
Proteobacteria	Rhodocyclaceae	Propionivibrio		1.44898e-05
Proteobacteria	Rhodocyclaceae	Sulfuritalea			0.000168807
Proteobacteria	Rhodocyclaceae	Thauera			0.000911993
Proteobacteria	Rhodocyclaceae	Zoogloea			0.000878949
Proteobacteria	Rickettsiaceae	Candidatus_Cryptoprodotis	0.000460138
Proteobacteria	SM2D12	SM2D12				0.000264971
Proteobacteria	Shewanellaceae	Shewanella			0.00190356
Proteobacteria	Solimonadaceae	Fontimonas			0.000373388
Proteobacteria	Sphingomonadaceae	Altererythrobacter	0.00123849	0.000258303	0.00126584	0.00123668
Proteobacteria	Sphingomonadaceae	Blastomonas			0.000170692	1.7682e-05
Proteobacteria	Sphingomonadaceae	Ellin6055	0.000380114	0.000180297		0.000873872
Proteobacteria	Sphingomonadaceae	Erythrobacter	0.00050015			3.53586e-05
Proteobacteria	Sphingomonadaceae	Novosphingobium	0.00209824	0.00123457	0.0025018	0.00399857
Proteobacteria	Sphingomonadaceae	Polymorphobacter			0.000422283	0.000232431
Proteobacteria	Sphingomonadaceae	Porphyrobacter		0.000244379	0.000664985
Proteobacteria	Sphingomonadaceae	Qipengyuania	0.00232489	7.6063e-05	0.000818658	0.000940134
Proteobacteria	Sphingomonadaceae	Sphingoaurantiacus	0.000620186	4.43495e-05		0.000187574
Proteobacteria	Sphingomonadaceae	Sphingobium		0.00174247	0.000318489
Proteobacteria	Sphingomonadaceae	Sphingomonas	0.0149002	0.0292297	0.0282509	0.0350503
Proteobacteria	Sphingomonadaceae	Sphingopyxis				2.93189e-05
Proteobacteria	Sphingomonadaceae	Sphingorhabdus		0.00014044		0.000419255
Proteobacteria	Sphingomonadaceae	uncultured	0.00209012	0.00400291	0.00697412	0.00895182
Proteobacteria	Steroidobacteraceae	Steroidobacter		5.7501e-05		9.76208e-05
Proteobacteria	Steroidobacteraceae	uncultured		2.76593e-05
Proteobacteria	TRA3-20	TRA3-20	0.000380114	0.000378964		0.000397816
Proteobacteria	Unknown_Family	Acidibacter		0.000194524		0.000318982
Proteobacteria	Vibrionaceae	Photobacterium			0.000904943
Proteobacteria	Vibrionaceae	Vibrio	0.000580174	0.000812787	0.0251166	0.000960718
Proteobacteria	Wohlfahrtiimonadaceae	Ignatzschineria		0.00130288	8.27042e-05	0.00118956
Proteobacteria	Wohlfahrtiimonadaceae	Koukoulia		0.000224548		9.85619e-05
Proteobacteria	Xanthobacteraceae	Afipia				4.68725e-05
Proteobacteria	Xanthobacteraceae	Bradyrhizobium	0.00781405	0.0125607	0.00134452	0.0225388
Proteobacteria	Xanthobacteraceae	Nitrobacter		4.43495e-05	0.000141286
Proteobacteria	Xanthobacteraceae	Pseudolabrys		7.90639e-05
Proteobacteria	Xanthobacteraceae	Pseudorhodoplanes			0.0003479	4.88649e-05
Proteobacteria	Xanthobacteraceae	Rhodoplanes		4.39263e-05		3.62329e-05
Proteobacteria	Xanthobacteraceae	Rhodopseudomonas			0.000171401
Proteobacteria	Xanthobacteraceae	Tardiphaga			0.000403127
Proteobacteria	Xanthobacteraceae	Variibacter				8.83966e-06
Proteobacteria	Xanthobacteraceae	Xanthobacter		7.39158e-06
Proteobacteria	Xanthobacteraceae	uncultured	0.000305619		0.00017911	0.000138192
Proteobacteria	Xanthomonadaceae	Arenimonas		0.000139216	0.000609943	0.000274294
Proteobacteria	Xanthomonadaceae	Luteimonas		3.45741e-05	0.00247442	3.13606e-05
Proteobacteria	Xanthomonadaceae	Lysobacter	0.000836373	0.000307186	0.00109643	0.000104996
Proteobacteria	Xanthomonadaceae	Stenotrophomonas	0.000665624	0.000642794	0.000756777	0.000547912
Proteobacteria	Xanthomonadaceae	Vulcaniibacterium			4.83092e-05
Proteobacteria	Xanthomonadaceae	uncultured				0.000464216
Proteobacteria	Yersiniaceae	Serratia			0.000371295	0.000156368
Proteobacteria	Yersiniaceae	Yersinia			0.00022186
Proteobacteria	uncultured	uncultured	0.000171211	0.000323751	5.51206e-05	0.000367836
Spirochaetota	Brachyspiraceae	Brachyspira		3.43832e-05		0.000219892
Spirochaetota	Leptospiraceae	RBG-16-49-21			0.000192292
Verrucomicrobiota	Akkermansiaceae	Akkermansia	0.0182871	0.00189917	0.000956049	0.00068327
Verrucomicrobiota	Opitutaceae	Lacunisphaera			0.000326111
Verrucomicrobiota	Opitutaceae	Opitutus		0.000292304	0.000329071	7.81838e-05
Verrucomicrobiota	Parachlamydiaceae	Candidatus_Protochlamydia				1.32595e-05
Verrucomicrobiota	Parachlamydiaceae	Neochlamydia				1.85368e-05
Verrucomicrobiota	Rubritaleaceae	Luteolibacter	0.000260078		9.93343e-05	0.000300245
Verrucomicrobiota	Simkaniaceae	uncultured	0.000370959
Verrucomicrobiota	Verrucomicrobiaceae	uncultured		4.43495e-05
Verrucomicrobiota	Victivallaceae	Victivallaceae				9.28475e-06
Verrucomicrobiota	Victivallaceae	Victivallis		0.000147832
Verrucomicrobiota	cvE6	cvE6		0.000334481		0.000308841
Verrucomicrobiota	vadinBE97	vadinBE97		0.000563429
WPS-2	WPS-2	WPS-2				1.34403e-05
