# Supplementary material for: Social environment influences microbiota and potentially pathogenic bacterial communities on the skin of developing birds
Source: Anim Microbiome. 2024 Aug 15;6:47. doi: 10.1186/s42523-024-00327-2 (PMC11325624; doi:10.1186/s42523-024-00327-2)
Supplement: Supplementary file 5 — Additional file 5. [file 42523_2024_327_MOESM5_ESM.xlsx]

## Sheet: Hoja1
Additional file 5. Wilcoxon Rank Sum Test results on differential abundance of bacterial genera between Eurasian magpies and great spotted cuckoos from mono- (M) or hetero-specific (H) nests. Group column refers to the group with higher abundance of the specific strain.
Comparison	Taxa	Test_method	Group	P.unadj	P.adj	Significance
Cuckoo_H - Magpie_H	d__Bacteria|p__Firmicutes|o__Clostridia|c__Clostridiales|f__Clostridiaceae|g__Clostridium_sensu_stricto_1	Wilcoxon Rank Sum Test	Magpie_H	0.925004	0.961825	ns
Cuckoo_H - Magpie_M	d__Bacteria|p__Firmicutes|o__Clostridia|c__Clostridiales|f__Clostridiaceae|g__Clostridium_sensu_stricto_1	Wilcoxon Rank Sum Test	Cuckoo_H	0.0561572	0.44302	ns
Cuckoo_H - Cuckoo_M	d__Bacteria|p__Firmicutes|o__Clostridia|c__Clostridiales|f__Clostridiaceae|g__Clostridium_sensu_stricto_1	Wilcoxon Rank Sum Test	Cuckoo_H	0.00817358	0.160881	ns
Magpie_H - Magpie_M	d__Bacteria|p__Firmicutes|o__Clostridia|c__Clostridiales|f__Clostridiaceae|g__Clostridium_sensu_stricto_1	Wilcoxon Rank Sum Test	Magpie_H	0.0489383	0.400251	ns
Magpie_H - Cuckoo_M	d__Bacteria|p__Firmicutes|o__Clostridia|c__Clostridiales|f__Clostridiaceae|g__Clostridium_sensu_stricto_1	Wilcoxon Rank Sum Test	Magpie_H	0.00713482	0.145561	ns
Magpie_M - Cuckoo_M	d__Bacteria|p__Firmicutes|o__Clostridia|c__Clostridiales|f__Clostridiaceae|g__Clostridium_sensu_stricto_1	Wilcoxon Rank Sum Test	Magpie_M	0.0955468	0.59576	ns
Cuckoo_H - Magpie_H	d__Bacteria|p__Bacteroidota|o__Bacteroidia|c__Bacteroidales|f__Bacteroidaceae|g__Bacteroides	Wilcoxon Rank Sum Test	Cuckoo_H	0.0325963	0.364884	ns
Cuckoo_H - Magpie_M	d__Bacteria|p__Bacteroidota|o__Bacteroidia|c__Bacteroidales|f__Bacteroidaceae|g__Bacteroides	Wilcoxon Rank Sum Test	Cuckoo_H	2.03e-07	5.33e-05	***
Cuckoo_H - Cuckoo_M	d__Bacteria|p__Bacteroidota|o__Bacteroidia|c__Bacteroidales|f__Bacteroidaceae|g__Bacteroides	Wilcoxon Rank Sum Test	Cuckoo_M	0.826923	0.91037	ns
Magpie_H - Magpie_M	d__Bacteria|p__Bacteroidota|o__Bacteroidia|c__Bacteroidales|f__Bacteroidaceae|g__Bacteroides	Wilcoxon Rank Sum Test	Magpie_H	1.18e-08	2.23e-05	***
Magpie_H - Cuckoo_M	d__Bacteria|p__Bacteroidota|o__Bacteroidia|c__Bacteroidales|f__Bacteroidaceae|g__Bacteroides	Wilcoxon Rank Sum Test	Cuckoo_M	0.163591	0.704143	ns
Magpie_M - Cuckoo_M	d__Bacteria|p__Bacteroidota|o__Bacteroidia|c__Bacteroidales|f__Bacteroidaceae|g__Bacteroides	Wilcoxon Rank Sum Test	Cuckoo_M	1.81e-05	0.00163065	**
Cuckoo_H - Magpie_H	d__Bacteria|p__Firmicutes|o__Bacilli|c__Lactobacillales|f__Enterococcaceae|g__Enterococcus	Wilcoxon Rank Sum Test	Magpie_H	0.671946	0.830359	ns
Cuckoo_H - Magpie_M	d__Bacteria|p__Firmicutes|o__Bacilli|c__Lactobacillales|f__Enterococcaceae|g__Enterococcus	Wilcoxon Rank Sum Test	Magpie_M	0.00408398	0.0913178	ns
Cuckoo_H - Cuckoo_M	d__Bacteria|p__Firmicutes|o__Bacilli|c__Lactobacillales|f__Enterococcaceae|g__Enterococcus	Wilcoxon Rank Sum Test	Cuckoo_H	0.570811	0.830359	ns
Magpie_H - Magpie_M	d__Bacteria|p__Firmicutes|o__Bacilli|c__Lactobacillales|f__Enterococcaceae|g__Enterococcus	Wilcoxon Rank Sum Test	Magpie_M	9.65e-05	0.00613282	**
Magpie_H - Cuckoo_M	d__Bacteria|p__Firmicutes|o__Bacilli|c__Lactobacillales|f__Enterococcaceae|g__Enterococcus	Wilcoxon Rank Sum Test	Magpie_H	0.638206	0.830359	ns
Magpie_M - Cuckoo_M	d__Bacteria|p__Firmicutes|o__Bacilli|c__Lactobacillales|f__Enterococcaceae|g__Enterococcus	Wilcoxon Rank Sum Test	Magpie_M	0.00633937	0.137353	ns
Cuckoo_H - Magpie_H	d__Bacteria|p__Proteobacteria|o__Gammaproteobacteria|c__Pseudomonadales|f__Moraxellaceae|g__Acinetobacter	Wilcoxon Rank Sum Test	Magpie_H	0.0416659	0.364884	ns
Cuckoo_H - Magpie_M	d__Bacteria|p__Proteobacteria|o__Gammaproteobacteria|c__Pseudomonadales|f__Moraxellaceae|g__Acinetobacter	Wilcoxon Rank Sum Test	Magpie_M	0.00403032	0.0908447	ns
Cuckoo_H - Cuckoo_M	d__Bacteria|p__Proteobacteria|o__Gammaproteobacteria|c__Pseudomonadales|f__Moraxellaceae|g__Acinetobacter	Wilcoxon Rank Sum Test	Cuckoo_M	0.267399	0.704143	ns
Magpie_H - Magpie_M	d__Bacteria|p__Proteobacteria|o__Gammaproteobacteria|c__Pseudomonadales|f__Moraxellaceae|g__Acinetobacter	Wilcoxon Rank Sum Test	Magpie_M	0.0571089	0.44302	ns
Magpie_H - Cuckoo_M	d__Bacteria|p__Proteobacteria|o__Gammaproteobacteria|c__Pseudomonadales|f__Moraxellaceae|g__Acinetobacter	Wilcoxon Rank Sum Test	Cuckoo_M	0.939622	0.970885	ns
Magpie_M - Cuckoo_M	d__Bacteria|p__Proteobacteria|o__Gammaproteobacteria|c__Pseudomonadales|f__Moraxellaceae|g__Acinetobacter	Wilcoxon Rank Sum Test	Magpie_M	0.718545	0.83629	ns
Cuckoo_H - Magpie_H	d__Bacteria|p__Proteobacteria|o__Alphaproteobacteria|c__Sphingomonadales|f__Sphingomonadaceae|g__Sphingomonas	Wilcoxon Rank Sum Test	Magpie_H	0.352842	0.81287	ns
Cuckoo_H - Magpie_M	d__Bacteria|p__Proteobacteria|o__Alphaproteobacteria|c__Sphingomonadales|f__Sphingomonadaceae|g__Sphingomonas	Wilcoxon Rank Sum Test	Magpie_M	0.60618	0.830359	ns
Cuckoo_H - Cuckoo_M	d__Bacteria|p__Proteobacteria|o__Alphaproteobacteria|c__Sphingomonadales|f__Sphingomonadaceae|g__Sphingomonas	Wilcoxon Rank Sum Test	Cuckoo_H	0.233888	0.704143	ns
Magpie_H - Magpie_M	d__Bacteria|p__Proteobacteria|o__Alphaproteobacteria|c__Sphingomonadales|f__Sphingomonadaceae|g__Sphingomonas	Wilcoxon Rank Sum Test	Magpie_H	0.603112	0.830359	ns
Magpie_H - Cuckoo_M	d__Bacteria|p__Proteobacteria|o__Alphaproteobacteria|c__Sphingomonadales|f__Sphingomonadaceae|g__Sphingomonas	Wilcoxon Rank Sum Test	Magpie_H	0.0583276	0.44911	ns
Magpie_M - Cuckoo_M	d__Bacteria|p__Proteobacteria|o__Alphaproteobacteria|c__Sphingomonadales|f__Sphingomonadaceae|g__Sphingomonas	Wilcoxon Rank Sum Test	Magpie_M	0.196549	0.704143	ns
Cuckoo_H - Magpie_H	d__Bacteria|p__Proteobacteria|o__Gammaproteobacteria|c__Pseudomonadales|f__Pseudomonadaceae|g__Pseudomonas	Wilcoxon Rank Sum Test	Magpie_H	0.138347	0.704143	ns
Cuckoo_H - Magpie_M	d__Bacteria|p__Proteobacteria|o__Gammaproteobacteria|c__Pseudomonadales|f__Pseudomonadaceae|g__Pseudomonas	Wilcoxon Rank Sum Test	Magpie_M	4.74e-05	0.00348623	**
Cuckoo_H - Cuckoo_M	d__Bacteria|p__Proteobacteria|o__Gammaproteobacteria|c__Pseudomonadales|f__Pseudomonadaceae|g__Pseudomonas	Wilcoxon Rank Sum Test	Cuckoo_M	0.267399	0.704143	ns
Magpie_H - Magpie_M	d__Bacteria|p__Proteobacteria|o__Gammaproteobacteria|c__Pseudomonadales|f__Pseudomonadaceae|g__Pseudomonas	Wilcoxon Rank Sum Test	Magpie_M	7.6e-05	0.00494268	**
Magpie_H - Cuckoo_M	d__Bacteria|p__Proteobacteria|o__Gammaproteobacteria|c__Pseudomonadales|f__Pseudomonadaceae|g__Pseudomonas	Wilcoxon Rank Sum Test	Cuckoo_M	0.648591	0.830359	ns
Magpie_M - Cuckoo_M	d__Bacteria|p__Proteobacteria|o__Gammaproteobacteria|c__Pseudomonadales|f__Pseudomonadaceae|g__Pseudomonas	Wilcoxon Rank Sum Test	Magpie_M	0.0156492	0.24994	ns
Cuckoo_H - Magpie_H	d__Bacteria|p__Actinobacteriota|o__Actinobacteria|c__Micrococcales|f__Micrococcaceae|g__Arthrobacter	Wilcoxon Rank Sum Test	Magpie_H	0.0469158	0.393783	ns
Cuckoo_H - Magpie_M	d__Bacteria|p__Actinobacteriota|o__Actinobacteria|c__Micrococcales|f__Micrococcaceae|g__Arthrobacter	Wilcoxon Rank Sum Test	Magpie_M	0.00185917	0.061134	ns
Cuckoo_H - Cuckoo_M	d__Bacteria|p__Actinobacteriota|o__Actinobacteria|c__Micrococcales|f__Micrococcaceae|g__Arthrobacter	Wilcoxon Rank Sum Test	Cuckoo_M	0.954795	0.982568	ns
Magpie_H - Magpie_M	d__Bacteria|p__Actinobacteriota|o__Actinobacteria|c__Micrococcales|f__Micrococcaceae|g__Arthrobacter	Wilcoxon Rank Sum Test	Magpie_M	0.373857	0.81287	ns
Magpie_H - Cuckoo_M	d__Bacteria|p__Actinobacteriota|o__Actinobacteria|c__Micrococcales|f__Micrococcaceae|g__Arthrobacter	Wilcoxon Rank Sum Test	Magpie_H	0.140351	0.704143	ns
Magpie_M - Cuckoo_M	d__Bacteria|p__Actinobacteriota|o__Actinobacteria|c__Micrococcales|f__Micrococcaceae|g__Arthrobacter	Wilcoxon Rank Sum Test	Magpie_M	0.0192478	0.278744	ns
Cuckoo_H - Magpie_H	d__Bacteria|p__Bacteroidota|o__Bacteroidia|c__Bacteroidales|f__Tannerellaceae|g__Parabacteroides	Wilcoxon Rank Sum Test	Cuckoo_H	0.0776483	0.548048	ns
Cuckoo_H - Magpie_M	d__Bacteria|p__Bacteroidota|o__Bacteroidia|c__Bacteroidales|f__Tannerellaceae|g__Parabacteroides	Wilcoxon Rank Sum Test	Cuckoo_H	1.42e-07	5.16e-05	***
Cuckoo_H - Cuckoo_M	d__Bacteria|p__Bacteroidota|o__Bacteroidia|c__Bacteroidales|f__Tannerellaceae|g__Parabacteroides	Wilcoxon Rank Sum Test	Cuckoo_M	0.221154	0.704143	ns
Magpie_H - Magpie_M	d__Bacteria|p__Bacteroidota|o__Bacteroidia|c__Bacteroidales|f__Tannerellaceae|g__Parabacteroides	Wilcoxon Rank Sum Test	Magpie_H	6.19e-07	0.000115378	***
Magpie_H - Cuckoo_M	d__Bacteria|p__Bacteroidota|o__Bacteroidia|c__Bacteroidales|f__Tannerellaceae|g__Parabacteroides	Wilcoxon Rank Sum Test	Cuckoo_M	0.0343498	0.364884	ns
Magpie_M - Cuckoo_M	d__Bacteria|p__Bacteroidota|o__Bacteroidia|c__Bacteroidales|f__Tannerellaceae|g__Parabacteroides	Wilcoxon Rank Sum Test	Cuckoo_M	6.95e-06	0.000732554	***
Cuckoo_H - Magpie_H	d__Bacteria|p__Firmicutes|o__Bacilli|c__Bacillales|f__Bacillaceae|g__Bacillus	Wilcoxon Rank Sum Test	Magpie_H	0.00842311	0.164633	ns
Cuckoo_H - Magpie_M	d__Bacteria|p__Firmicutes|o__Bacilli|c__Bacillales|f__Bacillaceae|g__Bacillus	Wilcoxon Rank Sum Test	Magpie_M	0.000469706	0.0208385	*
Cuckoo_H - Cuckoo_M	d__Bacteria|p__Firmicutes|o__Bacilli|c__Bacillales|f__Bacillaceae|g__Bacillus	Wilcoxon Rank Sum Test	Cuckoo_M	0.173685	0.704143	ns
Magpie_H - Magpie_M	d__Bacteria|p__Firmicutes|o__Bacilli|c__Bacillales|f__Bacillaceae|g__Bacillus	Wilcoxon Rank Sum Test	Magpie_M	0.0203156	0.288234	ns
Magpie_H - Cuckoo_M	d__Bacteria|p__Firmicutes|o__Bacilli|c__Bacillales|f__Bacillaceae|g__Bacillus	Wilcoxon Rank Sum Test	Magpie_H	0.939622	0.970885	ns
Magpie_M - Cuckoo_M	d__Bacteria|p__Firmicutes|o__Bacilli|c__Bacillales|f__Bacillaceae|g__Bacillus	Wilcoxon Rank Sum Test	Magpie_M	0.238563	0.704143	ns
Cuckoo_H - Magpie_H	d__Bacteria|p__Proteobacteria|o__Gammaproteobacteria|c__Enterobacterales|f__Enterobacteriaceae|g__Escherichia-Shigella	Wilcoxon Rank Sum Test	Magpie_H	0.329039	0.811708	ns
Cuckoo_H - Magpie_M	d__Bacteria|p__Proteobacteria|o__Gammaproteobacteria|c__Enterobacterales|f__Enterobacteriaceae|g__Escherichia-Shigella	Wilcoxon Rank Sum Test	Magpie_M	1.65e-05	0.00153667	**
Cuckoo_H - Cuckoo_M	d__Bacteria|p__Proteobacteria|o__Gammaproteobacteria|c__Enterobacterales|f__Enterobacteriaceae|g__Escherichia-Shigella	Wilcoxon Rank Sum Test	Cuckoo_H	1	1	ns
Magpie_H - Magpie_M	d__Bacteria|p__Proteobacteria|o__Gammaproteobacteria|c__Enterobacterales|f__Enterobacteriaceae|g__Escherichia-Shigella	Wilcoxon Rank Sum Test	Magpie_M	0.000168475	0.00856159	**
Magpie_H - Cuckoo_M	d__Bacteria|p__Proteobacteria|o__Gammaproteobacteria|c__Enterobacterales|f__Enterobacteriaceae|g__Escherichia-Shigella	Wilcoxon Rank Sum Test	Magpie_H	0.505328	0.830359	ns
Magpie_M - Cuckoo_M	d__Bacteria|p__Proteobacteria|o__Gammaproteobacteria|c__Enterobacterales|f__Enterobacteriaceae|g__Escherichia-Shigella	Wilcoxon Rank Sum Test	Magpie_M	0.0051689	0.113757	ns
Cuckoo_H - Magpie_H	d__Bacteria|p__Firmicutes|o__Bacilli|c__Lactobacillales|f__Catellicoccaceae|g__Catellicoccus	Wilcoxon Rank Sum Test	Cuckoo_H	0.353578	0.81287	ns
Cuckoo_H - Magpie_M	d__Bacteria|p__Firmicutes|o__Bacilli|c__Lactobacillales|f__Catellicoccaceae|g__Catellicoccus	Wilcoxon Rank Sum Test	Cuckoo_H	0.442942	0.81287	ns
Cuckoo_H - Cuckoo_M	d__Bacteria|p__Firmicutes|o__Bacilli|c__Lactobacillales|f__Catellicoccaceae|g__Catellicoccus	Wilcoxon Rank Sum Test	Cuckoo_H	0.375478	0.81287	ns
Magpie_H - Magpie_M	d__Bacteria|p__Firmicutes|o__Bacilli|c__Lactobacillales|f__Catellicoccaceae|g__Catellicoccus	Wilcoxon Rank Sum Test	Magpie_H	0.780884	0.88149	ns
Magpie_H - Cuckoo_M	d__Bacteria|p__Firmicutes|o__Bacilli|c__Lactobacillales|f__Catellicoccaceae|g__Catellicoccus	Wilcoxon Rank Sum Test	Magpie_H	0.200446	0.704143	ns
Magpie_M - Cuckoo_M	d__Bacteria|p__Firmicutes|o__Bacilli|c__Lactobacillales|f__Catellicoccaceae|g__Catellicoccus	Wilcoxon Rank Sum Test	Magpie_M	0.225654	0.704143	ns
Cuckoo_H - Magpie_H	d__Bacteria|p__Firmicutes|o__Clostridia|c__Lachnospirales|f__Lachnospiraceae|g__Lachnoclostridium	Wilcoxon Rank Sum Test	Cuckoo_H	0.0597484	0.453795	ns
Cuckoo_H - Magpie_M	d__Bacteria|p__Firmicutes|o__Clostridia|c__Lachnospirales|f__Lachnospiraceae|g__Lachnoclostridium	Wilcoxon Rank Sum Test	Cuckoo_H	4.43e-07	8.85e-05	***
Cuckoo_H - Cuckoo_M	d__Bacteria|p__Firmicutes|o__Clostridia|c__Lachnospirales|f__Lachnospiraceae|g__Lachnoclostridium	Wilcoxon Rank Sum Test	Cuckoo_M	1	1	ns
Magpie_H - Magpie_M	d__Bacteria|p__Firmicutes|o__Clostridia|c__Lachnospirales|f__Lachnospiraceae|g__Lachnoclostridium	Wilcoxon Rank Sum Test	Magpie_H	2.1e-07	5.33e-05	***
Magpie_H - Cuckoo_M	d__Bacteria|p__Firmicutes|o__Clostridia|c__Lachnospirales|f__Lachnospiraceae|g__Lachnoclostridium	Wilcoxon Rank Sum Test	Cuckoo_M	0.158354	0.704143	ns
Magpie_M - Cuckoo_M	d__Bacteria|p__Firmicutes|o__Clostridia|c__Lachnospirales|f__Lachnospiraceae|g__Lachnoclostridium	Wilcoxon Rank Sum Test	Cuckoo_M	1.91e-06	0.00026661	***
Cuckoo_H - Magpie_H	d__Bacteria|p__Bacteroidota|o__Bacteroidia|c__Cytophagales|f__Hymenobacteraceae|g__Hymenobacter	Wilcoxon Rank Sum Test	Magpie_H	0.300324	0.752155	ns
Cuckoo_H - Magpie_M	d__Bacteria|p__Bacteroidota|o__Bacteroidia|c__Cytophagales|f__Hymenobacteraceae|g__Hymenobacter	Wilcoxon Rank Sum Test	Magpie_M	0.121046	0.668623	ns
Cuckoo_H - Cuckoo_M	d__Bacteria|p__Bacteroidota|o__Bacteroidia|c__Cytophagales|f__Hymenobacteraceae|g__Hymenobacter	Wilcoxon Rank Sum Test	Cuckoo_M	0.733581	0.848308	ns
Magpie_H - Magpie_M	d__Bacteria|p__Bacteroidota|o__Bacteroidia|c__Cytophagales|f__Hymenobacteraceae|g__Hymenobacter	Wilcoxon Rank Sum Test	Magpie_M	0.380828	0.81287	ns
Magpie_H - Cuckoo_M	d__Bacteria|p__Bacteroidota|o__Bacteroidia|c__Cytophagales|f__Hymenobacteraceae|g__Hymenobacter	Wilcoxon Rank Sum Test	Magpie_H	0.308304	0.770072	ns
Magpie_M - Cuckoo_M	d__Bacteria|p__Bacteroidota|o__Bacteroidia|c__Cytophagales|f__Hymenobacteraceae|g__Hymenobacter	Wilcoxon Rank Sum Test	Magpie_M	0.20716	0.704143	ns
Cuckoo_H - Magpie_H	d__Bacteria|p__Actinobacteriota|o__Actinobacteria|c__Micrococcales|f__Micrococcaceae|g__Pseudarthrobacter	Wilcoxon Rank Sum Test	Magpie_H	0.437525	0.81287	ns
Cuckoo_H - Magpie_M	d__Bacteria|p__Actinobacteriota|o__Actinobacteria|c__Micrococcales|f__Micrococcaceae|g__Pseudarthrobacter	Wilcoxon Rank Sum Test	Magpie_M	0.167084	0.704143	ns
Cuckoo_H - Cuckoo_M	d__Bacteria|p__Actinobacteriota|o__Actinobacteria|c__Micrococcales|f__Micrococcaceae|g__Pseudarthrobacter	Wilcoxon Rank Sum Test	Cuckoo_H	0.609667	0.830359	ns
Magpie_H - Magpie_M	d__Bacteria|p__Actinobacteriota|o__Actinobacteria|c__Micrococcales|f__Micrococcaceae|g__Pseudarthrobacter	Wilcoxon Rank Sum Test	Magpie_M	0.427441	0.81287	ns
Magpie_H - Cuckoo_M	d__Bacteria|p__Actinobacteriota|o__Actinobacteria|c__Micrococcales|f__Micrococcaceae|g__Pseudarthrobacter	Wilcoxon Rank Sum Test	Magpie_H	0.3587	0.81287	ns
Magpie_M - Cuckoo_M	d__Bacteria|p__Actinobacteriota|o__Actinobacteria|c__Micrococcales|f__Micrococcaceae|g__Pseudarthrobacter	Wilcoxon Rank Sum Test	Magpie_M	0.293177	0.739726	ns
Cuckoo_H - Magpie_H	d__Bacteria|p__Firmicutes|o__Clostridia|c__Lachnospirales|f__Lachnospiraceae|g__[Ruminococcus]_torques_group	Wilcoxon Rank Sum Test	Cuckoo_H	0.187553	0.704143	ns
Cuckoo_H - Magpie_M	d__Bacteria|p__Firmicutes|o__Clostridia|c__Lachnospirales|f__Lachnospiraceae|g__[Ruminococcus]_torques_group	Wilcoxon Rank Sum Test	Cuckoo_H	7.13e-08	3.32e-05	***
Cuckoo_H - Cuckoo_M	d__Bacteria|p__Firmicutes|o__Clostridia|c__Lachnospirales|f__Lachnospiraceae|g__[Ruminococcus]_torques_group	Wilcoxon Rank Sum Test	Cuckoo_H	0.583333	0.830359	ns
Magpie_H - Magpie_M	d__Bacteria|p__Firmicutes|o__Clostridia|c__Lachnospirales|f__Lachnospiraceae|g__[Ruminococcus]_torques_group	Wilcoxon Rank Sum Test	Magpie_H	6.65e-07	0.000116118	***
Magpie_H - Cuckoo_M	d__Bacteria|p__Firmicutes|o__Clostridia|c__Lachnospirales|f__Lachnospiraceae|g__[Ruminococcus]_torques_group	Wilcoxon Rank Sum Test	Cuckoo_M	0.783325	0.88282	ns
Magpie_M - Cuckoo_M	d__Bacteria|p__Firmicutes|o__Clostridia|c__Lachnospirales|f__Lachnospiraceae|g__[Ruminococcus]_torques_group	Wilcoxon Rank Sum Test	Cuckoo_M	5.31e-05	0.00362013	**
Cuckoo_H - Magpie_H	d__Bacteria|p__Proteobacteria|o__Gammaproteobacteria|c__Burkholderiales|f__Oxalobacteraceae|g__Massilia	Wilcoxon Rank Sum Test	Magpie_H	0.0888261	0.580419	ns
Cuckoo_H - Magpie_M	d__Bacteria|p__Proteobacteria|o__Gammaproteobacteria|c__Burkholderiales|f__Oxalobacteraceae|g__Massilia	Wilcoxon Rank Sum Test	Magpie_M	0.0226778	0.319409	ns
Cuckoo_H - Cuckoo_M	d__Bacteria|p__Proteobacteria|o__Gammaproteobacteria|c__Burkholderiales|f__Oxalobacteraceae|g__Massilia	Wilcoxon Rank Sum Test	Cuckoo_H	0.722749	0.839234	ns
Magpie_H - Magpie_M	d__Bacteria|p__Proteobacteria|o__Gammaproteobacteria|c__Burkholderiales|f__Oxalobacteraceae|g__Massilia	Wilcoxon Rank Sum Test	Magpie_M	0.49323	0.82897	ns
Magpie_H - Cuckoo_M	d__Bacteria|p__Proteobacteria|o__Gammaproteobacteria|c__Burkholderiales|f__Oxalobacteraceae|g__Massilia	Wilcoxon Rank Sum Test	Magpie_H	0.180418	0.704143	ns
Magpie_M - Cuckoo_M	d__Bacteria|p__Proteobacteria|o__Gammaproteobacteria|c__Burkholderiales|f__Oxalobacteraceae|g__Massilia	Wilcoxon Rank Sum Test	Magpie_M	0.130725	0.704143	ns
Cuckoo_H - Magpie_H	d__Bacteria|p__Firmicutes|o__Bacilli|c__Staphylococcales|f__Staphylococcaceae|g__Staphylococcus	Wilcoxon Rank Sum Test	Magpie_H	0.509421	0.830359	ns
Cuckoo_H - Magpie_M	d__Bacteria|p__Firmicutes|o__Bacilli|c__Staphylococcales|f__Staphylococcaceae|g__Staphylococcus	Wilcoxon Rank Sum Test	Magpie_M	0.00252183	0.0644015	ns
Cuckoo_H - Cuckoo_M	d__Bacteria|p__Firmicutes|o__Bacilli|c__Staphylococcales|f__Staphylococcaceae|g__Staphylococcus	Wilcoxon Rank Sum Test	Cuckoo_H	0.90967	0.948376	ns
Magpie_H - Magpie_M	d__Bacteria|p__Firmicutes|o__Bacilli|c__Staphylococcales|f__Staphylococcaceae|g__Staphylococcus	Wilcoxon Rank Sum Test	Magpie_M	0.00189326	0.061531	ns
Magpie_H - Cuckoo_M	d__Bacteria|p__Firmicutes|o__Bacilli|c__Staphylococcales|f__Staphylococcaceae|g__Staphylococcus	Wilcoxon Rank Sum Test	Magpie_H	0.126146	0.688769	ns
Magpie_M - Cuckoo_M	d__Bacteria|p__Firmicutes|o__Bacilli|c__Staphylococcales|f__Staphylococcaceae|g__Staphylococcus	Wilcoxon Rank Sum Test	Magpie_M	0.00398086	0.0904594	ns
Cuckoo_H - Magpie_H	d__Bacteria|p__Actinobacteriota|o__Actinobacteria|c__Micrococcales|f__Intrasporangiaceae|g__Knoellia	Wilcoxon Rank Sum Test	Magpie_H	0.618561	0.830359	ns
Cuckoo_H - Magpie_M	d__Bacteria|p__Actinobacteriota|o__Actinobacteria|c__Micrococcales|f__Intrasporangiaceae|g__Knoellia	Wilcoxon Rank Sum Test	Magpie_M	0.137198	0.704143	ns
Cuckoo_H - Cuckoo_M	d__Bacteria|p__Actinobacteriota|o__Actinobacteria|c__Micrococcales|f__Intrasporangiaceae|g__Knoellia	Wilcoxon Rank Sum Test	Cuckoo_H	1	1	ns
Magpie_H - Magpie_M	d__Bacteria|p__Actinobacteriota|o__Actinobacteria|c__Micrococcales|f__Intrasporangiaceae|g__Knoellia	Wilcoxon Rank Sum Test	Magpie_M	0.134169	0.704143	ns
Magpie_H - Cuckoo_M	d__Bacteria|p__Actinobacteriota|o__Actinobacteria|c__Micrococcales|f__Intrasporangiaceae|g__Knoellia	Wilcoxon Rank Sum Test	Magpie_H	1	1	ns
Magpie_M - Cuckoo_M	d__Bacteria|p__Actinobacteriota|o__Actinobacteria|c__Micrococcales|f__Intrasporangiaceae|g__Knoellia	Wilcoxon Rank Sum Test	Magpie_M	0.393077	0.81287	ns
Cuckoo_H - Magpie_H	d__Bacteria|p__Firmicutes|o__Negativicutes|c__Veillonellales-Selenomonadales|f__Selenomonadaceae|g__Megamonas	Wilcoxon Rank Sum Test	Cuckoo_H	0.497476	0.830359	ns
Cuckoo_H - Magpie_M	d__Bacteria|p__Firmicutes|o__Negativicutes|c__Veillonellales-Selenomonadales|f__Selenomonadaceae|g__Megamonas	Wilcoxon Rank Sum Test	Cuckoo_H	0.0422978	0.364884	ns
Cuckoo_H - Cuckoo_M	d__Bacteria|p__Firmicutes|o__Negativicutes|c__Veillonellales-Selenomonadales|f__Selenomonadaceae|g__Megamonas	Wilcoxon Rank Sum Test	Cuckoo_H	0.375478	0.81287	ns
Magpie_H - Magpie_M	d__Bacteria|p__Firmicutes|o__Negativicutes|c__Veillonellales-Selenomonadales|f__Selenomonadaceae|g__Megamonas	Wilcoxon Rank Sum Test	Magpie_H	0.00255454	0.0644015	ns
Magpie_H - Cuckoo_M	d__Bacteria|p__Firmicutes|o__Negativicutes|c__Veillonellales-Selenomonadales|f__Selenomonadaceae|g__Megamonas	Wilcoxon Rank Sum Test	Magpie_H	0.147605	0.704143	ns
Magpie_M - Cuckoo_M	d__Bacteria|p__Firmicutes|o__Negativicutes|c__Veillonellales-Selenomonadales|f__Selenomonadaceae|g__Megamonas	Wilcoxon Rank Sum Test	Magpie_M	NA	NA	NA
Cuckoo_H - Magpie_H	d__Bacteria|p__Bacteroidota|o__Bacteroidia|c__Cytophagales|f__Hymenobacteraceae|g__Adhaeribacter	Wilcoxon Rank Sum Test	Magpie_H	0.11982	0.663163	ns
Cuckoo_H - Magpie_M	d__Bacteria|p__Bacteroidota|o__Bacteroidia|c__Cytophagales|f__Hymenobacteraceae|g__Adhaeribacter	Wilcoxon Rank Sum Test	Magpie_M	0.683572	0.830359	ns
Cuckoo_H - Cuckoo_M	d__Bacteria|p__Bacteroidota|o__Bacteroidia|c__Cytophagales|f__Hymenobacteraceae|g__Adhaeribacter	Wilcoxon Rank Sum Test	Cuckoo_M	1	1	ns
Magpie_H - Magpie_M	d__Bacteria|p__Bacteroidota|o__Bacteroidia|c__Cytophagales|f__Hymenobacteraceae|g__Adhaeribacter	Wilcoxon Rank Sum Test	Magpie_H	0.254273	0.704143	ns
Magpie_H - Cuckoo_M	d__Bacteria|p__Bacteroidota|o__Bacteroidia|c__Cytophagales|f__Hymenobacteraceae|g__Adhaeribacter	Wilcoxon Rank Sum Test	Magpie_H	0.13538	0.704143	ns
Magpie_M - Cuckoo_M	d__Bacteria|p__Bacteroidota|o__Bacteroidia|c__Cytophagales|f__Hymenobacteraceae|g__Adhaeribacter	Wilcoxon Rank Sum Test	Magpie_M	0.54394	0.830359	ns
Cuckoo_H - Magpie_H	d__Bacteria|p__Proteobacteria|o__Gammaproteobacteria|c__Vibrionales|f__Vibrionaceae|g__Vibrio	Wilcoxon Rank Sum Test	Cuckoo_H	1	1	ns
Cuckoo_H - Magpie_M	d__Bacteria|p__Proteobacteria|o__Gammaproteobacteria|c__Vibrionales|f__Vibrionaceae|g__Vibrio	Wilcoxon Rank Sum Test	Cuckoo_H	0.214901	0.704143	ns
Cuckoo_H - Cuckoo_M	d__Bacteria|p__Proteobacteria|o__Gammaproteobacteria|c__Vibrionales|f__Vibrionaceae|g__Vibrio	Wilcoxon Rank Sum Test	Cuckoo_H	0.453842	0.81287	ns
Magpie_H - Magpie_M	d__Bacteria|p__Proteobacteria|o__Gammaproteobacteria|c__Vibrionales|f__Vibrionaceae|g__Vibrio	Wilcoxon Rank Sum Test	Magpie_H	0.148361	0.704143	ns
Magpie_H - Cuckoo_M	d__Bacteria|p__Proteobacteria|o__Gammaproteobacteria|c__Vibrionales|f__Vibrionaceae|g__Vibrio	Wilcoxon Rank Sum Test	Magpie_H	0.304561	0.761402	ns
Magpie_M - Cuckoo_M	d__Bacteria|p__Proteobacteria|o__Gammaproteobacteria|c__Vibrionales|f__Vibrionaceae|g__Vibrio	Wilcoxon Rank Sum Test	Magpie_M	0.867275	0.928113	ns
Cuckoo_H - Magpie_H	d__Bacteria|p__Firmicutes|o__Clostridia|c__Lachnospirales|f__Lachnospiraceae|g__Blautia	Wilcoxon Rank Sum Test	Magpie_H	0.422556	0.81287	ns
Cuckoo_H - Magpie_M	d__Bacteria|p__Firmicutes|o__Clostridia|c__Lachnospirales|f__Lachnospiraceae|g__Blautia	Wilcoxon Rank Sum Test	Cuckoo_H	5.92e-06	0.000719624	***
Cuckoo_H - Cuckoo_M	d__Bacteria|p__Firmicutes|o__Clostridia|c__Lachnospirales|f__Lachnospiraceae|g__Blautia	Wilcoxon Rank Sum Test	Cuckoo_M	0.645539	0.830359	ns
Magpie_H - Magpie_M	d__Bacteria|p__Firmicutes|o__Clostridia|c__Lachnospirales|f__Lachnospiraceae|g__Blautia	Wilcoxon Rank Sum Test	Magpie_H	6.22e-08	3.32e-05	***
Magpie_H - Cuckoo_M	d__Bacteria|p__Firmicutes|o__Clostridia|c__Lachnospirales|f__Lachnospiraceae|g__Blautia	Wilcoxon Rank Sum Test	Cuckoo_M	0.937358	0.969262	ns
Magpie_M - Cuckoo_M	d__Bacteria|p__Firmicutes|o__Clostridia|c__Lachnospirales|f__Lachnospiraceae|g__Blautia	Wilcoxon Rank Sum Test	Cuckoo_M	0.000146226	0.00766728	**
Cuckoo_H - Magpie_H	d__Bacteria|p__Actinobacteriota|o__Actinobacteria|c__Frankiales|f__Geodermatophilaceae|g__Blastococcus	Wilcoxon Rank Sum Test	Magpie_H	0.0944351	0.59576	ns
Cuckoo_H - Magpie_M	d__Bacteria|p__Actinobacteriota|o__Actinobacteria|c__Frankiales|f__Geodermatophilaceae|g__Blastococcus	Wilcoxon Rank Sum Test	Cuckoo_H	0.940547	0.971481	ns
Cuckoo_H - Cuckoo_M	d__Bacteria|p__Actinobacteriota|o__Actinobacteria|c__Frankiales|f__Geodermatophilaceae|g__Blastococcus	Wilcoxon Rank Sum Test	Cuckoo_H	0.817969	0.907568	ns
Magpie_H - Magpie_M	d__Bacteria|p__Actinobacteriota|o__Actinobacteria|c__Frankiales|f__Geodermatophilaceae|g__Blastococcus	Wilcoxon Rank Sum Test	Magpie_H	0.0835284	0.554541	ns
Magpie_H - Cuckoo_M	d__Bacteria|p__Actinobacteriota|o__Actinobacteria|c__Frankiales|f__Geodermatophilaceae|g__Blastococcus	Wilcoxon Rank Sum Test	Magpie_H	0.182404	0.704143	ns
Magpie_M - Cuckoo_M	d__Bacteria|p__Actinobacteriota|o__Actinobacteria|c__Frankiales|f__Geodermatophilaceae|g__Blastococcus	Wilcoxon Rank Sum Test	Magpie_M	0.807247	0.90178	ns
Cuckoo_H - Magpie_H	d__Bacteria|p__Proteobacteria|o__Gammaproteobacteria|c__Pseudomonadales|f__Moraxellaceae|g__Psychrobacter	Wilcoxon Rank Sum Test	Cuckoo_H	0.825492	0.91037	ns
Cuckoo_H - Magpie_M	d__Bacteria|p__Proteobacteria|o__Gammaproteobacteria|c__Pseudomonadales|f__Moraxellaceae|g__Psychrobacter	Wilcoxon Rank Sum Test	Magpie_M	0.36977	0.81287	ns
Cuckoo_H - Cuckoo_M	d__Bacteria|p__Proteobacteria|o__Gammaproteobacteria|c__Pseudomonadales|f__Moraxellaceae|g__Psychrobacter	Wilcoxon Rank Sum Test	Cuckoo_H	0.467433	0.81287	ns
Magpie_H - Magpie_M	d__Bacteria|p__Proteobacteria|o__Gammaproteobacteria|c__Pseudomonadales|f__Moraxellaceae|g__Psychrobacter	Wilcoxon Rank Sum Test	Magpie_M	0.453639	0.81287	ns
Magpie_H - Cuckoo_M	d__Bacteria|p__Proteobacteria|o__Gammaproteobacteria|c__Pseudomonadales|f__Moraxellaceae|g__Psychrobacter	Wilcoxon Rank Sum Test	Magpie_H	0.387665	0.81287	ns
Magpie_M - Cuckoo_M	d__Bacteria|p__Proteobacteria|o__Gammaproteobacteria|c__Pseudomonadales|f__Moraxellaceae|g__Psychrobacter	Wilcoxon Rank Sum Test	Magpie_M	0.200183	0.704143	ns
Cuckoo_H - Magpie_H	d__Bacteria|p__Proteobacteria|o__Alphaproteobacteria|c__Rhizobiales|f__Xanthobacteraceae|g__Bradyrhizobium	Wilcoxon Rank Sum Test	Magpie_H	0.238302	0.704143	ns
Cuckoo_H - Magpie_M	d__Bacteria|p__Proteobacteria|o__Alphaproteobacteria|c__Rhizobiales|f__Xanthobacteraceae|g__Bradyrhizobium	Wilcoxon Rank Sum Test	Cuckoo_H	0.00169092	0.0562632	ns
Cuckoo_H - Cuckoo_M	d__Bacteria|p__Proteobacteria|o__Alphaproteobacteria|c__Rhizobiales|f__Xanthobacteraceae|g__Bradyrhizobium	Wilcoxon Rank Sum Test	Cuckoo_H	0.357607	0.81287	ns
Magpie_H - Magpie_M	d__Bacteria|p__Proteobacteria|o__Alphaproteobacteria|c__Rhizobiales|f__Xanthobacteraceae|g__Bradyrhizobium	Wilcoxon Rank Sum Test	Magpie_H	5.11e-05	0.00362013	**
Magpie_H - Cuckoo_M	d__Bacteria|p__Proteobacteria|o__Alphaproteobacteria|c__Rhizobiales|f__Xanthobacteraceae|g__Bradyrhizobium	Wilcoxon Rank Sum Test	Magpie_H	0.0888799	0.580419	ns
Magpie_M - Cuckoo_M	d__Bacteria|p__Proteobacteria|o__Alphaproteobacteria|c__Rhizobiales|f__Xanthobacteraceae|g__Bradyrhizobium	Wilcoxon Rank Sum Test	Magpie_M	0.407925	0.81287	ns
Cuckoo_H - Magpie_H	d__Bacteria|p__Firmicutes|o__Bacilli|c__Bacillales|f__Planococcaceae|g__Lysinibacillus	Wilcoxon Rank Sum Test	Cuckoo_H	0.904775	0.947104	ns
Cuckoo_H - Magpie_M	d__Bacteria|p__Firmicutes|o__Bacilli|c__Bacillales|f__Planococcaceae|g__Lysinibacillus	Wilcoxon Rank Sum Test	Magpie_M	0.000746482	0.0293861	*
Cuckoo_H - Cuckoo_M	d__Bacteria|p__Firmicutes|o__Bacilli|c__Bacillales|f__Planococcaceae|g__Lysinibacillus	Wilcoxon Rank Sum Test	Cuckoo_H	1	1	ns
Magpie_H - Magpie_M	d__Bacteria|p__Firmicutes|o__Bacilli|c__Bacillales|f__Planococcaceae|g__Lysinibacillus	Wilcoxon Rank Sum Test	Magpie_M	0.00109584	0.0378132	*
Magpie_H - Cuckoo_M	d__Bacteria|p__Firmicutes|o__Bacilli|c__Bacillales|f__Planococcaceae|g__Lysinibacillus	Wilcoxon Rank Sum Test	Magpie_H	0.812244	0.90447	ns
Magpie_M - Cuckoo_M	d__Bacteria|p__Firmicutes|o__Bacilli|c__Bacillales|f__Planococcaceae|g__Lysinibacillus	Wilcoxon Rank Sum Test	Magpie_M	0.0810989	0.550098	ns
Cuckoo_H - Magpie_H	d__Bacteria|p__Proteobacteria|o__Alphaproteobacteria|c__Rhizobiales|f__Beijerinckiaceae|g__Microvirga	Wilcoxon Rank Sum Test	Magpie_H	0.0565593	0.44302	ns
Cuckoo_H - Magpie_M	d__Bacteria|p__Proteobacteria|o__Alphaproteobacteria|c__Rhizobiales|f__Beijerinckiaceae|g__Microvirga	Wilcoxon Rank Sum Test	Magpie_M	0.654567	0.830359	ns
Cuckoo_H - Cuckoo_M	d__Bacteria|p__Proteobacteria|o__Alphaproteobacteria|c__Rhizobiales|f__Beijerinckiaceae|g__Microvirga	Wilcoxon Rank Sum Test	Cuckoo_M	0.864866	0.928113	ns
Magpie_H - Magpie_M	d__Bacteria|p__Proteobacteria|o__Alphaproteobacteria|c__Rhizobiales|f__Beijerinckiaceae|g__Microvirga	Wilcoxon Rank Sum Test	Magpie_H	0.25925	0.704143	ns
Magpie_H - Cuckoo_M	d__Bacteria|p__Proteobacteria|o__Alphaproteobacteria|c__Rhizobiales|f__Beijerinckiaceae|g__Microvirga	Wilcoxon Rank Sum Test	Magpie_H	0.0846897	0.559593	ns
Magpie_M - Cuckoo_M	d__Bacteria|p__Proteobacteria|o__Alphaproteobacteria|c__Rhizobiales|f__Beijerinckiaceae|g__Microvirga	Wilcoxon Rank Sum Test	Magpie_M	0.855536	0.924804	ns
Cuckoo_H - Magpie_H	d__Bacteria|p__Firmicutes|o__Clostridia|c__Lachnospirales|f__Lachnospiraceae|g__Sellimonas	Wilcoxon Rank Sum Test	Cuckoo_H	0.451539	0.81287	ns
Cuckoo_H - Magpie_M	d__Bacteria|p__Firmicutes|o__Clostridia|c__Lachnospirales|f__Lachnospiraceae|g__Sellimonas	Wilcoxon Rank Sum Test	Cuckoo_H	5.6e-08	3.32e-05	***
Cuckoo_H - Cuckoo_M	d__Bacteria|p__Firmicutes|o__Clostridia|c__Lachnospirales|f__Lachnospiraceae|g__Sellimonas	Wilcoxon Rank Sum Test	Cuckoo_M	0.440934	0.81287	ns
Magpie_H - Magpie_M	d__Bacteria|p__Firmicutes|o__Clostridia|c__Lachnospirales|f__Lachnospiraceae|g__Sellimonas	Wilcoxon Rank Sum Test	Magpie_H	1.5e-07	5.16e-05	***
Magpie_H - Cuckoo_M	d__Bacteria|p__Firmicutes|o__Clostridia|c__Lachnospirales|f__Lachnospiraceae|g__Sellimonas	Wilcoxon Rank Sum Test	Cuckoo_M	0.209366	0.704143	ns
Magpie_M - Cuckoo_M	d__Bacteria|p__Firmicutes|o__Clostridia|c__Lachnospirales|f__Lachnospiraceae|g__Sellimonas	Wilcoxon Rank Sum Test	Cuckoo_M	5.31e-05	0.00362013	**
Cuckoo_H - Magpie_H	d__Bacteria|p__Proteobacteria|o__Alphaproteobacteria|c__Rhizobiales|f__Beijerinckiaceae|g__Methylobacterium-Methylorubrum	Wilcoxon Rank Sum Test	Magpie_H	0.14367	0.704143	ns
Cuckoo_H - Magpie_M	d__Bacteria|p__Proteobacteria|o__Alphaproteobacteria|c__Rhizobiales|f__Beijerinckiaceae|g__Methylobacterium-Methylorubrum	Wilcoxon Rank Sum Test	Cuckoo_H	0.425066	0.81287	ns
Cuckoo_H - Cuckoo_M	d__Bacteria|p__Proteobacteria|o__Alphaproteobacteria|c__Rhizobiales|f__Beijerinckiaceae|g__Methylobacterium-Methylorubrum	Wilcoxon Rank Sum Test	Cuckoo_M	1	1	ns
Magpie_H - Magpie_M	d__Bacteria|p__Proteobacteria|o__Alphaproteobacteria|c__Rhizobiales|f__Beijerinckiaceae|g__Methylobacterium-Methylorubrum	Wilcoxon Rank Sum Test	Magpie_H	0.0101113	0.185928	ns
Magpie_H - Cuckoo_M	d__Bacteria|p__Proteobacteria|o__Alphaproteobacteria|c__Rhizobiales|f__Beijerinckiaceae|g__Methylobacterium-Methylorubrum	Wilcoxon Rank Sum Test	Magpie_H	0.366922	0.81287	ns
Magpie_M - Cuckoo_M	d__Bacteria|p__Proteobacteria|o__Alphaproteobacteria|c__Rhizobiales|f__Beijerinckiaceae|g__Methylobacterium-Methylorubrum	Wilcoxon Rank Sum Test	Cuckoo_M	0.506114	0.830359	ns
Cuckoo_H - Magpie_H	d__Bacteria|p__Bacteroidota|o__Bacteroidia|c__Sphingobacteriales|f__Sphingobacteriaceae|g__Pedobacter	Wilcoxon Rank Sum Test	Magpie_H	0.0498319	0.404603	ns
Cuckoo_H - Magpie_M	d__Bacteria|p__Bacteroidota|o__Bacteroidia|c__Sphingobacteriales|f__Sphingobacteriaceae|g__Pedobacter	Wilcoxon Rank Sum Test	Magpie_M	0.163635	0.704143	ns
Cuckoo_H - Cuckoo_M	d__Bacteria|p__Bacteroidota|o__Bacteroidia|c__Sphingobacteriales|f__Sphingobacteriaceae|g__Pedobacter	Wilcoxon Rank Sum Test	Cuckoo_H	1	1	ns
Magpie_H - Magpie_M	d__Bacteria|p__Bacteroidota|o__Bacteroidia|c__Sphingobacteriales|f__Sphingobacteriaceae|g__Pedobacter	Wilcoxon Rank Sum Test	Magpie_H	0.676235	0.830359	ns
Magpie_H - Cuckoo_M	d__Bacteria|p__Bacteroidota|o__Bacteroidia|c__Sphingobacteriales|f__Sphingobacteriaceae|g__Pedobacter	Wilcoxon Rank Sum Test	Magpie_H	0.232254	0.704143	ns
Magpie_M - Cuckoo_M	d__Bacteria|p__Bacteroidota|o__Bacteroidia|c__Sphingobacteriales|f__Sphingobacteriaceae|g__Pedobacter	Wilcoxon Rank Sum Test	Magpie_M	0.332825	0.81287	ns
Cuckoo_H - Magpie_H	d__Bacteria|p__Firmicutes|o__Bacilli|c__Lactobacillales|f__Streptococcaceae|g__Streptococcus	Wilcoxon Rank Sum Test	Cuckoo_H	0.641446	0.830359	ns
Cuckoo_H - Magpie_M	d__Bacteria|p__Firmicutes|o__Bacilli|c__Lactobacillales|f__Streptococcaceae|g__Streptococcus	Wilcoxon Rank Sum Test	Magpie_M	0.0141829	0.233184	ns
Cuckoo_H - Cuckoo_M	d__Bacteria|p__Firmicutes|o__Bacilli|c__Lactobacillales|f__Streptococcaceae|g__Streptococcus	Wilcoxon Rank Sum Test	Cuckoo_M	0.529881	0.830359	ns
Magpie_H - Magpie_M	d__Bacteria|p__Firmicutes|o__Bacilli|c__Lactobacillales|f__Streptococcaceae|g__Streptococcus	Wilcoxon Rank Sum Test	Magpie_M	0.00149142	0.050223	ns
Magpie_H - Cuckoo_M	d__Bacteria|p__Firmicutes|o__Bacilli|c__Lactobacillales|f__Streptococcaceae|g__Streptococcus	Wilcoxon Rank Sum Test	Cuckoo_M	0.232889	0.704143	ns
Magpie_M - Cuckoo_M	d__Bacteria|p__Firmicutes|o__Bacilli|c__Lactobacillales|f__Streptococcaceae|g__Streptococcus	Wilcoxon Rank Sum Test	Magpie_M	0.1026	0.59576	ns
Cuckoo_H - Magpie_H	d__Bacteria|p__Actinobacteriota|o__Actinobacteria|c__Propionibacteriales|f__Nocardioidaceae|g__Nocardioides	Wilcoxon Rank Sum Test	Magpie_H	0.393498	0.81287	ns
Cuckoo_H - Magpie_M	d__Bacteria|p__Actinobacteriota|o__Actinobacteria|c__Propionibacteriales|f__Nocardioidaceae|g__Nocardioides	Wilcoxon Rank Sum Test	Magpie_M	0.0274863	0.364884	ns
Cuckoo_H - Cuckoo_M	d__Bacteria|p__Actinobacteriota|o__Actinobacteria|c__Propionibacteriales|f__Nocardioidaceae|g__Nocardioides	Wilcoxon Rank Sum Test	Cuckoo_H	0.0977877	0.59576	ns
Magpie_H - Magpie_M	d__Bacteria|p__Actinobacteriota|o__Actinobacteria|c__Propionibacteriales|f__Nocardioidaceae|g__Nocardioides	Wilcoxon Rank Sum Test	Magpie_M	0.071496	0.523118	ns
Magpie_H - Cuckoo_M	d__Bacteria|p__Actinobacteriota|o__Actinobacteria|c__Propionibacteriales|f__Nocardioidaceae|g__Nocardioides	Wilcoxon Rank Sum Test	Magpie_H	0.0540358	0.432751	ns
Magpie_M - Cuckoo_M	d__Bacteria|p__Actinobacteriota|o__Actinobacteria|c__Propionibacteriales|f__Nocardioidaceae|g__Nocardioides	Wilcoxon Rank Sum Test	Magpie_M	0.0146955	0.238802	ns
Cuckoo_H - Magpie_H	d__Bacteria|p__Actinobacteriota|o__Actinobacteria|c__Corynebacteriales|f__Corynebacteriaceae|g__Corynebacterium	Wilcoxon Rank Sum Test	Magpie_H	0.250911	0.704143	ns
Cuckoo_H - Magpie_M	d__Bacteria|p__Actinobacteriota|o__Actinobacteria|c__Corynebacteriales|f__Corynebacteriaceae|g__Corynebacterium	Wilcoxon Rank Sum Test	Magpie_M	0.0174113	0.256129	ns
Cuckoo_H - Cuckoo_M	d__Bacteria|p__Actinobacteriota|o__Actinobacteria|c__Corynebacteriales|f__Corynebacteriaceae|g__Corynebacterium	Wilcoxon Rank Sum Test	Cuckoo_H	0.855965	0.924804	ns
Magpie_H - Magpie_M	d__Bacteria|p__Actinobacteriota|o__Actinobacteria|c__Corynebacteriales|f__Corynebacteriaceae|g__Corynebacterium	Wilcoxon Rank Sum Test	Magpie_M	0.0368007	0.364884	ns
Magpie_H - Cuckoo_M	d__Bacteria|p__Actinobacteriota|o__Actinobacteria|c__Corynebacteriales|f__Corynebacteriaceae|g__Corynebacterium	Wilcoxon Rank Sum Test	Magpie_H	0.42581	0.81287	ns
Magpie_M - Cuckoo_M	d__Bacteria|p__Actinobacteriota|o__Actinobacteria|c__Corynebacteriales|f__Corynebacteriaceae|g__Corynebacterium	Wilcoxon Rank Sum Test	Magpie_M	0.0609373	0.461571	ns
Cuckoo_H - Magpie_H	d__Bacteria|p__Actinobacteriota|o__Actinobacteria|c__Micrococcales|f__Microbacteriaceae|g__Microbacterium	Wilcoxon Rank Sum Test	Magpie_H	0.0498099	0.404603	ns
Cuckoo_H - Magpie_M	d__Bacteria|p__Actinobacteriota|o__Actinobacteria|c__Micrococcales|f__Microbacteriaceae|g__Microbacterium	Wilcoxon Rank Sum Test	Magpie_M	0.0561572	0.44302	ns
Cuckoo_H - Cuckoo_M	d__Bacteria|p__Actinobacteriota|o__Actinobacteria|c__Micrococcales|f__Microbacteriaceae|g__Microbacterium	Wilcoxon Rank Sum Test	Cuckoo_M	0.522324	0.830359	ns
Magpie_H - Magpie_M	d__Bacteria|p__Actinobacteriota|o__Actinobacteria|c__Micrococcales|f__Microbacteriaceae|g__Microbacterium	Wilcoxon Rank Sum Test	Magpie_M	0.336999	0.81287	ns
Magpie_H - Cuckoo_M	d__Bacteria|p__Actinobacteriota|o__Actinobacteria|c__Micrococcales|f__Microbacteriaceae|g__Microbacterium	Wilcoxon Rank Sum Test	Cuckoo_M	0.610477	0.830359	ns
Magpie_M - Cuckoo_M	d__Bacteria|p__Actinobacteriota|o__Actinobacteria|c__Micrococcales|f__Microbacteriaceae|g__Microbacterium	Wilcoxon Rank Sum Test	Magpie_M	0.333444	0.81287	ns
Cuckoo_H - Magpie_H	d__Bacteria|p__Firmicutes|o__Clostridia|c__Lachnospirales|f__Lachnospiraceae|g__Hungatella	Wilcoxon Rank Sum Test	Cuckoo_H	0.0308012	0.364884	ns
Cuckoo_H - Magpie_M	d__Bacteria|p__Firmicutes|o__Clostridia|c__Lachnospirales|f__Lachnospiraceae|g__Hungatella	Wilcoxon Rank Sum Test	Cuckoo_H	2.38e-08	2.23e-05	***
Cuckoo_H - Cuckoo_M	d__Bacteria|p__Firmicutes|o__Clostridia|c__Lachnospirales|f__Lachnospiraceae|g__Hungatella	Wilcoxon Rank Sum Test	Cuckoo_H	0.909603	0.948376	ns
Magpie_H - Magpie_M	d__Bacteria|p__Firmicutes|o__Clostridia|c__Lachnospirales|f__Lachnospiraceae|g__Hungatella	Wilcoxon Rank Sum Test	Magpie_H	3.8e-05	0.0028702	**
Magpie_H - Cuckoo_M	d__Bacteria|p__Firmicutes|o__Clostridia|c__Lachnospirales|f__Lachnospiraceae|g__Hungatella	Wilcoxon Rank Sum Test	Cuckoo_M	0.465213	0.81287	ns
Magpie_M - Cuckoo_M	d__Bacteria|p__Firmicutes|o__Clostridia|c__Lachnospirales|f__Lachnospiraceae|g__Hungatella	Wilcoxon Rank Sum Test	Cuckoo_M	0.000146226	0.00766728	**
Cuckoo_H - Magpie_H	d__Bacteria|p__Firmicutes|o__Clostridia|c__Clostridiales|f__Clostridiaceae|g__Candidatus_Arthromitus	Wilcoxon Rank Sum Test	Magpie_H	0.481462	0.814897	ns
Cuckoo_H - Magpie_M	d__Bacteria|p__Firmicutes|o__Clostridia|c__Clostridiales|f__Clostridiaceae|g__Candidatus_Arthromitus	Wilcoxon Rank Sum Test	Cuckoo_H	0.39494	0.81287	ns
Cuckoo_H - Cuckoo_M	d__Bacteria|p__Firmicutes|o__Clostridia|c__Clostridiales|f__Clostridiaceae|g__Candidatus_Arthromitus	Wilcoxon Rank Sum Test	Cuckoo_H	0.0983551	0.59576	ns
Magpie_H - Magpie_M	d__Bacteria|p__Firmicutes|o__Clostridia|c__Clostridiales|f__Clostridiaceae|g__Candidatus_Arthromitus	Wilcoxon Rank Sum Test	Magpie_H	0.678774	0.830359	ns
Magpie_H - Cuckoo_M	d__Bacteria|p__Firmicutes|o__Clostridia|c__Clostridiales|f__Clostridiaceae|g__Candidatus_Arthromitus	Wilcoxon Rank Sum Test	Magpie_H	0.0530584	0.426823	ns
Magpie_M - Cuckoo_M	d__Bacteria|p__Firmicutes|o__Clostridia|c__Clostridiales|f__Clostridiaceae|g__Candidatus_Arthromitus	Wilcoxon Rank Sum Test	Magpie_M	0.0864489	0.567194	ns
Cuckoo_H - Magpie_H	d__Bacteria|p__Actinobacteriota|o__Actinobacteria|c__Propionibacteriales|f__Propionibacteriaceae|g__Cutibacterium	Wilcoxon Rank Sum Test	Magpie_H	0.138239	0.704143	ns
Cuckoo_H - Magpie_M	d__Bacteria|p__Actinobacteriota|o__Actinobacteria|c__Propionibacteriales|f__Propionibacteriaceae|g__Cutibacterium	Wilcoxon Rank Sum Test	Magpie_M	0.0020949	0.0644015	ns
Cuckoo_H - Cuckoo_M	d__Bacteria|p__Actinobacteriota|o__Actinobacteria|c__Propionibacteriales|f__Propionibacteriaceae|g__Cutibacterium	Wilcoxon Rank Sum Test	Cuckoo_H	0.530189	0.830359	ns
Magpie_H - Magpie_M	d__Bacteria|p__Actinobacteriota|o__Actinobacteria|c__Propionibacteriales|f__Propionibacteriaceae|g__Cutibacterium	Wilcoxon Rank Sum Test	Magpie_M	0.00730185	0.147889	ns
Magpie_H - Cuckoo_M	d__Bacteria|p__Actinobacteriota|o__Actinobacteria|c__Propionibacteriales|f__Propionibacteriaceae|g__Cutibacterium	Wilcoxon Rank Sum Test	Magpie_H	0.181537	0.704143	ns
Magpie_M - Cuckoo_M	d__Bacteria|p__Actinobacteriota|o__Actinobacteria|c__Propionibacteriales|f__Propionibacteriaceae|g__Cutibacterium	Wilcoxon Rank Sum Test	Magpie_M	0.0202931	0.288234	ns
Cuckoo_H - Magpie_H	d__Bacteria|p__Firmicutes|o__Clostridia|c__Peptostreptococcales-Tissierellales|f__Peptostreptococcales-Tissierellales|g__Peptoniphilus	Wilcoxon Rank Sum Test	Cuckoo_H	0.875698	0.933254	ns
Cuckoo_H - Magpie_M	d__Bacteria|p__Firmicutes|o__Clostridia|c__Peptostreptococcales-Tissierellales|f__Peptostreptococcales-Tissierellales|g__Peptoniphilus	Wilcoxon Rank Sum Test	Magpie_M	0.00752341	0.15128	ns
Cuckoo_H - Cuckoo_M	d__Bacteria|p__Firmicutes|o__Clostridia|c__Peptostreptococcales-Tissierellales|f__Peptostreptococcales-Tissierellales|g__Peptoniphilus	Wilcoxon Rank Sum Test	Cuckoo_H	0.900652	0.944586	ns
Magpie_H - Magpie_M	d__Bacteria|p__Firmicutes|o__Clostridia|c__Peptostreptococcales-Tissierellales|f__Peptostreptococcales-Tissierellales|g__Peptoniphilus	Wilcoxon Rank Sum Test	Magpie_M	0.00928371	0.178552	ns
Magpie_H - Cuckoo_M	d__Bacteria|p__Firmicutes|o__Clostridia|c__Peptostreptococcales-Tissierellales|f__Peptostreptococcales-Tissierellales|g__Peptoniphilus	Wilcoxon Rank Sum Test	Magpie_H	0.860454	0.924804	ns
Magpie_M - Cuckoo_M	d__Bacteria|p__Firmicutes|o__Clostridia|c__Peptostreptococcales-Tissierellales|f__Peptostreptococcales-Tissierellales|g__Peptoniphilus	Wilcoxon Rank Sum Test	Magpie_M	0.0441322	0.373787	ns
Cuckoo_H - Magpie_H	d__Bacteria|p__Firmicutes|o__Bacilli|c__Bacillales|f__Planococcaceae|g__Planomicrobium	Wilcoxon Rank Sum Test	Cuckoo_H	0.943075	0.972379	ns
Cuckoo_H - Magpie_M	d__Bacteria|p__Firmicutes|o__Bacilli|c__Bacillales|f__Planococcaceae|g__Planomicrobium	Wilcoxon Rank Sum Test	Magpie_M	0.600096	0.830359	ns
Cuckoo_H - Cuckoo_M	d__Bacteria|p__Firmicutes|o__Bacilli|c__Bacillales|f__Planococcaceae|g__Planomicrobium	Wilcoxon Rank Sum Test	Cuckoo_H	1	1	ns
Magpie_H - Magpie_M	d__Bacteria|p__Firmicutes|o__Bacilli|c__Bacillales|f__Planococcaceae|g__Planomicrobium	Wilcoxon Rank Sum Test	Magpie_M	0.686444	0.830359	ns
Magpie_H - Cuckoo_M	d__Bacteria|p__Firmicutes|o__Bacilli|c__Bacillales|f__Planococcaceae|g__Planomicrobium	Wilcoxon Rank Sum Test	Magpie_H	1	1	ns
Magpie_M - Cuckoo_M	d__Bacteria|p__Firmicutes|o__Bacilli|c__Bacillales|f__Planococcaceae|g__Planomicrobium	Wilcoxon Rank Sum Test	Magpie_M	1	1	ns
Cuckoo_H - Magpie_H	d__Bacteria|p__Actinobacteriota|o__Actinobacteria|c__Propionibacteriales|f__Nocardioidaceae|g__Marmoricola	Wilcoxon Rank Sum Test	Magpie_H	0.295103	0.741738	ns
Cuckoo_H - Magpie_M	d__Bacteria|p__Actinobacteriota|o__Actinobacteria|c__Propionibacteriales|f__Nocardioidaceae|g__Marmoricola	Wilcoxon Rank Sum Test	Magpie_M	0.0331218	0.364884	ns
Cuckoo_H - Cuckoo_M	d__Bacteria|p__Actinobacteriota|o__Actinobacteria|c__Propionibacteriales|f__Nocardioidaceae|g__Marmoricola	Wilcoxon Rank Sum Test	Cuckoo_H	0.193297	0.704143	ns
Magpie_H - Magpie_M	d__Bacteria|p__Actinobacteriota|o__Actinobacteria|c__Propionibacteriales|f__Nocardioidaceae|g__Marmoricola	Wilcoxon Rank Sum Test	Magpie_M	0.134372	0.704143	ns
Magpie_H - Cuckoo_M	d__Bacteria|p__Actinobacteriota|o__Actinobacteria|c__Propionibacteriales|f__Nocardioidaceae|g__Marmoricola	Wilcoxon Rank Sum Test	Magpie_H	0.0315866	0.364884	ns
Magpie_M - Cuckoo_M	d__Bacteria|p__Actinobacteriota|o__Actinobacteria|c__Propionibacteriales|f__Nocardioidaceae|g__Marmoricola	Wilcoxon Rank Sum Test	Magpie_M	0.0121065	0.202621	ns
Cuckoo_H - Magpie_H	d__Bacteria|p__Firmicutes|o__Bacilli|c__Lactobacillales|f__Lactobacillaceae|g__Lactobacillus	Wilcoxon Rank Sum Test	Cuckoo_H	0.906102	0.947104	ns
Cuckoo_H - Magpie_M	d__Bacteria|p__Firmicutes|o__Bacilli|c__Lactobacillales|f__Lactobacillaceae|g__Lactobacillus	Wilcoxon Rank Sum Test	Magpie_M	0.665031	0.830359	ns
Cuckoo_H - Cuckoo_M	d__Bacteria|p__Firmicutes|o__Bacilli|c__Lactobacillales|f__Lactobacillaceae|g__Lactobacillus	Wilcoxon Rank Sum Test	Cuckoo_H	0.103419	0.595993	ns
Magpie_H - Magpie_M	d__Bacteria|p__Firmicutes|o__Bacilli|c__Lactobacillales|f__Lactobacillaceae|g__Lactobacillus	Wilcoxon Rank Sum Test	Magpie_M	0.87829	0.933587	ns
Magpie_H - Cuckoo_M	d__Bacteria|p__Firmicutes|o__Bacilli|c__Lactobacillales|f__Lactobacillaceae|g__Lactobacillus	Wilcoxon Rank Sum Test	Magpie_H	0.0669995	0.496721	ns
Magpie_M - Cuckoo_M	d__Bacteria|p__Firmicutes|o__Bacilli|c__Lactobacillales|f__Lactobacillaceae|g__Lactobacillus	Wilcoxon Rank Sum Test	Magpie_M	0.108939	0.613882	ns
Cuckoo_H - Magpie_H	d__Bacteria|p__Acidobacteriota|o__Blastocatellia|c__Blastocatellales|f__Blastocatellaceae|g__Blastocatella	Wilcoxon Rank Sum Test	Magpie_H	0.563314	0.830359	ns
Cuckoo_H - Magpie_M	d__Bacteria|p__Acidobacteriota|o__Blastocatellia|c__Blastocatellales|f__Blastocatellaceae|g__Blastocatella	Wilcoxon Rank Sum Test	Cuckoo_H	0.857553	0.924804	ns
Cuckoo_H - Cuckoo_M	d__Bacteria|p__Acidobacteriota|o__Blastocatellia|c__Blastocatellales|f__Blastocatellaceae|g__Blastocatella	Wilcoxon Rank Sum Test	Cuckoo_H	0.0590834	0.449967	ns
Magpie_H - Magpie_M	d__Bacteria|p__Acidobacteriota|o__Blastocatellia|c__Blastocatellales|f__Blastocatellaceae|g__Blastocatella	Wilcoxon Rank Sum Test	Magpie_H	0.429905	0.81287	ns
Magpie_H - Cuckoo_M	d__Bacteria|p__Acidobacteriota|o__Blastocatellia|c__Blastocatellales|f__Blastocatellaceae|g__Blastocatella	Wilcoxon Rank Sum Test	Magpie_H	0.0151595	0.24351	ns
Magpie_M - Cuckoo_M	d__Bacteria|p__Acidobacteriota|o__Blastocatellia|c__Blastocatellales|f__Blastocatellaceae|g__Blastocatella	Wilcoxon Rank Sum Test	Magpie_M	0.0863904	0.567194	ns
Cuckoo_H - Magpie_H	d__Bacteria|p__Campilobacterota|o__Campylobacteria|c__Campylobacterales|f__Campylobacteraceae|g__Campylobacter	Wilcoxon Rank Sum Test	Cuckoo_H	0.85281	0.924804	ns
Cuckoo_H - Magpie_M	d__Bacteria|p__Campilobacterota|o__Campylobacteria|c__Campylobacterales|f__Campylobacteraceae|g__Campylobacter	Wilcoxon Rank Sum Test	Cuckoo_H	0.151619	0.704143	ns
Cuckoo_H - Cuckoo_M	d__Bacteria|p__Campilobacterota|o__Campylobacteria|c__Campylobacterales|f__Campylobacteraceae|g__Campylobacter	Wilcoxon Rank Sum Test	Cuckoo_H	0.244706	0.704143	ns
Magpie_H - Magpie_M	d__Bacteria|p__Campilobacterota|o__Campylobacteria|c__Campylobacterales|f__Campylobacteraceae|g__Campylobacter	Wilcoxon Rank Sum Test	Magpie_H	0.193927	0.704143	ns
Magpie_H - Cuckoo_M	d__Bacteria|p__Campilobacterota|o__Campylobacteria|c__Campylobacterales|f__Campylobacteraceae|g__Campylobacter	Wilcoxon Rank Sum Test	Magpie_H	0.268718	0.704143	ns
Magpie_M - Cuckoo_M	d__Bacteria|p__Campilobacterota|o__Campylobacteria|c__Campylobacterales|f__Campylobacteraceae|g__Campylobacter	Wilcoxon Rank Sum Test	Magpie_M	0.545623	0.830359	ns
Cuckoo_H - Magpie_H	d__Bacteria|p__Bacteroidota|o__Bacteroidia|c__Chitinophagales|f__Chitinophagaceae|g__Flavisolibacter	Wilcoxon Rank Sum Test	Magpie_H	0.43633	0.81287	ns
Cuckoo_H - Magpie_M	d__Bacteria|p__Bacteroidota|o__Bacteroidia|c__Chitinophagales|f__Chitinophagaceae|g__Flavisolibacter	Wilcoxon Rank Sum Test	Cuckoo_H	0.325275	0.804552	ns
Cuckoo_H - Cuckoo_M	d__Bacteria|p__Bacteroidota|o__Bacteroidia|c__Chitinophagales|f__Chitinophagaceae|g__Flavisolibacter	Wilcoxon Rank Sum Test	Cuckoo_H	0.124192	0.682762	ns
Magpie_H - Magpie_M	d__Bacteria|p__Bacteroidota|o__Bacteroidia|c__Chitinophagales|f__Chitinophagaceae|g__Flavisolibacter	Wilcoxon Rank Sum Test	Magpie_H	0.027415	0.364884	ns
Magpie_H - Cuckoo_M	d__Bacteria|p__Bacteroidota|o__Bacteroidia|c__Chitinophagales|f__Chitinophagaceae|g__Flavisolibacter	Wilcoxon Rank Sum Test	Magpie_H	0.0175986	0.257529	ns
Magpie_M - Cuckoo_M	d__Bacteria|p__Bacteroidota|o__Bacteroidia|c__Chitinophagales|f__Chitinophagaceae|g__Flavisolibacter	Wilcoxon Rank Sum Test	Magpie_M	0.327246	0.807996	ns
Cuckoo_H - Magpie_H	d__Bacteria|p__Firmicutes|o__Bacilli|c__Lactobacillales|f__Streptococcaceae|g__Lactococcus	Wilcoxon Rank Sum Test	Cuckoo_H	0.869872	0.929748	ns
Cuckoo_H - Magpie_M	d__Bacteria|p__Firmicutes|o__Bacilli|c__Lactobacillales|f__Streptococcaceae|g__Lactococcus	Wilcoxon Rank Sum Test	Magpie_M	0.00542749	0.118514	ns
Cuckoo_H - Cuckoo_M	d__Bacteria|p__Firmicutes|o__Bacilli|c__Lactobacillales|f__Streptococcaceae|g__Lactococcus	Wilcoxon Rank Sum Test	Cuckoo_M	0.168388	0.704143	ns
Magpie_H - Magpie_M	d__Bacteria|p__Firmicutes|o__Bacilli|c__Lactobacillales|f__Streptococcaceae|g__Lactococcus	Wilcoxon Rank Sum Test	Magpie_M	0.00123122	0.0419667	*
Magpie_H - Cuckoo_M	d__Bacteria|p__Firmicutes|o__Bacilli|c__Lactobacillales|f__Streptococcaceae|g__Lactococcus	Wilcoxon Rank Sum Test	Cuckoo_M	0.129541	0.703044	ns
Magpie_M - Cuckoo_M	d__Bacteria|p__Firmicutes|o__Bacilli|c__Lactobacillales|f__Streptococcaceae|g__Lactococcus	Wilcoxon Rank Sum Test	Magpie_M	0.299776	0.751457	ns
Cuckoo_H - Magpie_H	d__Bacteria|p__Proteobacteria|o__Gammaproteobacteria|c__Enterobacterales|f__Morganellaceae|g__Buchnera	Wilcoxon Rank Sum Test	Cuckoo_H	0.268809	0.704143	ns
Cuckoo_H - Magpie_M	d__Bacteria|p__Proteobacteria|o__Gammaproteobacteria|c__Enterobacterales|f__Morganellaceae|g__Buchnera	Wilcoxon Rank Sum Test	Cuckoo_H	0.0313023	0.364884	ns
Cuckoo_H - Cuckoo_M	d__Bacteria|p__Proteobacteria|o__Gammaproteobacteria|c__Enterobacterales|f__Morganellaceae|g__Buchnera	Wilcoxon Rank Sum Test	Cuckoo_H	NA	NA	NA
Magpie_H - Magpie_M	d__Bacteria|p__Proteobacteria|o__Gammaproteobacteria|c__Enterobacterales|f__Morganellaceae|g__Buchnera	Wilcoxon Rank Sum Test	Magpie_H	0.0613527	0.463462	ns
Magpie_H - Cuckoo_M	d__Bacteria|p__Proteobacteria|o__Gammaproteobacteria|c__Enterobacterales|f__Morganellaceae|g__Buchnera	Wilcoxon Rank Sum Test	Magpie_H	0.47987	0.81287	ns
Magpie_M - Cuckoo_M	d__Bacteria|p__Proteobacteria|o__Gammaproteobacteria|c__Enterobacterales|f__Morganellaceae|g__Buchnera	Wilcoxon Rank Sum Test	Magpie_M	0.142456	0.704143	ns
Cuckoo_H - Magpie_H	d__Bacteria|p__Bacteroidota|o__Bacteroidia|c__Flavobacteriales|f__Flavobacteriaceae|g__Flavobacterium	Wilcoxon Rank Sum Test	Magpie_H	0.598573	0.830359	ns
Cuckoo_H - Magpie_M	d__Bacteria|p__Bacteroidota|o__Bacteroidia|c__Flavobacteriales|f__Flavobacteriaceae|g__Flavobacterium	Wilcoxon Rank Sum Test	Magpie_M	0.468356	0.81287	ns
Cuckoo_H - Cuckoo_M	d__Bacteria|p__Bacteroidota|o__Bacteroidia|c__Flavobacteriales|f__Flavobacteriaceae|g__Flavobacterium	Wilcoxon Rank Sum Test	Cuckoo_H	0.722536	0.839234	ns
Magpie_H - Magpie_M	d__Bacteria|p__Bacteroidota|o__Bacteroidia|c__Flavobacteriales|f__Flavobacteriaceae|g__Flavobacterium	Wilcoxon Rank Sum Test	Magpie_H	0.632701	0.830359	ns
Magpie_H - Cuckoo_M	d__Bacteria|p__Bacteroidota|o__Bacteroidia|c__Flavobacteriales|f__Flavobacteriaceae|g__Flavobacterium	Wilcoxon Rank Sum Test	Magpie_H	0.355792	0.81287	ns
Magpie_M - Cuckoo_M	d__Bacteria|p__Bacteroidota|o__Bacteroidia|c__Flavobacteriales|f__Flavobacteriaceae|g__Flavobacterium	Wilcoxon Rank Sum Test	Magpie_M	0.343005	0.81287	ns
Cuckoo_H - Magpie_H	d__Bacteria|p__Firmicutes|o__Clostridia|c__Clostridia|f__Hungateiclostridiaceae|g__Fastidiosipila	Wilcoxon Rank Sum Test	Cuckoo_H	0.87269	0.931908	ns
Cuckoo_H - Magpie_M	d__Bacteria|p__Firmicutes|o__Clostridia|c__Clostridia|f__Hungateiclostridiaceae|g__Fastidiosipila	Wilcoxon Rank Sum Test	Magpie_M	0.0170613	0.252309	ns
Cuckoo_H - Cuckoo_M	d__Bacteria|p__Firmicutes|o__Clostridia|c__Clostridia|f__Hungateiclostridiaceae|g__Fastidiosipila	Wilcoxon Rank Sum Test	Cuckoo_M	0.203495	0.704143	ns
Magpie_H - Magpie_M	d__Bacteria|p__Firmicutes|o__Clostridia|c__Clostridia|f__Hungateiclostridiaceae|g__Fastidiosipila	Wilcoxon Rank Sum Test	Magpie_M	0.0195631	0.281849	ns
Magpie_H - Cuckoo_M	d__Bacteria|p__Firmicutes|o__Clostridia|c__Clostridia|f__Hungateiclostridiaceae|g__Fastidiosipila	Wilcoxon Rank Sum Test	Cuckoo_M	0.258239	0.704143	ns
Magpie_M - Cuckoo_M	d__Bacteria|p__Firmicutes|o__Clostridia|c__Clostridia|f__Hungateiclostridiaceae|g__Fastidiosipila	Wilcoxon Rank Sum Test	Magpie_M	0.693239	0.830359	ns
Cuckoo_H - Magpie_H	d__Bacteria|p__Bacteroidota|o__Bacteroidia|c__Bacteroidales|f__Rikenellaceae|g__Alistipes	Wilcoxon Rank Sum Test	Cuckoo_H	0.423257	0.81287	ns
Cuckoo_H - Magpie_M	d__Bacteria|p__Bacteroidota|o__Bacteroidia|c__Bacteroidales|f__Rikenellaceae|g__Alistipes	Wilcoxon Rank Sum Test	Cuckoo_H	2.39e-08	2.23e-05	***
Cuckoo_H - Cuckoo_M	d__Bacteria|p__Bacteroidota|o__Bacteroidia|c__Bacteroidales|f__Rikenellaceae|g__Alistipes	Wilcoxon Rank Sum Test	Cuckoo_M	1	1	ns
Magpie_H - Magpie_M	d__Bacteria|p__Bacteroidota|o__Bacteroidia|c__Bacteroidales|f__Rikenellaceae|g__Alistipes	Wilcoxon Rank Sum Test	Magpie_H	9.68e-07	0.000150244	***
Magpie_H - Cuckoo_M	d__Bacteria|p__Bacteroidota|o__Bacteroidia|c__Bacteroidales|f__Rikenellaceae|g__Alistipes	Wilcoxon Rank Sum Test	Cuckoo_M	0.69361	0.830359	ns
Magpie_M - Cuckoo_M	d__Bacteria|p__Bacteroidota|o__Bacteroidia|c__Bacteroidales|f__Rikenellaceae|g__Alistipes	Wilcoxon Rank Sum Test	Cuckoo_M	7.34e-06	0.000732554	***
Cuckoo_H - Magpie_H	d__Bacteria|p__Proteobacteria|o__Alphaproteobacteria|c__Rhizobiales|f__Devosiaceae|g__Devosia	Wilcoxon Rank Sum Test	Cuckoo_H	0.905294	0.947104	ns
Cuckoo_H - Magpie_M	d__Bacteria|p__Proteobacteria|o__Alphaproteobacteria|c__Rhizobiales|f__Devosiaceae|g__Devosia	Wilcoxon Rank Sum Test	Cuckoo_H	0.0388135	0.364884	ns
Cuckoo_H - Cuckoo_M	d__Bacteria|p__Proteobacteria|o__Alphaproteobacteria|c__Rhizobiales|f__Devosiaceae|g__Devosia	Wilcoxon Rank Sum Test	Cuckoo_M	0.565319	0.830359	ns
Magpie_H - Magpie_M	d__Bacteria|p__Proteobacteria|o__Alphaproteobacteria|c__Rhizobiales|f__Devosiaceae|g__Devosia	Wilcoxon Rank Sum Test	Magpie_H	0.0227415	0.319409	ns
Magpie_H - Cuckoo_M	d__Bacteria|p__Proteobacteria|o__Alphaproteobacteria|c__Rhizobiales|f__Devosiaceae|g__Devosia	Wilcoxon Rank Sum Test	Cuckoo_M	0.811226	0.904375	ns
Magpie_M - Cuckoo_M	d__Bacteria|p__Proteobacteria|o__Alphaproteobacteria|c__Rhizobiales|f__Devosiaceae|g__Devosia	Wilcoxon Rank Sum Test	Cuckoo_M	0.207735	0.704143	ns
Cuckoo_H - Magpie_H	d__Bacteria|p__Cyanobacteria|o__Cyanobacteriia|c__Cyanobacteriales|f__Phormidiaceae|g__Tychonema_CCAP_1459-11B	Wilcoxon Rank Sum Test	Magpie_H	0.766126	0.867986	ns
Cuckoo_H - Magpie_M	d__Bacteria|p__Cyanobacteria|o__Cyanobacteriia|c__Cyanobacteriales|f__Phormidiaceae|g__Tychonema_CCAP_1459-11B	Wilcoxon Rank Sum Test	Cuckoo_H	0.253141	0.704143	ns
Cuckoo_H - Cuckoo_M	d__Bacteria|p__Cyanobacteria|o__Cyanobacteriia|c__Cyanobacteriales|f__Phormidiaceae|g__Tychonema_CCAP_1459-11B	Wilcoxon Rank Sum Test	Cuckoo_H	0.0983551	0.59576	ns
Magpie_H - Magpie_M	d__Bacteria|p__Cyanobacteria|o__Cyanobacteriia|c__Cyanobacteriales|f__Phormidiaceae|g__Tychonema_CCAP_1459-11B	Wilcoxon Rank Sum Test	Magpie_H	0.0728964	0.529209	ns
Magpie_H - Cuckoo_M	d__Bacteria|p__Cyanobacteria|o__Cyanobacteriia|c__Cyanobacteriales|f__Phormidiaceae|g__Tychonema_CCAP_1459-11B	Wilcoxon Rank Sum Test	Magpie_H	0.0360659	0.364884	ns
Magpie_M - Cuckoo_M	d__Bacteria|p__Cyanobacteria|o__Cyanobacteriia|c__Cyanobacteriales|f__Phormidiaceae|g__Tychonema_CCAP_1459-11B	Wilcoxon Rank Sum Test	Magpie_M	0.281149	0.720171	ns
Cuckoo_H - Magpie_H	d__Bacteria|p__Actinobacteriota|o__Rubrobacteria|c__Rubrobacterales|f__Rubrobacteriaceae|g__Rubrobacter	Wilcoxon Rank Sum Test	Magpie_H	0.125859	0.688769	ns
Cuckoo_H - Magpie_M	d__Bacteria|p__Actinobacteriota|o__Rubrobacteria|c__Rubrobacterales|f__Rubrobacteriaceae|g__Rubrobacter	Wilcoxon Rank Sum Test	Cuckoo_H	0.51689	0.830359	ns
Cuckoo_H - Cuckoo_M	d__Bacteria|p__Actinobacteriota|o__Rubrobacteria|c__Rubrobacterales|f__Rubrobacteriaceae|g__Rubrobacter	Wilcoxon Rank Sum Test	Cuckoo_H	0.90586	0.947104	ns
Magpie_H - Magpie_M	d__Bacteria|p__Actinobacteriota|o__Rubrobacteria|c__Rubrobacterales|f__Rubrobacteriaceae|g__Rubrobacter	Wilcoxon Rank Sum Test	Magpie_H	0.0633051	0.47582	ns
Magpie_H - Cuckoo_M	d__Bacteria|p__Actinobacteriota|o__Rubrobacteria|c__Rubrobacterales|f__Rubrobacteriaceae|g__Rubrobacter	Wilcoxon Rank Sum Test	Magpie_H	0.213415	0.704143	ns
Magpie_M - Cuckoo_M	d__Bacteria|p__Actinobacteriota|o__Rubrobacteria|c__Rubrobacterales|f__Rubrobacteriaceae|g__Rubrobacter	Wilcoxon Rank Sum Test	Magpie_M	0.972089	0.997426	ns
Cuckoo_H - Magpie_H	d__Bacteria|p__Bacteroidota|o__Bacteroidia|c__Cytophagales|f__Hymenobacteraceae|g__Pontibacter	Wilcoxon Rank Sum Test	Magpie_H	0.326973	0.807996	ns
Cuckoo_H - Magpie_M	d__Bacteria|p__Bacteroidota|o__Bacteroidia|c__Cytophagales|f__Hymenobacteraceae|g__Pontibacter	Wilcoxon Rank Sum Test	Magpie_M	0.0646056	0.482815	ns
Cuckoo_H - Cuckoo_M	d__Bacteria|p__Bacteroidota|o__Bacteroidia|c__Cytophagales|f__Hymenobacteraceae|g__Pontibacter	Wilcoxon Rank Sum Test	Cuckoo_H	0.707774	0.830359	ns
Magpie_H - Magpie_M	d__Bacteria|p__Bacteroidota|o__Bacteroidia|c__Cytophagales|f__Hymenobacteraceae|g__Pontibacter	Wilcoxon Rank Sum Test	Magpie_M	0.260856	0.704143	ns
Magpie_H - Cuckoo_M	d__Bacteria|p__Bacteroidota|o__Bacteroidia|c__Cytophagales|f__Hymenobacteraceae|g__Pontibacter	Wilcoxon Rank Sum Test	Magpie_H	0.935308	0.967501	ns
Magpie_M - Cuckoo_M	d__Bacteria|p__Bacteroidota|o__Bacteroidia|c__Cytophagales|f__Hymenobacteraceae|g__Pontibacter	Wilcoxon Rank Sum Test	Magpie_M	0.453332	0.81287	ns
Cuckoo_H - Magpie_H	d__Bacteria|p__Actinobacteriota|o__Actinobacteria|c__Micrococcales|f__Microbacteriaceae|g__Agrococcus	Wilcoxon Rank Sum Test	Magpie_H	0.775197	0.875779	ns
Cuckoo_H - Magpie_M	d__Bacteria|p__Actinobacteriota|o__Actinobacteria|c__Micrococcales|f__Microbacteriaceae|g__Agrococcus	Wilcoxon Rank Sum Test	Cuckoo_H	1	1	ns
Cuckoo_H - Cuckoo_M	d__Bacteria|p__Actinobacteriota|o__Actinobacteria|c__Micrococcales|f__Microbacteriaceae|g__Agrococcus	Wilcoxon Rank Sum Test	Cuckoo_H	1	1	ns
Magpie_H - Magpie_M	d__Bacteria|p__Actinobacteriota|o__Actinobacteria|c__Micrococcales|f__Microbacteriaceae|g__Agrococcus	Wilcoxon Rank Sum Test	Magpie_H	0.777325	0.877828	ns
Magpie_H - Cuckoo_M	d__Bacteria|p__Actinobacteriota|o__Actinobacteria|c__Micrococcales|f__Microbacteriaceae|g__Agrococcus	Wilcoxon Rank Sum Test	Magpie_H	1	1	ns
Magpie_M - Cuckoo_M	d__Bacteria|p__Actinobacteriota|o__Actinobacteria|c__Micrococcales|f__Microbacteriaceae|g__Agrococcus	Wilcoxon Rank Sum Test	Cuckoo_M	0.948883	0.977203	ns
Cuckoo_H - Magpie_H	d__Bacteria|p__Actinobacteriota|o__Actinobacteria|c__Micrococcales|f__Micrococcaceae|g__Kocuria	Wilcoxon Rank Sum Test	Magpie_H	0.444018	0.81287	ns
Cuckoo_H - Magpie_M	d__Bacteria|p__Actinobacteriota|o__Actinobacteria|c__Micrococcales|f__Micrococcaceae|g__Kocuria	Wilcoxon Rank Sum Test	Cuckoo_H	0.874896	0.933254	ns
Cuckoo_H - Cuckoo_M	d__Bacteria|p__Actinobacteriota|o__Actinobacteria|c__Micrococcales|f__Micrococcaceae|g__Kocuria	Wilcoxon Rank Sum Test	Cuckoo_H	0.90586	0.947104	ns
Magpie_H - Magpie_M	d__Bacteria|p__Actinobacteriota|o__Actinobacteria|c__Micrococcales|f__Micrococcaceae|g__Kocuria	Wilcoxon Rank Sum Test	Magpie_H	0.6984	0.830359	ns
Magpie_H - Cuckoo_M	d__Bacteria|p__Actinobacteriota|o__Actinobacteria|c__Micrococcales|f__Micrococcaceae|g__Kocuria	Wilcoxon Rank Sum Test	Magpie_H	0.60172	0.830359	ns
Magpie_M - Cuckoo_M	d__Bacteria|p__Actinobacteriota|o__Actinobacteria|c__Micrococcales|f__Micrococcaceae|g__Kocuria	Wilcoxon Rank Sum Test	Magpie_M	0.714409	0.83547	ns
Cuckoo_H - Magpie_H	d__Bacteria|p__Firmicutes|o__Clostridia|c__Lachnospirales|f__Lachnospiraceae|g__Eisenbergiella	Wilcoxon Rank Sum Test	Cuckoo_H	0.885898	0.934217	ns
Cuckoo_H - Magpie_M	d__Bacteria|p__Firmicutes|o__Clostridia|c__Lachnospirales|f__Lachnospiraceae|g__Eisenbergiella	Wilcoxon Rank Sum Test	Cuckoo_H	3.09e-05	0.00253607	**
Cuckoo_H - Cuckoo_M	d__Bacteria|p__Firmicutes|o__Clostridia|c__Lachnospirales|f__Lachnospiraceae|g__Eisenbergiella	Wilcoxon Rank Sum Test	Cuckoo_M	0.560832	0.830359	ns
Magpie_H - Magpie_M	d__Bacteria|p__Firmicutes|o__Clostridia|c__Lachnospirales|f__Lachnospiraceae|g__Eisenbergiella	Wilcoxon Rank Sum Test	Magpie_H	3.48e-06	0.000462792	***
Magpie_H - Cuckoo_M	d__Bacteria|p__Firmicutes|o__Clostridia|c__Lachnospirales|f__Lachnospiraceae|g__Eisenbergiella	Wilcoxon Rank Sum Test	Cuckoo_M	0.425945	0.81287	ns
Magpie_M - Cuckoo_M	d__Bacteria|p__Firmicutes|o__Clostridia|c__Lachnospirales|f__Lachnospiraceae|g__Eisenbergiella	Wilcoxon Rank Sum Test	Cuckoo_M	0.000146226	0.00766728	**
Cuckoo_H - Magpie_H	d__Bacteria|p__Actinobacteriota|o__Actinobacteria|c__Micrococcales|f__Cellulomonadaceae|g__Cellulomonas	Wilcoxon Rank Sum Test	Magpie_H	0.230003	0.704143	ns
Cuckoo_H - Magpie_M	d__Bacteria|p__Actinobacteriota|o__Actinobacteria|c__Micrococcales|f__Cellulomonadaceae|g__Cellulomonas	Wilcoxon Rank Sum Test	Cuckoo_H	0.154272	0.704143	ns
Cuckoo_H - Cuckoo_M	d__Bacteria|p__Actinobacteriota|o__Actinobacteria|c__Micrococcales|f__Cellulomonadaceae|g__Cellulomonas	Wilcoxon Rank Sum Test	Cuckoo_H	0.361219	0.81287	ns
Magpie_H - Magpie_M	d__Bacteria|p__Actinobacteriota|o__Actinobacteria|c__Micrococcales|f__Cellulomonadaceae|g__Cellulomonas	Wilcoxon Rank Sum Test	Magpie_H	0.00363416	0.0832581	ns
Magpie_H - Cuckoo_M	d__Bacteria|p__Actinobacteriota|o__Actinobacteria|c__Micrococcales|f__Cellulomonadaceae|g__Cellulomonas	Wilcoxon Rank Sum Test	Magpie_H	0.158002	0.704143	ns
Magpie_M - Cuckoo_M	d__Bacteria|p__Actinobacteriota|o__Actinobacteria|c__Micrococcales|f__Cellulomonadaceae|g__Cellulomonas	Wilcoxon Rank Sum Test	Cuckoo_M	0.794284	0.890769	ns
Cuckoo_H - Magpie_H	d__Bacteria|p__Firmicutes|o__Clostridia|c__Lachnospirales|f__Lachnospiraceae|g__UC5-1-2E3	Wilcoxon Rank Sum Test	Cuckoo_H	0.535407	0.830359	ns
Cuckoo_H - Magpie_M	d__Bacteria|p__Firmicutes|o__Clostridia|c__Lachnospirales|f__Lachnospiraceae|g__UC5-1-2E3	Wilcoxon Rank Sum Test	Cuckoo_H	0.000148133	0.00766728	**
Cuckoo_H - Cuckoo_M	d__Bacteria|p__Firmicutes|o__Clostridia|c__Lachnospirales|f__Lachnospiraceae|g__UC5-1-2E3	Wilcoxon Rank Sum Test	Cuckoo_H	1	1	ns
Magpie_H - Magpie_M	d__Bacteria|p__Firmicutes|o__Clostridia|c__Lachnospirales|f__Lachnospiraceae|g__UC5-1-2E3	Wilcoxon Rank Sum Test	Magpie_H	0.000116301	0.00706652	**
Magpie_H - Cuckoo_M	d__Bacteria|p__Firmicutes|o__Clostridia|c__Lachnospirales|f__Lachnospiraceae|g__UC5-1-2E3	Wilcoxon Rank Sum Test	Magpie_H	0.801694	0.89778	ns
Magpie_M - Cuckoo_M	d__Bacteria|p__Firmicutes|o__Clostridia|c__Lachnospirales|f__Lachnospiraceae|g__UC5-1-2E3	Wilcoxon Rank Sum Test	Magpie_M	0.00251392	0.0644015	ns
Cuckoo_H - Magpie_H	d__Bacteria|p__Actinobacteriota|o__Actinobacteria|c__Micrococcales|f__Micrococcaceae|g__Rothia	Wilcoxon Rank Sum Test	Cuckoo_H	0.956229	0.983681	ns
Cuckoo_H - Magpie_M	d__Bacteria|p__Actinobacteriota|o__Actinobacteria|c__Micrococcales|f__Micrococcaceae|g__Rothia	Wilcoxon Rank Sum Test	Cuckoo_H	0.872893	0.931908	ns
Cuckoo_H - Cuckoo_M	d__Bacteria|p__Actinobacteriota|o__Actinobacteria|c__Micrococcales|f__Micrococcaceae|g__Rothia	Wilcoxon Rank Sum Test	Cuckoo_H	0.157395	0.704143	ns
Magpie_H - Magpie_M	d__Bacteria|p__Actinobacteriota|o__Actinobacteria|c__Micrococcales|f__Micrococcaceae|g__Rothia	Wilcoxon Rank Sum Test	Magpie_H	0.879291	0.933587	ns
Magpie_H - Cuckoo_M	d__Bacteria|p__Actinobacteriota|o__Actinobacteria|c__Micrococcales|f__Micrococcaceae|g__Rothia	Wilcoxon Rank Sum Test	Magpie_H	0.147791	0.704143	ns
Magpie_M - Cuckoo_M	d__Bacteria|p__Actinobacteriota|o__Actinobacteria|c__Micrococcales|f__Micrococcaceae|g__Rothia	Wilcoxon Rank Sum Test	Magpie_M	0.225654	0.704143	ns
Cuckoo_H - Magpie_H	d__Bacteria|p__Actinobacteriota|o__Thermoleophilia|c__Solirubrobacterales|f__67-14|g__67-14	Wilcoxon Rank Sum Test	Magpie_H	0.0710365	0.521121	ns
Cuckoo_H - Magpie_M	d__Bacteria|p__Actinobacteriota|o__Thermoleophilia|c__Solirubrobacterales|f__67-14|g__67-14	Wilcoxon Rank Sum Test	Cuckoo_H	0.399824	0.81287	ns
Cuckoo_H - Cuckoo_M	d__Bacteria|p__Actinobacteriota|o__Thermoleophilia|c__Solirubrobacterales|f__67-14|g__67-14	Wilcoxon Rank Sum Test	Cuckoo_M	0.554311	0.830359	ns
Magpie_H - Magpie_M	d__Bacteria|p__Actinobacteriota|o__Thermoleophilia|c__Solirubrobacterales|f__67-14|g__67-14	Wilcoxon Rank Sum Test	Magpie_H	0.0140845	0.232935	ns
Magpie_H - Cuckoo_M	d__Bacteria|p__Actinobacteriota|o__Thermoleophilia|c__Solirubrobacterales|f__67-14|g__67-14	Wilcoxon Rank Sum Test	Magpie_H	0.690575	0.830359	ns
Magpie_M - Cuckoo_M	d__Bacteria|p__Actinobacteriota|o__Thermoleophilia|c__Solirubrobacterales|f__67-14|g__67-14	Wilcoxon Rank Sum Test	Cuckoo_M	0.183663	0.704143	ns
Cuckoo_H - Magpie_H	d__Bacteria|p__Firmicutes|o__Clostridia|c__Clostridia_UCG-014|f__Clostridia_UCG-014|g__Clostridia_UCG-014	Wilcoxon Rank Sum Test	Cuckoo_H	0.138127	0.704143	ns
Cuckoo_H - Magpie_M	d__Bacteria|p__Firmicutes|o__Clostridia|c__Clostridia_UCG-014|f__Clostridia_UCG-014|g__Clostridia_UCG-014	Wilcoxon Rank Sum Test	Cuckoo_H	1.72e-06	0.000253251	***
Cuckoo_H - Cuckoo_M	d__Bacteria|p__Firmicutes|o__Clostridia|c__Clostridia_UCG-014|f__Clostridia_UCG-014|g__Clostridia_UCG-014	Wilcoxon Rank Sum Test	Cuckoo_H	0.0457943	0.385527	ns
Magpie_H - Magpie_M	d__Bacteria|p__Firmicutes|o__Clostridia|c__Clostridia_UCG-014|f__Clostridia_UCG-014|g__Clostridia_UCG-014	Wilcoxon Rank Sum Test	Magpie_H	0.000631307	0.0263837	*
Magpie_H - Cuckoo_M	d__Bacteria|p__Firmicutes|o__Clostridia|c__Clostridia_UCG-014|f__Clostridia_UCG-014|g__Clostridia_UCG-014	Wilcoxon Rank Sum Test	Magpie_H	0.45117	0.81287	ns
Magpie_M - Cuckoo_M	d__Bacteria|p__Firmicutes|o__Clostridia|c__Clostridia_UCG-014|f__Clostridia_UCG-014|g__Clostridia_UCG-014	Wilcoxon Rank Sum Test	Magpie_M	0.0338316	0.364884	ns
Cuckoo_H - Magpie_H	d__Bacteria|p__Gemmatimonadota|o__Longimicrobia|c__Longimicrobiales|f__Longimicrobiaceae|g__Longimicrobiaceae	Wilcoxon Rank Sum Test	Magpie_H	0.18976	0.704143	ns
Cuckoo_H - Magpie_M	d__Bacteria|p__Gemmatimonadota|o__Longimicrobia|c__Longimicrobiales|f__Longimicrobiaceae|g__Longimicrobiaceae	Wilcoxon Rank Sum Test	Cuckoo_H	0.375694	0.81287	ns
Cuckoo_H - Cuckoo_M	d__Bacteria|p__Gemmatimonadota|o__Longimicrobia|c__Longimicrobiales|f__Longimicrobiaceae|g__Longimicrobiaceae	Wilcoxon Rank Sum Test	Cuckoo_H	0.617218	0.830359	ns
Magpie_H - Magpie_M	d__Bacteria|p__Gemmatimonadota|o__Longimicrobia|c__Longimicrobiales|f__Longimicrobiaceae|g__Longimicrobiaceae	Wilcoxon Rank Sum Test	Magpie_H	0.0158522	0.250673	ns
Magpie_H - Cuckoo_M	d__Bacteria|p__Gemmatimonadota|o__Longimicrobia|c__Longimicrobiales|f__Longimicrobiaceae|g__Longimicrobiaceae	Wilcoxon Rank Sum Test	Magpie_H	0.0489506	0.400251	ns
Magpie_M - Cuckoo_M	d__Bacteria|p__Gemmatimonadota|o__Longimicrobia|c__Longimicrobiales|f__Longimicrobiaceae|g__Longimicrobiaceae	Wilcoxon Rank Sum Test	Magpie_M	0.910151	0.948498	ns
Cuckoo_H - Magpie_H	d__Bacteria|p__Bacteroidota|o__Bacteroidia|c__Chitinophagales|f__Chitinophagaceae|g__Ferruginibacter	Wilcoxon Rank Sum Test	Magpie_H	0.0862714	0.567194	ns
Cuckoo_H - Magpie_M	d__Bacteria|p__Bacteroidota|o__Bacteroidia|c__Chitinophagales|f__Chitinophagaceae|g__Ferruginibacter	Wilcoxon Rank Sum Test	Cuckoo_H	0.846188	0.919197	ns
Cuckoo_H - Cuckoo_M	d__Bacteria|p__Bacteroidota|o__Bacteroidia|c__Chitinophagales|f__Chitinophagaceae|g__Ferruginibacter	Wilcoxon Rank Sum Test	Cuckoo_H	0.491012	0.826236	ns
Magpie_H - Magpie_M	d__Bacteria|p__Bacteroidota|o__Bacteroidia|c__Chitinophagales|f__Chitinophagaceae|g__Ferruginibacter	Wilcoxon Rank Sum Test	Magpie_H	0.147616	0.704143	ns
Magpie_H - Cuckoo_M	d__Bacteria|p__Bacteroidota|o__Bacteroidia|c__Chitinophagales|f__Chitinophagaceae|g__Ferruginibacter	Wilcoxon Rank Sum Test	Magpie_H	0.0314287	0.364884	ns
Magpie_M - Cuckoo_M	d__Bacteria|p__Bacteroidota|o__Bacteroidia|c__Chitinophagales|f__Chitinophagaceae|g__Ferruginibacter	Wilcoxon Rank Sum Test	Magpie_M	0.385403	0.81287	ns
Cuckoo_H - Magpie_H	d__Bacteria|p__Bacteroidota|o__Bacteroidia|c__Bacteroidales|f__Marinifilaceae|g__Odoribacter	Wilcoxon Rank Sum Test	Magpie_H	0.943663	0.972379	ns
Cuckoo_H - Magpie_M	d__Bacteria|p__Bacteroidota|o__Bacteroidia|c__Bacteroidales|f__Marinifilaceae|g__Odoribacter	Wilcoxon Rank Sum Test	Cuckoo_H	1.66e-07	5.16e-05	***
Cuckoo_H - Cuckoo_M	d__Bacteria|p__Bacteroidota|o__Bacteroidia|c__Bacteroidales|f__Marinifilaceae|g__Odoribacter	Wilcoxon Rank Sum Test	Cuckoo_M	0.90967	0.948376	ns
Magpie_H - Magpie_M	d__Bacteria|p__Bacteroidota|o__Bacteroidia|c__Bacteroidales|f__Marinifilaceae|g__Odoribacter	Wilcoxon Rank Sum Test	Magpie_H	2.53e-07	5.44e-05	***
Magpie_H - Cuckoo_M	d__Bacteria|p__Bacteroidota|o__Bacteroidia|c__Bacteroidales|f__Marinifilaceae|g__Odoribacter	Wilcoxon Rank Sum Test	Magpie_H	0.723596	0.839539	ns
Magpie_M - Cuckoo_M	d__Bacteria|p__Bacteroidota|o__Bacteroidia|c__Bacteroidales|f__Marinifilaceae|g__Odoribacter	Wilcoxon Rank Sum Test	Cuckoo_M	7.34e-06	0.000732554	***
Cuckoo_H - Magpie_H	d__Bacteria|p__Firmicutes|o__Clostridia|c__Peptostreptococcales-Tissierellales|f__Peptostreptococcaceae|g__Romboutsia	Wilcoxon Rank Sum Test	Cuckoo_H	0.91259	0.950685	ns
Cuckoo_H - Magpie_M	d__Bacteria|p__Firmicutes|o__Clostridia|c__Peptostreptococcales-Tissierellales|f__Peptostreptococcaceae|g__Romboutsia	Wilcoxon Rank Sum Test	Cuckoo_H	0.0432058	0.368171	ns
Cuckoo_H - Cuckoo_M	d__Bacteria|p__Firmicutes|o__Clostridia|c__Peptostreptococcales-Tissierellales|f__Peptostreptococcaceae|g__Romboutsia	Wilcoxon Rank Sum Test	Cuckoo_H	0.491012	0.826236	ns
Magpie_H - Magpie_M	d__Bacteria|p__Firmicutes|o__Clostridia|c__Peptostreptococcales-Tissierellales|f__Peptostreptococcaceae|g__Romboutsia	Wilcoxon Rank Sum Test	Magpie_H	0.0437335	0.371536	ns
Magpie_H - Cuckoo_M	d__Bacteria|p__Firmicutes|o__Clostridia|c__Peptostreptococcales-Tissierellales|f__Peptostreptococcaceae|g__Romboutsia	Wilcoxon Rank Sum Test	Magpie_H	0.448477	0.81287	ns
Magpie_M - Cuckoo_M	d__Bacteria|p__Firmicutes|o__Clostridia|c__Peptostreptococcales-Tissierellales|f__Peptostreptococcaceae|g__Romboutsia	Wilcoxon Rank Sum Test	Magpie_M	0.576544	0.830359	ns
Cuckoo_H - Magpie_H	d__Bacteria|p__Abditibacteriota|o__Abditibacteria|c__Abditibacteriales|f__Abditibacteriaceae|g__Abditibacterium	Wilcoxon Rank Sum Test	Magpie_H	0.0482044	0.400183	ns
Cuckoo_H - Magpie_M	d__Bacteria|p__Abditibacteriota|o__Abditibacteria|c__Abditibacteriales|f__Abditibacteriaceae|g__Abditibacterium	Wilcoxon Rank Sum Test	Cuckoo_H	0.217138	0.704143	ns
Cuckoo_H - Cuckoo_M	d__Bacteria|p__Abditibacteriota|o__Abditibacteria|c__Abditibacteriales|f__Abditibacteriaceae|g__Abditibacterium	Wilcoxon Rank Sum Test	Cuckoo_H	0.0983551	0.59576	ns
Magpie_H - Magpie_M	d__Bacteria|p__Abditibacteriota|o__Abditibacteria|c__Abditibacteriales|f__Abditibacteriaceae|g__Abditibacterium	Wilcoxon Rank Sum Test	Magpie_H	0.000181163	0.00904198	**
Magpie_H - Cuckoo_M	d__Bacteria|p__Abditibacteriota|o__Abditibacteria|c__Abditibacteriales|f__Abditibacteriaceae|g__Abditibacterium	Wilcoxon Rank Sum Test	Magpie_H	0.00321277	0.0748307	ns
Magpie_M - Cuckoo_M	d__Bacteria|p__Abditibacteriota|o__Abditibacteria|c__Abditibacteriales|f__Abditibacteriaceae|g__Abditibacterium	Wilcoxon Rank Sum Test	Magpie_M	0.281149	0.720171	ns
Cuckoo_H - Magpie_H	d__Bacteria|p__Actinobacteriota|o__Actinobacteria|c__Micrococcales|f__Intrasporangiaceae|g__Ornithinimicrobium	Wilcoxon Rank Sum Test	Cuckoo_H	0.826257	0.91037	ns
Cuckoo_H - Magpie_M	d__Bacteria|p__Actinobacteriota|o__Actinobacteria|c__Micrococcales|f__Intrasporangiaceae|g__Ornithinimicrobium	Wilcoxon Rank Sum Test	Cuckoo_H	0.74899	0.856545	ns
Cuckoo_H - Cuckoo_M	d__Bacteria|p__Actinobacteriota|o__Actinobacteria|c__Micrococcales|f__Intrasporangiaceae|g__Ornithinimicrobium	Wilcoxon Rank Sum Test	Cuckoo_H	0.244706	0.704143	ns
Magpie_H - Magpie_M	d__Bacteria|p__Actinobacteriota|o__Actinobacteria|c__Micrococcales|f__Intrasporangiaceae|g__Ornithinimicrobium	Wilcoxon Rank Sum Test	Magpie_H	1	1	ns
Magpie_H - Cuckoo_M	d__Bacteria|p__Actinobacteriota|o__Actinobacteria|c__Micrococcales|f__Intrasporangiaceae|g__Ornithinimicrobium	Wilcoxon Rank Sum Test	Magpie_H	0.107254	0.608064	ns
Magpie_M - Cuckoo_M	d__Bacteria|p__Actinobacteriota|o__Actinobacteria|c__Micrococcales|f__Intrasporangiaceae|g__Ornithinimicrobium	Wilcoxon Rank Sum Test	Magpie_M	0.180026	0.704143	ns
Cuckoo_H - Magpie_H	d__Bacteria|p__Actinobacteriota|o__Actinobacteria|c__Micrococcales|f__Dermabacteraceae|g__Brachybacterium	Wilcoxon Rank Sum Test	Cuckoo_H	0.44233	0.81287	ns
Cuckoo_H - Magpie_M	d__Bacteria|p__Actinobacteriota|o__Actinobacteria|c__Micrococcales|f__Dermabacteraceae|g__Brachybacterium	Wilcoxon Rank Sum Test	Cuckoo_H	0.824731	0.91037	ns
Cuckoo_H - Cuckoo_M	d__Bacteria|p__Actinobacteriota|o__Actinobacteria|c__Micrococcales|f__Dermabacteraceae|g__Brachybacterium	Wilcoxon Rank Sum Test	Cuckoo_H	0.782947	0.88275	ns
Magpie_H - Magpie_M	d__Bacteria|p__Actinobacteriota|o__Actinobacteria|c__Micrococcales|f__Dermabacteraceae|g__Brachybacterium	Wilcoxon Rank Sum Test	Magpie_H	0.378314	0.81287	ns
Magpie_H - Cuckoo_M	d__Bacteria|p__Actinobacteriota|o__Actinobacteria|c__Micrococcales|f__Dermabacteraceae|g__Brachybacterium	Wilcoxon Rank Sum Test	Magpie_H	0.660306	0.830359	ns
Magpie_M - Cuckoo_M	d__Bacteria|p__Actinobacteriota|o__Actinobacteria|c__Micrococcales|f__Dermabacteraceae|g__Brachybacterium	Wilcoxon Rank Sum Test	Magpie_M	0.916403	0.954302	ns
Cuckoo_H - Magpie_H	d__Bacteria|p__Actinobacteriota|o__Actinobacteria|c__Frankiales|f__Geodermatophilaceae|g__Modestobacter	Wilcoxon Rank Sum Test	Cuckoo_H	0.804204	0.899538	ns
Cuckoo_H - Magpie_M	d__Bacteria|p__Actinobacteriota|o__Actinobacteria|c__Frankiales|f__Geodermatophilaceae|g__Modestobacter	Wilcoxon Rank Sum Test	Cuckoo_H	0.919326	0.956633	ns
Cuckoo_H - Cuckoo_M	d__Bacteria|p__Actinobacteriota|o__Actinobacteria|c__Frankiales|f__Geodermatophilaceae|g__Modestobacter	Wilcoxon Rank Sum Test	Cuckoo_H	0.364108	0.81287	ns
Magpie_H - Magpie_M	d__Bacteria|p__Actinobacteriota|o__Actinobacteria|c__Frankiales|f__Geodermatophilaceae|g__Modestobacter	Wilcoxon Rank Sum Test	Magpie_H	0.653109	0.830359	ns
Magpie_H - Cuckoo_M	d__Bacteria|p__Actinobacteriota|o__Actinobacteria|c__Frankiales|f__Geodermatophilaceae|g__Modestobacter	Wilcoxon Rank Sum Test	Magpie_H	0.295028	0.741738	ns
Magpie_M - Cuckoo_M	d__Bacteria|p__Actinobacteriota|o__Actinobacteria|c__Frankiales|f__Geodermatophilaceae|g__Modestobacter	Wilcoxon Rank Sum Test	Magpie_M	0.609649	0.830359	ns
Cuckoo_H - Magpie_H	d__Bacteria|p__Verrucomicrobiota|o__Verrucomicrobiae|c__Verrucomicrobiales|f__Akkermansiaceae|g__Akkermansia	Wilcoxon Rank Sum Test	Cuckoo_H	0.425864	0.81287	ns
Cuckoo_H - Magpie_M	d__Bacteria|p__Verrucomicrobiota|o__Verrucomicrobiae|c__Verrucomicrobiales|f__Akkermansiaceae|g__Akkermansia	Wilcoxon Rank Sum Test	Cuckoo_H	0.0231931	0.322511	ns
Cuckoo_H - Cuckoo_M	d__Bacteria|p__Verrucomicrobiota|o__Verrucomicrobiae|c__Verrucomicrobiales|f__Akkermansiaceae|g__Akkermansia	Wilcoxon Rank Sum Test	Cuckoo_M	0.532504	0.830359	ns
Magpie_H - Magpie_M	d__Bacteria|p__Verrucomicrobiota|o__Verrucomicrobiae|c__Verrucomicrobiales|f__Akkermansiaceae|g__Akkermansia	Wilcoxon Rank Sum Test	Magpie_H	0.0956289	0.59576	ns
Magpie_H - Cuckoo_M	d__Bacteria|p__Verrucomicrobiota|o__Verrucomicrobiae|c__Verrucomicrobiales|f__Akkermansiaceae|g__Akkermansia	Wilcoxon Rank Sum Test	Cuckoo_M	0.155268	0.704143	ns
Magpie_M - Cuckoo_M	d__Bacteria|p__Verrucomicrobiota|o__Verrucomicrobiae|c__Verrucomicrobiales|f__Akkermansiaceae|g__Akkermansia	Wilcoxon Rank Sum Test	Cuckoo_M	0.00225229	0.0644015	ns
Cuckoo_H - Magpie_H	d__Bacteria|p__Firmicutes|o__Negativicutes|c__Acidaminococcales|f__Acidaminococcaceae|g__Phascolarctobacterium	Wilcoxon Rank Sum Test	Cuckoo_H	0.39572	0.81287	ns
Cuckoo_H - Magpie_M	d__Bacteria|p__Firmicutes|o__Negativicutes|c__Acidaminococcales|f__Acidaminococcaceae|g__Phascolarctobacterium	Wilcoxon Rank Sum Test	Cuckoo_H	3.09e-05	0.00253607	**
Cuckoo_H - Cuckoo_M	d__Bacteria|p__Firmicutes|o__Negativicutes|c__Acidaminococcales|f__Acidaminococcaceae|g__Phascolarctobacterium	Wilcoxon Rank Sum Test	Cuckoo_H	0.0695041	0.51257	ns
Magpie_H - Magpie_M	d__Bacteria|p__Firmicutes|o__Negativicutes|c__Acidaminococcales|f__Acidaminococcaceae|g__Phascolarctobacterium	Wilcoxon Rank Sum Test	Magpie_H	3.8e-05	0.0028702	**
Magpie_H - Cuckoo_M	d__Bacteria|p__Firmicutes|o__Negativicutes|c__Acidaminococcales|f__Acidaminococcaceae|g__Phascolarctobacterium	Wilcoxon Rank Sum Test	Magpie_H	0.078733	0.550098	ns
Magpie_M - Cuckoo_M	d__Bacteria|p__Firmicutes|o__Negativicutes|c__Acidaminococcales|f__Acidaminococcaceae|g__Phascolarctobacterium	Wilcoxon Rank Sum Test	Magpie_M	0.0402173	0.364884	ns
Cuckoo_H - Magpie_H	d__Bacteria|p__Proteobacteria|o__Alphaproteobacteria|c__Sphingomonadales|f__Sphingomonadaceae|g__Novosphingobium	Wilcoxon Rank Sum Test	Magpie_H	0.0587696	0.449967	ns
Cuckoo_H - Magpie_M	d__Bacteria|p__Proteobacteria|o__Alphaproteobacteria|c__Sphingomonadales|f__Sphingomonadaceae|g__Novosphingobium	Wilcoxon Rank Sum Test	Cuckoo_H	0.682155	0.830359	ns
Cuckoo_H - Cuckoo_M	d__Bacteria|p__Proteobacteria|o__Alphaproteobacteria|c__Sphingomonadales|f__Sphingomonadaceae|g__Novosphingobium	Wilcoxon Rank Sum Test	Cuckoo_M	0.716586	0.83629	ns
Magpie_H - Magpie_M	d__Bacteria|p__Proteobacteria|o__Alphaproteobacteria|c__Sphingomonadales|f__Sphingomonadaceae|g__Novosphingobium	Wilcoxon Rank Sum Test	Magpie_H	0.00955786	0.178552	ns
Magpie_H - Cuckoo_M	d__Bacteria|p__Proteobacteria|o__Alphaproteobacteria|c__Sphingomonadales|f__Sphingomonadaceae|g__Novosphingobium	Wilcoxon Rank Sum Test	Magpie_H	0.385963	0.81287	ns
Magpie_M - Cuckoo_M	d__Bacteria|p__Proteobacteria|o__Alphaproteobacteria|c__Sphingomonadales|f__Sphingomonadaceae|g__Novosphingobium	Wilcoxon Rank Sum Test	Cuckoo_M	0.44145	0.81287	ns
Cuckoo_H - Magpie_H	d__Bacteria|p__Firmicutes|o__Clostridia|c__Lachnospirales|f__Lachnospiraceae|g__Anaerostipes	Wilcoxon Rank Sum Test	Cuckoo_H	0.89998	0.944586	ns
Cuckoo_H - Magpie_M	d__Bacteria|p__Firmicutes|o__Clostridia|c__Lachnospirales|f__Lachnospiraceae|g__Anaerostipes	Wilcoxon Rank Sum Test	Cuckoo_H	0.000148133	0.00766728	**
Cuckoo_H - Cuckoo_M	d__Bacteria|p__Firmicutes|o__Clostridia|c__Lachnospirales|f__Lachnospiraceae|g__Anaerostipes	Wilcoxon Rank Sum Test	Cuckoo_M	0.269137	0.704342	ns
Magpie_H - Magpie_M	d__Bacteria|p__Firmicutes|o__Clostridia|c__Lachnospirales|f__Lachnospiraceae|g__Anaerostipes	Wilcoxon Rank Sum Test	Magpie_H	0.000339729	0.0163714	*
Magpie_H - Cuckoo_M	d__Bacteria|p__Firmicutes|o__Clostridia|c__Lachnospirales|f__Lachnospiraceae|g__Anaerostipes	Wilcoxon Rank Sum Test	Cuckoo_M	0.344081	0.81287	ns
Magpie_M - Cuckoo_M	d__Bacteria|p__Firmicutes|o__Clostridia|c__Lachnospirales|f__Lachnospiraceae|g__Anaerostipes	Wilcoxon Rank Sum Test	Cuckoo_M	7.34e-06	0.000732554	***
Cuckoo_H - Magpie_H	d__Bacteria|p__Proteobacteria|o__Alphaproteobacteria|c__Azospirillales|f__Azospirillaceae|g__Skermanella	Wilcoxon Rank Sum Test	Magpie_H	0.0327063	0.364884	ns
Cuckoo_H - Magpie_M	d__Bacteria|p__Proteobacteria|o__Alphaproteobacteria|c__Azospirillales|f__Azospirillaceae|g__Skermanella	Wilcoxon Rank Sum Test	Cuckoo_H	0.362011	0.81287	ns
Cuckoo_H - Cuckoo_M	d__Bacteria|p__Proteobacteria|o__Alphaproteobacteria|c__Azospirillales|f__Azospirillaceae|g__Skermanella	Wilcoxon Rank Sum Test	Cuckoo_M	0.155855	0.704143	ns
Magpie_H - Magpie_M	d__Bacteria|p__Proteobacteria|o__Alphaproteobacteria|c__Azospirillales|f__Azospirillaceae|g__Skermanella	Wilcoxon Rank Sum Test	Magpie_H	0.252058	0.704143	ns
Magpie_H - Cuckoo_M	d__Bacteria|p__Proteobacteria|o__Alphaproteobacteria|c__Azospirillales|f__Azospirillaceae|g__Skermanella	Wilcoxon Rank Sum Test	Magpie_H	0.529413	0.830359	ns
Magpie_M - Cuckoo_M	d__Bacteria|p__Proteobacteria|o__Alphaproteobacteria|c__Azospirillales|f__Azospirillaceae|g__Skermanella	Wilcoxon Rank Sum Test	Cuckoo_M	0.348656	0.81287	ns
Cuckoo_H - Magpie_H	d__Bacteria|p__Bacteroidota|o__Bacteroidia|c__Chitinophagales|f__Chitinophagaceae|g__Segetibacter	Wilcoxon Rank Sum Test	Magpie_H	0.556498	0.830359	ns
Cuckoo_H - Magpie_M	d__Bacteria|p__Bacteroidota|o__Bacteroidia|c__Chitinophagales|f__Chitinophagaceae|g__Segetibacter	Wilcoxon Rank Sum Test	Cuckoo_H	0.198969	0.704143	ns
Cuckoo_H - Cuckoo_M	d__Bacteria|p__Bacteroidota|o__Bacteroidia|c__Chitinophagales|f__Chitinophagaceae|g__Segetibacter	Wilcoxon Rank Sum Test	Cuckoo_H	0.241359	0.704143	ns
Magpie_H - Magpie_M	d__Bacteria|p__Bacteroidota|o__Bacteroidia|c__Chitinophagales|f__Chitinophagaceae|g__Segetibacter	Wilcoxon Rank Sum Test	Magpie_H	0.027521	0.364884	ns
Magpie_H - Cuckoo_M	d__Bacteria|p__Bacteroidota|o__Bacteroidia|c__Chitinophagales|f__Chitinophagaceae|g__Segetibacter	Wilcoxon Rank Sum Test	Magpie_H	0.048251	0.400183	ns
Magpie_M - Cuckoo_M	d__Bacteria|p__Bacteroidota|o__Bacteroidia|c__Chitinophagales|f__Chitinophagaceae|g__Segetibacter	Wilcoxon Rank Sum Test	Magpie_M	0.636085	0.830359	ns
Cuckoo_H - Magpie_H	d__Bacteria|p__Actinobacteriota|o__Actinobacteria|c__Propionibacteriales|f__Propionibacteriaceae|g__Friedmanniella	Wilcoxon Rank Sum Test	Cuckoo_H	0.738963	0.853824	ns
Cuckoo_H - Magpie_M	d__Bacteria|p__Actinobacteriota|o__Actinobacteria|c__Propionibacteriales|f__Propionibacteriaceae|g__Friedmanniella	Wilcoxon Rank Sum Test	Cuckoo_H	0.39494	0.81287	ns
Cuckoo_H - Cuckoo_M	d__Bacteria|p__Actinobacteriota|o__Actinobacteria|c__Propionibacteriales|f__Propionibacteriaceae|g__Friedmanniella	Wilcoxon Rank Sum Test	Cuckoo_H	0.33301	0.81287	ns
Magpie_H - Magpie_M	d__Bacteria|p__Actinobacteriota|o__Actinobacteria|c__Propionibacteriales|f__Propionibacteriaceae|g__Friedmanniella	Wilcoxon Rank Sum Test	Magpie_H	0.143707	0.704143	ns
Magpie_H - Cuckoo_M	d__Bacteria|p__Actinobacteriota|o__Actinobacteria|c__Propionibacteriales|f__Propionibacteriaceae|g__Friedmanniella	Wilcoxon Rank Sum Test	Magpie_H	0.148483	0.704143	ns
Magpie_M - Cuckoo_M	d__Bacteria|p__Actinobacteriota|o__Actinobacteria|c__Propionibacteriales|f__Propionibacteriaceae|g__Friedmanniella	Wilcoxon Rank Sum Test	Magpie_M	0.515138	0.830359	ns
Cuckoo_H - Magpie_H	d__Bacteria|p__Proteobacteria|o__Gammaproteobacteria|c__Enterobacterales|f__Morganellaceae|g__Proteus	Wilcoxon Rank Sum Test	Cuckoo_H	0.345194	0.81287	ns
Cuckoo_H - Magpie_M	d__Bacteria|p__Proteobacteria|o__Gammaproteobacteria|c__Enterobacterales|f__Morganellaceae|g__Proteus	Wilcoxon Rank Sum Test	Cuckoo_H	0.72	0.836757	ns
Cuckoo_H - Cuckoo_M	d__Bacteria|p__Proteobacteria|o__Gammaproteobacteria|c__Enterobacterales|f__Morganellaceae|g__Proteus	Wilcoxon Rank Sum Test	Cuckoo_H	1	1	ns
Magpie_H - Magpie_M	d__Bacteria|p__Proteobacteria|o__Gammaproteobacteria|c__Enterobacterales|f__Morganellaceae|g__Proteus	Wilcoxon Rank Sum Test	Magpie_H	0.116078	0.646291	ns
Magpie_H - Cuckoo_M	d__Bacteria|p__Proteobacteria|o__Gammaproteobacteria|c__Enterobacterales|f__Morganellaceae|g__Proteus	Wilcoxon Rank Sum Test	Magpie_H	0.635697	0.830359	ns
Magpie_M - Cuckoo_M	d__Bacteria|p__Proteobacteria|o__Gammaproteobacteria|c__Enterobacterales|f__Morganellaceae|g__Proteus	Wilcoxon Rank Sum Test	Magpie_M	0.622221	0.830359	ns
Cuckoo_H - Magpie_H	d__Bacteria|p__Bacteroidota|o__Bacteroidia|c__Cytophagales|f__Spirosomaceae|g__Spirosoma	Wilcoxon Rank Sum Test	Magpie_H	0.10921	0.614171	ns
Cuckoo_H - Magpie_M	d__Bacteria|p__Bacteroidota|o__Bacteroidia|c__Cytophagales|f__Spirosomaceae|g__Spirosoma	Wilcoxon Rank Sum Test	Cuckoo_H	0.0197823	0.283547	ns
Cuckoo_H - Cuckoo_M	d__Bacteria|p__Bacteroidota|o__Bacteroidia|c__Cytophagales|f__Spirosomaceae|g__Spirosoma	Wilcoxon Rank Sum Test	Cuckoo_H	0.49054	0.826236	ns
Magpie_H - Magpie_M	d__Bacteria|p__Bacteroidota|o__Bacteroidia|c__Cytophagales|f__Spirosomaceae|g__Spirosoma	Wilcoxon Rank Sum Test	Magpie_H	1.08e-05	0.00104065	**
Magpie_H - Cuckoo_M	d__Bacteria|p__Bacteroidota|o__Bacteroidia|c__Cytophagales|f__Spirosomaceae|g__Spirosoma	Wilcoxon Rank Sum Test	Magpie_H	0.0707292	0.520232	ns
Magpie_M - Cuckoo_M	d__Bacteria|p__Bacteroidota|o__Bacteroidia|c__Cytophagales|f__Spirosomaceae|g__Spirosoma	Wilcoxon Rank Sum Test	Magpie_M	0.282658	0.720171	ns
Cuckoo_H - Magpie_H	d__Bacteria|p__Actinobacteriota|o__Actinobacteria|c__Micrococcales|f__Microbacteriaceae|g__Mycetocola	Wilcoxon Rank Sum Test	Magpie_H	0.049942	0.404603	ns
Cuckoo_H - Magpie_M	d__Bacteria|p__Actinobacteriota|o__Actinobacteria|c__Micrococcales|f__Microbacteriaceae|g__Mycetocola	Wilcoxon Rank Sum Test	Cuckoo_H	0.859374	0.924804	ns
Cuckoo_H - Cuckoo_M	d__Bacteria|p__Actinobacteriota|o__Actinobacteria|c__Micrococcales|f__Microbacteriaceae|g__Mycetocola	Wilcoxon Rank Sum Test	Cuckoo_H	0.744845	0.856373	ns
Magpie_H - Magpie_M	d__Bacteria|p__Actinobacteriota|o__Actinobacteria|c__Micrococcales|f__Microbacteriaceae|g__Mycetocola	Wilcoxon Rank Sum Test	Magpie_H	0.0442706	0.373826	ns
Magpie_H - Cuckoo_M	d__Bacteria|p__Actinobacteriota|o__Actinobacteria|c__Micrococcales|f__Microbacteriaceae|g__Mycetocola	Wilcoxon Rank Sum Test	Magpie_H	0.315519	0.786686	ns
Magpie_M - Cuckoo_M	d__Bacteria|p__Actinobacteriota|o__Actinobacteria|c__Micrococcales|f__Microbacteriaceae|g__Mycetocola	Wilcoxon Rank Sum Test	Magpie_M	0.772374	0.873173	ns
Cuckoo_H - Magpie_H	d__Bacteria|p__Firmicutes|o__Bacilli|c__Alicyclobacillales|f__Alicyclobacillaceae|g__Tumebacillus	Wilcoxon Rank Sum Test	Cuckoo_H	1	1	ns
Cuckoo_H - Magpie_M	d__Bacteria|p__Firmicutes|o__Bacilli|c__Alicyclobacillales|f__Alicyclobacillaceae|g__Tumebacillus	Wilcoxon Rank Sum Test	Cuckoo_H	0.471486	0.81287	ns
Cuckoo_H - Cuckoo_M	d__Bacteria|p__Firmicutes|o__Bacilli|c__Alicyclobacillales|f__Alicyclobacillaceae|g__Tumebacillus	Wilcoxon Rank Sum Test	Cuckoo_H	0.244706	0.704143	ns
Magpie_H - Magpie_M	d__Bacteria|p__Firmicutes|o__Bacilli|c__Alicyclobacillales|f__Alicyclobacillaceae|g__Tumebacillus	Wilcoxon Rank Sum Test	Magpie_H	0.347325	0.81287	ns
Magpie_H - Cuckoo_M	d__Bacteria|p__Firmicutes|o__Bacilli|c__Alicyclobacillales|f__Alicyclobacillaceae|g__Tumebacillus	Wilcoxon Rank Sum Test	Magpie_H	0.200446	0.704143	ns
Magpie_M - Cuckoo_M	d__Bacteria|p__Firmicutes|o__Bacilli|c__Alicyclobacillales|f__Alicyclobacillaceae|g__Tumebacillus	Wilcoxon Rank Sum Test	Magpie_M	0.434323	0.81287	ns
Cuckoo_H - Magpie_H	d__Bacteria|p__Gemmatimonadota|o__Longimicrobia|c__Longimicrobiales|f__Longimicrobiaceae|g__Longimicrobium	Wilcoxon Rank Sum Test	Magpie_H	0.151295	0.704143	ns
Cuckoo_H - Magpie_M	d__Bacteria|p__Gemmatimonadota|o__Longimicrobia|c__Longimicrobiales|f__Longimicrobiaceae|g__Longimicrobium	Wilcoxon Rank Sum Test	Cuckoo_H	0.00809218	0.160409	ns
Cuckoo_H - Cuckoo_M	d__Bacteria|p__Gemmatimonadota|o__Longimicrobia|c__Longimicrobiales|f__Longimicrobiaceae|g__Longimicrobium	Wilcoxon Rank Sum Test	Cuckoo_H	0.0590834	0.449967	ns
Magpie_H - Magpie_M	d__Bacteria|p__Gemmatimonadota|o__Longimicrobia|c__Longimicrobiales|f__Longimicrobiaceae|g__Longimicrobium	Wilcoxon Rank Sum Test	Magpie_H	5.64e-05	0.00375211	**
Magpie_H - Cuckoo_M	d__Bacteria|p__Gemmatimonadota|o__Longimicrobia|c__Longimicrobiales|f__Longimicrobiaceae|g__Longimicrobium	Wilcoxon Rank Sum Test	Magpie_H	0.00941549	0.178552	ns
Magpie_M - Cuckoo_M	d__Bacteria|p__Gemmatimonadota|o__Longimicrobia|c__Longimicrobiales|f__Longimicrobiaceae|g__Longimicrobium	Wilcoxon Rank Sum Test	Magpie_M	0.545623	0.830359	ns
Cuckoo_H - Magpie_H	d__Bacteria|p__Firmicutes|o__Bacilli|c__Exiguobacterales|f__Exiguobacteraceae|g__Exiguobacterium	Wilcoxon Rank Sum Test	Cuckoo_H	0.57524	0.830359	ns
Cuckoo_H - Magpie_M	d__Bacteria|p__Firmicutes|o__Bacilli|c__Exiguobacterales|f__Exiguobacteraceae|g__Exiguobacterium	Wilcoxon Rank Sum Test	Cuckoo_H	0.837029	0.913509	ns
Cuckoo_H - Cuckoo_M	d__Bacteria|p__Firmicutes|o__Bacilli|c__Exiguobacterales|f__Exiguobacteraceae|g__Exiguobacterium	Wilcoxon Rank Sum Test	Cuckoo_M	0.261209	0.704143	ns
Magpie_H - Magpie_M	d__Bacteria|p__Firmicutes|o__Bacilli|c__Exiguobacterales|f__Exiguobacteraceae|g__Exiguobacterium	Wilcoxon Rank Sum Test	Magpie_H	0.65292	0.830359	ns
Magpie_H - Cuckoo_M	d__Bacteria|p__Firmicutes|o__Bacilli|c__Exiguobacterales|f__Exiguobacteraceae|g__Exiguobacterium	Wilcoxon Rank Sum Test	Cuckoo_M	0.107254	0.608064	ns
Magpie_M - Cuckoo_M	d__Bacteria|p__Firmicutes|o__Bacilli|c__Exiguobacterales|f__Exiguobacteraceae|g__Exiguobacterium	Wilcoxon Rank Sum Test	Cuckoo_M	0.218922	0.704143	ns
Cuckoo_H - Magpie_H	d__Bacteria|p__Actinobacteriota|o__Actinobacteria|c__Micrococcales|f__Sanguibacteraceae|g__Sanguibacter	Wilcoxon Rank Sum Test	Cuckoo_H	0.350875	0.81287	ns
Cuckoo_H - Magpie_M	d__Bacteria|p__Actinobacteriota|o__Actinobacteria|c__Micrococcales|f__Sanguibacteraceae|g__Sanguibacter	Wilcoxon Rank Sum Test	Cuckoo_H	0.901502	0.945123	ns
Cuckoo_H - Cuckoo_M	d__Bacteria|p__Actinobacteriota|o__Actinobacteria|c__Micrococcales|f__Sanguibacteraceae|g__Sanguibacter	Wilcoxon Rank Sum Test	Cuckoo_H	0.765962	0.867986	ns
Magpie_H - Magpie_M	d__Bacteria|p__Actinobacteriota|o__Actinobacteria|c__Micrococcales|f__Sanguibacteraceae|g__Sanguibacter	Wilcoxon Rank Sum Test	Magpie_H	0.344681	0.81287	ns
Magpie_H - Cuckoo_M	d__Bacteria|p__Actinobacteriota|o__Actinobacteria|c__Micrococcales|f__Sanguibacteraceae|g__Sanguibacter	Wilcoxon Rank Sum Test	Magpie_H	0.41337	0.81287	ns
Magpie_M - Cuckoo_M	d__Bacteria|p__Actinobacteriota|o__Actinobacteria|c__Micrococcales|f__Sanguibacteraceae|g__Sanguibacter	Wilcoxon Rank Sum Test	Magpie_M	0.867275	0.928113	ns
Cuckoo_H - Magpie_H	d__Bacteria|p__Actinobacteriota|o__Actinobacteria|c__Micrococcales|f__Micrococcaceae|g__Glutamicibacter	Wilcoxon Rank Sum Test	Magpie_H	0.508192	0.830359	ns
Cuckoo_H - Magpie_M	d__Bacteria|p__Actinobacteriota|o__Actinobacteria|c__Micrococcales|f__Micrococcaceae|g__Glutamicibacter	Wilcoxon Rank Sum Test	Cuckoo_H	0.425242	0.81287	ns
Cuckoo_H - Cuckoo_M	d__Bacteria|p__Actinobacteriota|o__Actinobacteria|c__Micrococcales|f__Micrococcaceae|g__Glutamicibacter	Wilcoxon Rank Sum Test	Cuckoo_M	0.155524	0.704143	ns
Magpie_H - Magpie_M	d__Bacteria|p__Actinobacteriota|o__Actinobacteria|c__Micrococcales|f__Micrococcaceae|g__Glutamicibacter	Wilcoxon Rank Sum Test	Magpie_H	0.0481759	0.400183	ns
Magpie_H - Cuckoo_M	d__Bacteria|p__Actinobacteriota|o__Actinobacteria|c__Micrococcales|f__Micrococcaceae|g__Glutamicibacter	Wilcoxon Rank Sum Test	Cuckoo_M	0.425945	0.81287	ns
Magpie_M - Cuckoo_M	d__Bacteria|p__Actinobacteriota|o__Actinobacteria|c__Micrococcales|f__Micrococcaceae|g__Glutamicibacter	Wilcoxon Rank Sum Test	Cuckoo_M	0.0543088	0.433695	ns
Cuckoo_H - Magpie_H	d__Bacteria|p__Firmicutes|o__Bacilli|c__Bacillales|f__Planococcaceae|g__Sporosarcina	Wilcoxon Rank Sum Test	Cuckoo_H	0.546085	0.830359	ns
Cuckoo_H - Magpie_M	d__Bacteria|p__Firmicutes|o__Bacilli|c__Bacillales|f__Planococcaceae|g__Sporosarcina	Wilcoxon Rank Sum Test	Cuckoo_H	0.680786	0.830359	ns
Cuckoo_H - Cuckoo_M	d__Bacteria|p__Firmicutes|o__Bacilli|c__Bacillales|f__Planococcaceae|g__Sporosarcina	Wilcoxon Rank Sum Test	Cuckoo_M	0.150742	0.704143	ns
Magpie_H - Magpie_M	d__Bacteria|p__Firmicutes|o__Bacilli|c__Bacillales|f__Planococcaceae|g__Sporosarcina	Wilcoxon Rank Sum Test	Magpie_H	1	1	ns
Magpie_H - Cuckoo_M	d__Bacteria|p__Firmicutes|o__Bacilli|c__Bacillales|f__Planococcaceae|g__Sporosarcina	Wilcoxon Rank Sum Test	Cuckoo_M	0.402489	0.81287	ns
Magpie_M - Cuckoo_M	d__Bacteria|p__Firmicutes|o__Bacilli|c__Bacillales|f__Planococcaceae|g__Sporosarcina	Wilcoxon Rank Sum Test	Cuckoo_M	0.27614	0.719301	ns
Cuckoo_H - Magpie_H	d__Bacteria|p__Actinobacteriota|o__Actinobacteria|c__Micrococcales|f__Intrasporangiaceae|g__Aquipuribacter	Wilcoxon Rank Sum Test	Cuckoo_H	0.859485	0.924804	ns
Cuckoo_H - Magpie_M	d__Bacteria|p__Actinobacteriota|o__Actinobacteria|c__Micrococcales|f__Intrasporangiaceae|g__Aquipuribacter	Wilcoxon Rank Sum Test	Cuckoo_H	0.24451	0.704143	ns
Cuckoo_H - Cuckoo_M	d__Bacteria|p__Actinobacteriota|o__Actinobacteria|c__Micrococcales|f__Intrasporangiaceae|g__Aquipuribacter	Wilcoxon Rank Sum Test	Cuckoo_H	0.581661	0.830359	ns
Magpie_H - Magpie_M	d__Bacteria|p__Actinobacteriota|o__Actinobacteria|c__Micrococcales|f__Intrasporangiaceae|g__Aquipuribacter	Wilcoxon Rank Sum Test	Magpie_H	0.289181	0.734116	ns
Magpie_H - Cuckoo_M	d__Bacteria|p__Actinobacteriota|o__Actinobacteria|c__Micrococcales|f__Intrasporangiaceae|g__Aquipuribacter	Wilcoxon Rank Sum Test	Magpie_H	0.704704	0.830359	ns
Magpie_M - Cuckoo_M	d__Bacteria|p__Actinobacteriota|o__Actinobacteria|c__Micrococcales|f__Intrasporangiaceae|g__Aquipuribacter	Wilcoxon Rank Sum Test	Magpie_M	0.633753	0.830359	ns
Cuckoo_H - Magpie_H	d__Bacteria|p__Acidobacteriota|o__Holophagae|c__Subgroup_7|f__Subgroup_7|g__Subgroup_7	Wilcoxon Rank Sum Test	Cuckoo_H	0.393093	0.81287	ns
Cuckoo_H - Magpie_M	d__Bacteria|p__Acidobacteriota|o__Holophagae|c__Subgroup_7|f__Subgroup_7|g__Subgroup_7	Wilcoxon Rank Sum Test	Cuckoo_H	0.886883	0.934353	ns
Cuckoo_H - Cuckoo_M	d__Bacteria|p__Acidobacteriota|o__Holophagae|c__Subgroup_7|f__Subgroup_7|g__Subgroup_7	Wilcoxon Rank Sum Test	Cuckoo_H	0.244706	0.704143	ns
Magpie_H - Magpie_M	d__Bacteria|p__Acidobacteriota|o__Holophagae|c__Subgroup_7|f__Subgroup_7|g__Subgroup_7	Wilcoxon Rank Sum Test	Magpie_H	0.394688	0.81287	ns
Magpie_H - Cuckoo_M	d__Bacteria|p__Acidobacteriota|o__Holophagae|c__Subgroup_7|f__Subgroup_7|g__Subgroup_7	Wilcoxon Rank Sum Test	Magpie_H	0.0763475	0.540231	ns
Magpie_M - Cuckoo_M	d__Bacteria|p__Acidobacteriota|o__Holophagae|c__Subgroup_7|f__Subgroup_7|g__Subgroup_7	Wilcoxon Rank Sum Test	Magpie_M	0.225654	0.704143	ns
Cuckoo_H - Magpie_H	d__Bacteria|p__Actinobacteriota|o__Actinobacteria|c__Bifidobacteriales|f__Bifidobacteriaceae|g__Bifidobacterium	Wilcoxon Rank Sum Test	Cuckoo_H	0.359878	0.81287	ns
Cuckoo_H - Magpie_M	d__Bacteria|p__Actinobacteriota|o__Actinobacteria|c__Bifidobacteriales|f__Bifidobacteriaceae|g__Bifidobacterium	Wilcoxon Rank Sum Test	Cuckoo_H	1	1	ns
Cuckoo_H - Cuckoo_M	d__Bacteria|p__Actinobacteriota|o__Actinobacteria|c__Bifidobacteriales|f__Bifidobacteriaceae|g__Bifidobacterium	Wilcoxon Rank Sum Test	Cuckoo_H	0.589639	0.830359	ns
Magpie_H - Magpie_M	d__Bacteria|p__Actinobacteriota|o__Actinobacteria|c__Bifidobacteriales|f__Bifidobacteriaceae|g__Bifidobacterium	Wilcoxon Rank Sum Test	Magpie_H	0.193927	0.704143	ns
Magpie_H - Cuckoo_M	d__Bacteria|p__Actinobacteriota|o__Actinobacteria|c__Bifidobacteriales|f__Bifidobacteriaceae|g__Bifidobacterium	Wilcoxon Rank Sum Test	Magpie_H	0.268718	0.704143	ns
Magpie_M - Cuckoo_M	d__Bacteria|p__Actinobacteriota|o__Actinobacteria|c__Bifidobacteriales|f__Bifidobacteriaceae|g__Bifidobacterium	Wilcoxon Rank Sum Test	Magpie_M	0.545623	0.830359	ns
Cuckoo_H - Magpie_H	d__Bacteria|p__Actinobacteriota|o__Actinobacteria|c__Kineosporiales|f__Kineosporiaceae|g__Kineococcus	Wilcoxon Rank Sum Test	Magpie_H	0.0373719	0.364884	ns
Cuckoo_H - Magpie_M	d__Bacteria|p__Actinobacteriota|o__Actinobacteria|c__Kineosporiales|f__Kineosporiaceae|g__Kineococcus	Wilcoxon Rank Sum Test	Cuckoo_H	0.676891	0.830359	ns
Cuckoo_H - Cuckoo_M	d__Bacteria|p__Actinobacteriota|o__Actinobacteria|c__Kineosporiales|f__Kineosporiaceae|g__Kineococcus	Wilcoxon Rank Sum Test	Cuckoo_H	0.86801	0.928113	ns
Magpie_H - Magpie_M	d__Bacteria|p__Actinobacteriota|o__Actinobacteria|c__Kineosporiales|f__Kineosporiaceae|g__Kineococcus	Wilcoxon Rank Sum Test	Magpie_H	0.108288	0.612051	ns
Magpie_H - Cuckoo_M	d__Bacteria|p__Actinobacteriota|o__Actinobacteria|c__Kineosporiales|f__Kineosporiaceae|g__Kineococcus	Wilcoxon Rank Sum Test	Magpie_H	0.230987	0.704143	ns
Magpie_M - Cuckoo_M	d__Bacteria|p__Actinobacteriota|o__Actinobacteria|c__Kineosporiales|f__Kineosporiaceae|g__Kineococcus	Wilcoxon Rank Sum Test	Magpie_M	0.867275	0.928113	ns
Cuckoo_H - Magpie_H	d__Bacteria|p__Actinobacteriota|o__Thermoleophilia|c__Solirubrobacterales|f__Solirubrobacteraceae|g__Solirubrobacter	Wilcoxon Rank Sum Test	Magpie_H	0.202624	0.704143	ns
Cuckoo_H - Magpie_M	d__Bacteria|p__Actinobacteriota|o__Thermoleophilia|c__Solirubrobacterales|f__Solirubrobacteraceae|g__Solirubrobacter	Wilcoxon Rank Sum Test	Cuckoo_H	0.517924	0.830359	ns
Cuckoo_H - Cuckoo_M	d__Bacteria|p__Actinobacteriota|o__Thermoleophilia|c__Solirubrobacterales|f__Solirubrobacteraceae|g__Solirubrobacter	Wilcoxon Rank Sum Test	Cuckoo_H	0.708023	0.830359	ns
Magpie_H - Magpie_M	d__Bacteria|p__Actinobacteriota|o__Thermoleophilia|c__Solirubrobacterales|f__Solirubrobacteraceae|g__Solirubrobacter	Wilcoxon Rank Sum Test	Magpie_H	0.0309789	0.364884	ns
Magpie_H - Cuckoo_M	d__Bacteria|p__Actinobacteriota|o__Thermoleophilia|c__Solirubrobacterales|f__Solirubrobacteraceae|g__Solirubrobacter	Wilcoxon Rank Sum Test	Magpie_H	0.144009	0.704143	ns
Magpie_M - Cuckoo_M	d__Bacteria|p__Actinobacteriota|o__Thermoleophilia|c__Solirubrobacterales|f__Solirubrobacteraceae|g__Solirubrobacter	Wilcoxon Rank Sum Test	Magpie_M	0.97115	0.997195	ns
Cuckoo_H - Magpie_H	d__Bacteria|p__Bacteroidota|o__Bacteroidia|c__Chitinophagales|f__Chitinophagaceae|g__Flaviaesturariibacter	Wilcoxon Rank Sum Test	Magpie_H	0.309185	0.771583	ns
Cuckoo_H - Magpie_M	d__Bacteria|p__Bacteroidota|o__Bacteroidia|c__Chitinophagales|f__Chitinophagaceae|g__Flaviaesturariibacter	Wilcoxon Rank Sum Test	Cuckoo_H	0.184736	0.704143	ns
Cuckoo_H - Cuckoo_M	d__Bacteria|p__Bacteroidota|o__Bacteroidia|c__Chitinophagales|f__Chitinophagaceae|g__Flaviaesturariibacter	Wilcoxon Rank Sum Test	Cuckoo_H	0.581661	0.830359	ns
Magpie_H - Magpie_M	d__Bacteria|p__Bacteroidota|o__Bacteroidia|c__Chitinophagales|f__Chitinophagaceae|g__Flaviaesturariibacter	Wilcoxon Rank Sum Test	Magpie_H	0.615049	0.830359	ns
Magpie_H - Cuckoo_M	d__Bacteria|p__Bacteroidota|o__Bacteroidia|c__Chitinophagales|f__Chitinophagaceae|g__Flaviaesturariibacter	Wilcoxon Rank Sum Test	Magpie_H	1	1	ns
Magpie_M - Cuckoo_M	d__Bacteria|p__Bacteroidota|o__Bacteroidia|c__Chitinophagales|f__Chitinophagaceae|g__Flaviaesturariibacter	Wilcoxon Rank Sum Test	Magpie_M	0.665554	0.830359	ns
Cuckoo_H - Magpie_H	d__Bacteria|p__Firmicutes|o__Bacilli|c__Staphylococcales|f__Staphylococcaceae|g__Jeotgalicoccus	Wilcoxon Rank Sum Test	Cuckoo_H	0.875698	0.933254	ns
Cuckoo_H - Magpie_M	d__Bacteria|p__Firmicutes|o__Bacilli|c__Staphylococcales|f__Staphylococcaceae|g__Jeotgalicoccus	Wilcoxon Rank Sum Test	Cuckoo_H	0.200461	0.704143	ns
Cuckoo_H - Cuckoo_M	d__Bacteria|p__Firmicutes|o__Bacilli|c__Staphylococcales|f__Staphylococcaceae|g__Jeotgalicoccus	Wilcoxon Rank Sum Test	Cuckoo_H	0.617533	0.830359	ns
Magpie_H - Magpie_M	d__Bacteria|p__Firmicutes|o__Bacilli|c__Staphylococcales|f__Staphylococcaceae|g__Jeotgalicoccus	Wilcoxon Rank Sum Test	Magpie_H	0.210659	0.704143	ns
Magpie_H - Cuckoo_M	d__Bacteria|p__Firmicutes|o__Bacilli|c__Staphylococcales|f__Staphylococcaceae|g__Jeotgalicoccus	Wilcoxon Rank Sum Test	Magpie_H	0.725144	0.840986	ns
Magpie_M - Cuckoo_M	d__Bacteria|p__Firmicutes|o__Bacilli|c__Staphylococcales|f__Staphylococcaceae|g__Jeotgalicoccus	Wilcoxon Rank Sum Test	Magpie_M	0.477539	0.81287	ns
Cuckoo_H - Magpie_H	d__Bacteria|p__Desulfobacterota|o__Desulfovibrionia|c__Desulfovibrionales|f__Desulfovibrionaceae|g__Bilophila	Wilcoxon Rank Sum Test	Magpie_H	0.981142	1	ns
Cuckoo_H - Magpie_M	d__Bacteria|p__Desulfobacterota|o__Desulfovibrionia|c__Desulfovibrionales|f__Desulfovibrionaceae|g__Bilophila	Wilcoxon Rank Sum Test	Cuckoo_H	5.92e-06	0.000719624	***
Cuckoo_H - Cuckoo_M	d__Bacteria|p__Desulfobacterota|o__Desulfovibrionia|c__Desulfovibrionales|f__Desulfovibrionaceae|g__Bilophila	Wilcoxon Rank Sum Test	Cuckoo_H	0.818104	0.907568	ns
Magpie_H - Magpie_M	d__Bacteria|p__Desulfobacterota|o__Desulfovibrionia|c__Desulfovibrionales|f__Desulfovibrionaceae|g__Bilophila	Wilcoxon Rank Sum Test	Magpie_H	2.53e-07	5.44e-05	***
Magpie_H - Cuckoo_M	d__Bacteria|p__Desulfobacterota|o__Desulfovibrionia|c__Desulfovibrionales|f__Desulfovibrionaceae|g__Bilophila	Wilcoxon Rank Sum Test	Magpie_H	0.905865	0.947104	ns
Magpie_M - Cuckoo_M	d__Bacteria|p__Desulfobacterota|o__Desulfovibrionia|c__Desulfovibrionales|f__Desulfovibrionaceae|g__Bilophila	Wilcoxon Rank Sum Test	Cuckoo_M	0.000146226	0.00766728	**
Cuckoo_H - Magpie_H	d__Bacteria|p__Firmicutes|o__Clostridia|c__Christensenellales|f__Christensenellaceae|g__Christensenellaceae_R-7_group	Wilcoxon Rank Sum Test	Cuckoo_H	0.11763	0.65233	ns
Cuckoo_H - Magpie_M	d__Bacteria|p__Firmicutes|o__Clostridia|c__Christensenellales|f__Christensenellaceae|g__Christensenellaceae_R-7_group	Wilcoxon Rank Sum Test	Cuckoo_H	7.16e-07	0.000117779	***
Cuckoo_H - Cuckoo_M	d__Bacteria|p__Firmicutes|o__Clostridia|c__Christensenellales|f__Christensenellaceae|g__Christensenellaceae_R-7_group	Wilcoxon Rank Sum Test	Cuckoo_H	0.212365	0.704143	ns
Magpie_H - Magpie_M	d__Bacteria|p__Firmicutes|o__Clostridia|c__Christensenellales|f__Christensenellaceae|g__Christensenellaceae_R-7_group	Wilcoxon Rank Sum Test	Magpie_H	0.000444077	0.0200594	*
Magpie_H - Cuckoo_M	d__Bacteria|p__Firmicutes|o__Clostridia|c__Christensenellales|f__Christensenellaceae|g__Christensenellaceae_R-7_group	Wilcoxon Rank Sum Test	Magpie_H	0.839101	0.915413	ns
Magpie_M - Cuckoo_M	d__Bacteria|p__Firmicutes|o__Clostridia|c__Christensenellales|f__Christensenellaceae|g__Christensenellaceae_R-7_group	Wilcoxon Rank Sum Test	Cuckoo_M	0.00225229	0.0644015	ns
Cuckoo_H - Magpie_H	d__Bacteria|p__Firmicutes|o__Clostridia|c__Lachnospirales|f__Lachnospiraceae|g__GCA-900066575	Wilcoxon Rank Sum Test	Cuckoo_H	0.909695	0.948376	ns
Cuckoo_H - Magpie_M	d__Bacteria|p__Firmicutes|o__Clostridia|c__Lachnospirales|f__Lachnospiraceae|g__GCA-900066575	Wilcoxon Rank Sum Test	Cuckoo_H	0.0109778	0.185957	ns
Cuckoo_H - Cuckoo_M	d__Bacteria|p__Firmicutes|o__Clostridia|c__Lachnospirales|f__Lachnospiraceae|g__GCA-900066575	Wilcoxon Rank Sum Test	Cuckoo_M	0.0125337	0.208522	ns
Magpie_H - Magpie_M	d__Bacteria|p__Firmicutes|o__Clostridia|c__Lachnospirales|f__Lachnospiraceae|g__GCA-900066575	Wilcoxon Rank Sum Test	Magpie_H	0.00255763	0.0644015	ns
Magpie_H - Cuckoo_M	d__Bacteria|p__Firmicutes|o__Clostridia|c__Lachnospirales|f__Lachnospiraceae|g__GCA-900066575	Wilcoxon Rank Sum Test	Cuckoo_M	0.0116036	0.195373	ns
Magpie_M - Cuckoo_M	d__Bacteria|p__Firmicutes|o__Clostridia|c__Lachnospirales|f__Lachnospiraceae|g__GCA-900066575	Wilcoxon Rank Sum Test	Cuckoo_M	7.34e-06	0.000732554	***
Cuckoo_H - Magpie_H	d__Bacteria|p__Acidobacteriota|o__Vicinamibacteria|c__Vicinamibacterales|f__Vicinamibacteraceae|g__Vicinamibacteraceae	Wilcoxon Rank Sum Test	Magpie_H	0.273447	0.713618	ns
Cuckoo_H - Magpie_M	d__Bacteria|p__Acidobacteriota|o__Vicinamibacteria|c__Vicinamibacterales|f__Vicinamibacteraceae|g__Vicinamibacteraceae	Wilcoxon Rank Sum Test	Cuckoo_H	0.849571	0.922514	ns
Cuckoo_H - Cuckoo_M	d__Bacteria|p__Acidobacteriota|o__Vicinamibacteria|c__Vicinamibacterales|f__Vicinamibacteraceae|g__Vicinamibacteraceae	Wilcoxon Rank Sum Test	Cuckoo_H	0.679445	0.830359	ns
Magpie_H - Magpie_M	d__Bacteria|p__Acidobacteriota|o__Vicinamibacteria|c__Vicinamibacterales|f__Vicinamibacteraceae|g__Vicinamibacteraceae	Wilcoxon Rank Sum Test	Magpie_H	0.219664	0.704143	ns
Magpie_H - Cuckoo_M	d__Bacteria|p__Acidobacteriota|o__Vicinamibacteria|c__Vicinamibacterales|f__Vicinamibacteraceae|g__Vicinamibacteraceae	Wilcoxon Rank Sum Test	Magpie_H	0.675416	0.830359	ns
Magpie_M - Cuckoo_M	d__Bacteria|p__Acidobacteriota|o__Vicinamibacteria|c__Vicinamibacterales|f__Vicinamibacteraceae|g__Vicinamibacteraceae	Wilcoxon Rank Sum Test	Magpie_M	0.735008	0.849606	ns
Cuckoo_H - Magpie_H	d__Bacteria|p__Firmicutes|o__Bacilli|c__Lactobacillales|f__Carnobacteriaceae|g__Carnobacterium	Wilcoxon Rank Sum Test	Cuckoo_H	0.0334109	0.364884	ns
Cuckoo_H - Magpie_M	d__Bacteria|p__Firmicutes|o__Bacilli|c__Lactobacillales|f__Carnobacteriaceae|g__Carnobacterium	Wilcoxon Rank Sum Test	Cuckoo_H	0.0970009	0.59576	ns
Cuckoo_H - Cuckoo_M	d__Bacteria|p__Firmicutes|o__Bacilli|c__Lactobacillales|f__Carnobacteriaceae|g__Carnobacterium	Wilcoxon Rank Sum Test	Cuckoo_H	0.554628	0.830359	ns
Magpie_H - Magpie_M	d__Bacteria|p__Firmicutes|o__Bacilli|c__Lactobacillales|f__Carnobacteriaceae|g__Carnobacterium	Wilcoxon Rank Sum Test	Magpie_H	0.816762	0.906973	ns
Magpie_H - Cuckoo_M	d__Bacteria|p__Firmicutes|o__Bacilli|c__Lactobacillales|f__Carnobacteriaceae|g__Carnobacterium	Wilcoxon Rank Sum Test	Magpie_H	0.481941	0.814897	ns
Magpie_M - Cuckoo_M	d__Bacteria|p__Firmicutes|o__Bacilli|c__Lactobacillales|f__Carnobacteriaceae|g__Carnobacterium	Wilcoxon Rank Sum Test	Magpie_M	0.515138	0.830359	ns
Cuckoo_H - Magpie_H	d__Bacteria|p__Proteobacteria|o__Gammaproteobacteria|c__Oceanospirillales|f__Halomonadaceae|g__Halomonas	Wilcoxon Rank Sum Test	Cuckoo_H	0.140377	0.704143	ns
Cuckoo_H - Magpie_M	d__Bacteria|p__Proteobacteria|o__Gammaproteobacteria|c__Oceanospirillales|f__Halomonadaceae|g__Halomonas	Wilcoxon Rank Sum Test	Cuckoo_H	0.584201	0.830359	ns
Cuckoo_H - Cuckoo_M	d__Bacteria|p__Proteobacteria|o__Gammaproteobacteria|c__Oceanospirillales|f__Halomonadaceae|g__Halomonas	Wilcoxon Rank Sum Test	Cuckoo_H	0.157395	0.704143	ns
Magpie_H - Magpie_M	d__Bacteria|p__Proteobacteria|o__Gammaproteobacteria|c__Oceanospirillales|f__Halomonadaceae|g__Halomonas	Wilcoxon Rank Sum Test	Magpie_H	0.0515138	0.41613	ns
Magpie_H - Cuckoo_M	d__Bacteria|p__Proteobacteria|o__Gammaproteobacteria|c__Oceanospirillales|f__Halomonadaceae|g__Halomonas	Wilcoxon Rank Sum Test	Magpie_H	0.47987	0.81287	ns
Magpie_M - Cuckoo_M	d__Bacteria|p__Proteobacteria|o__Gammaproteobacteria|c__Oceanospirillales|f__Halomonadaceae|g__Halomonas	Wilcoxon Rank Sum Test	Magpie_M	0.111612	0.625162	ns
Cuckoo_H - Magpie_H	d__Bacteria|p__Cyanobacteria|o__Cyanobacteriia|c__Cyanobacteriales|f__Chroococcidiopsaceae|g__Aliterella	Wilcoxon Rank Sum Test	Cuckoo_H	0.623099	0.830359	ns
Cuckoo_H - Magpie_M	d__Bacteria|p__Cyanobacteria|o__Cyanobacteriia|c__Cyanobacteriales|f__Chroococcidiopsaceae|g__Aliterella	Wilcoxon Rank Sum Test	Cuckoo_H	0.442942	0.81287	ns
Cuckoo_H - Cuckoo_M	d__Bacteria|p__Cyanobacteria|o__Cyanobacteriia|c__Cyanobacteriales|f__Chroococcidiopsaceae|g__Aliterella	Wilcoxon Rank Sum Test	Cuckoo_H	1	1	ns
Magpie_H - Magpie_M	d__Bacteria|p__Cyanobacteria|o__Cyanobacteriia|c__Cyanobacteriales|f__Chroococcidiopsaceae|g__Aliterella	Wilcoxon Rank Sum Test	Magpie_H	0.67907	0.830359	ns
Magpie_H - Cuckoo_M	d__Bacteria|p__Cyanobacteria|o__Cyanobacteriia|c__Cyanobacteriales|f__Chroococcidiopsaceae|g__Aliterella	Wilcoxon Rank Sum Test	Magpie_H	0.748915	0.856545	ns
Magpie_M - Cuckoo_M	d__Bacteria|p__Cyanobacteria|o__Cyanobacteriia|c__Cyanobacteriales|f__Chroococcidiopsaceae|g__Aliterella	Wilcoxon Rank Sum Test	Magpie_M	0.636085	0.830359	ns
Cuckoo_H - Magpie_H	d__Bacteria|p__Proteobacteria|o__Gammaproteobacteria|c__Pasteurellales|f__Pasteurellaceae|g__Haemophilus	Wilcoxon Rank Sum Test	Cuckoo_H	0.137736	0.704143	ns
Cuckoo_H - Magpie_M	d__Bacteria|p__Proteobacteria|o__Gammaproteobacteria|c__Pasteurellales|f__Pasteurellaceae|g__Haemophilus	Wilcoxon Rank Sum Test	Cuckoo_H	0.693092	0.830359	ns
Cuckoo_H - Cuckoo_M	d__Bacteria|p__Proteobacteria|o__Gammaproteobacteria|c__Pasteurellales|f__Pasteurellaceae|g__Haemophilus	Wilcoxon Rank Sum Test	Cuckoo_H	0.69366	0.830359	ns
Magpie_H - Magpie_M	d__Bacteria|p__Proteobacteria|o__Gammaproteobacteria|c__Pasteurellales|f__Pasteurellaceae|g__Haemophilus	Wilcoxon Rank Sum Test	Magpie_H	0.203328	0.704143	ns
Magpie_H - Cuckoo_M	d__Bacteria|p__Proteobacteria|o__Gammaproteobacteria|c__Pasteurellales|f__Pasteurellaceae|g__Haemophilus	Wilcoxon Rank Sum Test	Magpie_H	0.507195	0.830359	ns
Magpie_M - Cuckoo_M	d__Bacteria|p__Proteobacteria|o__Gammaproteobacteria|c__Pasteurellales|f__Pasteurellaceae|g__Haemophilus	Wilcoxon Rank Sum Test	Magpie_M	0.843763	0.91692	ns
Cuckoo_H - Magpie_H	d__Bacteria|p__Firmicutes|o__Clostridia|c__Eubacteriales|f__Eubacteriaceae|g__Eubacterium	Wilcoxon Rank Sum Test	Magpie_H	0.679964	0.830359	ns
Cuckoo_H - Magpie_M	d__Bacteria|p__Firmicutes|o__Clostridia|c__Eubacteriales|f__Eubacteriaceae|g__Eubacterium	Wilcoxon Rank Sum Test	Cuckoo_H	0.000365341	0.0173073	*
Cuckoo_H - Cuckoo_M	d__Bacteria|p__Firmicutes|o__Clostridia|c__Eubacteriales|f__Eubacteriaceae|g__Eubacterium	Wilcoxon Rank Sum Test	Cuckoo_H	0.236958	0.704143	ns
Magpie_H - Magpie_M	d__Bacteria|p__Firmicutes|o__Clostridia|c__Eubacteriales|f__Eubacteriaceae|g__Eubacterium	Wilcoxon Rank Sum Test	Magpie_H	0.000390177	0.0181758	*
Magpie_H - Cuckoo_M	d__Bacteria|p__Firmicutes|o__Clostridia|c__Eubacteriales|f__Eubacteriaceae|g__Eubacterium	Wilcoxon Rank Sum Test	Magpie_H	0.202231	0.704143	ns
Magpie_M - Cuckoo_M	d__Bacteria|p__Firmicutes|o__Clostridia|c__Eubacteriales|f__Eubacteriaceae|g__Eubacterium	Wilcoxon Rank Sum Test	Magpie_M	0.0338316	0.364884	ns
Cuckoo_H - Magpie_H	d__Bacteria|p__Actinobacteriota|o__Actinobacteria|c__Frankiales|f__Geodermatophilaceae|g__Geodermatophilus	Wilcoxon Rank Sum Test	Magpie_H	0.155158	0.704143	ns
Cuckoo_H - Magpie_M	d__Bacteria|p__Actinobacteriota|o__Actinobacteria|c__Frankiales|f__Geodermatophilaceae|g__Geodermatophilus	Wilcoxon Rank Sum Test	Cuckoo_H	0.0923813	0.59576	ns
Cuckoo_H - Cuckoo_M	d__Bacteria|p__Actinobacteriota|o__Actinobacteria|c__Frankiales|f__Geodermatophilaceae|g__Geodermatophilus	Wilcoxon Rank Sum Test	Cuckoo_H	1	1	ns
Magpie_H - Magpie_M	d__Bacteria|p__Actinobacteriota|o__Actinobacteria|c__Frankiales|f__Geodermatophilaceae|g__Geodermatophilus	Wilcoxon Rank Sum Test	Magpie_H	0.00346681	0.0800804	ns
Magpie_H - Cuckoo_M	d__Bacteria|p__Actinobacteriota|o__Actinobacteria|c__Frankiales|f__Geodermatophilaceae|g__Geodermatophilus	Wilcoxon Rank Sum Test	Magpie_H	0.516116	0.830359	ns
Magpie_M - Cuckoo_M	d__Bacteria|p__Actinobacteriota|o__Actinobacteria|c__Frankiales|f__Geodermatophilaceae|g__Geodermatophilus	Wilcoxon Rank Sum Test	Magpie_M	0.281149	0.720171	ns
Cuckoo_H - Magpie_H	d__Bacteria|p__Bacteroidota|o__Bacteroidia|c__Chitinophagales|f__Chitinophagaceae|g__Cnuella	Wilcoxon Rank Sum Test	Cuckoo_H	0.929483	0.964722	ns
Cuckoo_H - Magpie_M	d__Bacteria|p__Bacteroidota|o__Bacteroidia|c__Chitinophagales|f__Chitinophagaceae|g__Cnuella	Wilcoxon Rank Sum Test	Cuckoo_H	0.812594	0.9045	ns
Cuckoo_H - Cuckoo_M	d__Bacteria|p__Bacteroidota|o__Bacteroidia|c__Chitinophagales|f__Chitinophagaceae|g__Cnuella	Wilcoxon Rank Sum Test	Cuckoo_H	0.244706	0.704143	ns
Magpie_H - Magpie_M	d__Bacteria|p__Bacteroidota|o__Bacteroidia|c__Chitinophagales|f__Chitinophagaceae|g__Cnuella	Wilcoxon Rank Sum Test	Magpie_H	0.889384	0.93538	ns
Magpie_H - Cuckoo_M	d__Bacteria|p__Bacteroidota|o__Bacteroidia|c__Chitinophagales|f__Chitinophagaceae|g__Cnuella	Wilcoxon Rank Sum Test	Magpie_H	0.200446	0.704143	ns
Magpie_M - Cuckoo_M	d__Bacteria|p__Bacteroidota|o__Bacteroidia|c__Chitinophagales|f__Chitinophagaceae|g__Cnuella	Wilcoxon Rank Sum Test	Magpie_M	0.225654	0.704143	ns
Cuckoo_H - Magpie_H	d__Bacteria|p__Actinobacteriota|o__Actinobacteria|c__Corynebacteriales|f__Nocardiaceae|g__Rhodococcus	Wilcoxon Rank Sum Test	Magpie_H	0.220374	0.704143	ns
Cuckoo_H - Magpie_M	d__Bacteria|p__Actinobacteriota|o__Actinobacteria|c__Corynebacteriales|f__Nocardiaceae|g__Rhodococcus	Wilcoxon Rank Sum Test	Cuckoo_H	0.739922	0.85458	ns
Cuckoo_H - Cuckoo_M	d__Bacteria|p__Actinobacteriota|o__Actinobacteria|c__Corynebacteriales|f__Nocardiaceae|g__Rhodococcus	Wilcoxon Rank Sum Test	Cuckoo_H	0.679445	0.830359	ns
Magpie_H - Magpie_M	d__Bacteria|p__Actinobacteriota|o__Actinobacteria|c__Corynebacteriales|f__Nocardiaceae|g__Rhodococcus	Wilcoxon Rank Sum Test	Magpie_H	0.299087	0.750401	ns
Magpie_H - Cuckoo_M	d__Bacteria|p__Actinobacteriota|o__Actinobacteria|c__Corynebacteriales|f__Nocardiaceae|g__Rhodococcus	Wilcoxon Rank Sum Test	Magpie_H	0.675515	0.830359	ns
Magpie_M - Cuckoo_M	d__Bacteria|p__Actinobacteriota|o__Actinobacteria|c__Corynebacteriales|f__Nocardiaceae|g__Rhodococcus	Wilcoxon Rank Sum Test	Magpie_M	0.679038	0.830359	ns
Cuckoo_H - Magpie_H	d__Bacteria|p__Proteobacteria|o__Gammaproteobacteria|c__Enterobacterales|f__Enterobacteriaceae|g__Enterobacter	Wilcoxon Rank Sum Test	Cuckoo_H	0.293244	0.739726	ns
Cuckoo_H - Magpie_M	d__Bacteria|p__Proteobacteria|o__Gammaproteobacteria|c__Enterobacterales|f__Enterobacteriaceae|g__Enterobacter	Wilcoxon Rank Sum Test	Cuckoo_H	0.889866	0.93538	ns
Cuckoo_H - Cuckoo_M	d__Bacteria|p__Proteobacteria|o__Gammaproteobacteria|c__Enterobacterales|f__Enterobacteriaceae|g__Enterobacter	Wilcoxon Rank Sum Test	Cuckoo_H	0.375478	0.81287	ns
Magpie_H - Magpie_M	d__Bacteria|p__Proteobacteria|o__Gammaproteobacteria|c__Enterobacterales|f__Enterobacteriaceae|g__Enterobacter	Wilcoxon Rank Sum Test	Magpie_H	0.253167	0.704143	ns
Magpie_H - Cuckoo_M	d__Bacteria|p__Proteobacteria|o__Gammaproteobacteria|c__Enterobacterales|f__Enterobacteriaceae|g__Enterobacter	Wilcoxon Rank Sum Test	Magpie_H	0.664389	0.830359	ns
Magpie_M - Cuckoo_M	d__Bacteria|p__Proteobacteria|o__Gammaproteobacteria|c__Enterobacterales|f__Enterobacteriaceae|g__Enterobacter	Wilcoxon Rank Sum Test	Magpie_M	0.349201	0.81287	ns
Cuckoo_H - Magpie_H	d__Bacteria|p__Bdellovibrionota|o__Bdellovibrionia|c__Bacteriovoracales|f__Bacteriovoracaceae|g__Peredibacter	Wilcoxon Rank Sum Test	Cuckoo_H	0.621388	0.830359	ns
Cuckoo_H - Magpie_M	d__Bacteria|p__Bdellovibrionota|o__Bdellovibrionia|c__Bacteriovoracales|f__Bacteriovoracaceae|g__Peredibacter	Wilcoxon Rank Sum Test	Cuckoo_H	0.471486	0.81287	ns
Cuckoo_H - Cuckoo_M	d__Bacteria|p__Bdellovibrionota|o__Bdellovibrionia|c__Bacteriovoracales|f__Bacteriovoracaceae|g__Peredibacter	Wilcoxon Rank Sum Test	Cuckoo_H	0.655243	0.830359	ns
Magpie_H - Magpie_M	d__Bacteria|p__Bdellovibrionota|o__Bdellovibrionia|c__Bacteriovoracales|f__Bacteriovoracaceae|g__Peredibacter	Wilcoxon Rank Sum Test	Magpie_H	0.113426	0.634053	ns
Magpie_H - Cuckoo_M	d__Bacteria|p__Bdellovibrionota|o__Bdellovibrionia|c__Bacteriovoracales|f__Bacteriovoracaceae|g__Peredibacter	Wilcoxon Rank Sum Test	Magpie_H	0.317432	0.789343	ns
Magpie_M - Cuckoo_M	d__Bacteria|p__Bdellovibrionota|o__Bdellovibrionia|c__Bacteriovoracales|f__Bacteriovoracaceae|g__Peredibacter	Wilcoxon Rank Sum Test	Magpie_M	0.843763	0.91692	ns
Cuckoo_H - Magpie_H	d__Bacteria|p__Proteobacteria|o__Alphaproteobacteria|c__Acetobacterales|f__Acetobacteraceae|g__Roseomonas	Wilcoxon Rank Sum Test	Cuckoo_H	0.567832	0.830359	ns
Cuckoo_H - Magpie_M	d__Bacteria|p__Proteobacteria|o__Alphaproteobacteria|c__Acetobacterales|f__Acetobacteraceae|g__Roseomonas	Wilcoxon Rank Sum Test	Cuckoo_H	0.00968896	0.179342	ns
Cuckoo_H - Cuckoo_M	d__Bacteria|p__Proteobacteria|o__Alphaproteobacteria|c__Acetobacterales|f__Acetobacteraceae|g__Roseomonas	Wilcoxon Rank Sum Test	Cuckoo_H	0.236582	0.704143	ns
Magpie_H - Magpie_M	d__Bacteria|p__Proteobacteria|o__Alphaproteobacteria|c__Acetobacterales|f__Acetobacteraceae|g__Roseomonas	Wilcoxon Rank Sum Test	Magpie_H	0.0028698	0.0679753	ns
Magpie_H - Cuckoo_M	d__Bacteria|p__Proteobacteria|o__Alphaproteobacteria|c__Acetobacterales|f__Acetobacteraceae|g__Roseomonas	Wilcoxon Rank Sum Test	Magpie_H	0.16776	0.704143	ns
Magpie_M - Cuckoo_M	d__Bacteria|p__Proteobacteria|o__Alphaproteobacteria|c__Acetobacterales|f__Acetobacteraceae|g__Roseomonas	Wilcoxon Rank Sum Test	Magpie_M	0.928437	0.964677	ns
Cuckoo_H - Magpie_H	d__Bacteria|p__Actinobacteriota|o__Actinobacteria|c__Corynebacteriales|f__Mycobacteriaceae|g__Mycobacterium	Wilcoxon Rank Sum Test	Cuckoo_H	0.359004	0.81287	ns
Cuckoo_H - Magpie_M	d__Bacteria|p__Actinobacteriota|o__Actinobacteria|c__Corynebacteriales|f__Mycobacteriaceae|g__Mycobacterium	Wilcoxon Rank Sum Test	Cuckoo_H	0.0334984	0.364884	ns
Cuckoo_H - Cuckoo_M	d__Bacteria|p__Actinobacteriota|o__Actinobacteria|c__Corynebacteriales|f__Mycobacteriaceae|g__Mycobacterium	Wilcoxon Rank Sum Test	Cuckoo_H	0.102052	0.59576	ns
Magpie_H - Magpie_M	d__Bacteria|p__Actinobacteriota|o__Actinobacteria|c__Corynebacteriales|f__Mycobacteriaceae|g__Mycobacterium	Wilcoxon Rank Sum Test	Magpie_H	0.116577	0.647781	ns
Magpie_H - Cuckoo_M	d__Bacteria|p__Actinobacteriota|o__Actinobacteria|c__Corynebacteriales|f__Mycobacteriaceae|g__Mycobacterium	Wilcoxon Rank Sum Test	Magpie_H	0.202318	0.704143	ns
Magpie_M - Cuckoo_M	d__Bacteria|p__Actinobacteriota|o__Actinobacteria|c__Corynebacteriales|f__Mycobacteriaceae|g__Mycobacterium	Wilcoxon Rank Sum Test	Magpie_M	1	1	ns
Cuckoo_H - Magpie_H	d__Bacteria|p__Firmicutes|o__Clostridia|c__Clostridia_vadinBB60_group|f__Clostridia_vadinBB60_group|g__Clostridia_vadinBB60_group	Wilcoxon Rank Sum Test	Cuckoo_H	0.249486	0.704143	ns
Cuckoo_H - Magpie_M	d__Bacteria|p__Firmicutes|o__Clostridia|c__Clostridia_vadinBB60_group|f__Clostridia_vadinBB60_group|g__Clostridia_vadinBB60_group	Wilcoxon Rank Sum Test	Cuckoo_H	0.000138167	0.00766728	**
Cuckoo_H - Cuckoo_M	d__Bacteria|p__Firmicutes|o__Clostridia|c__Clostridia_vadinBB60_group|f__Clostridia_vadinBB60_group|g__Clostridia_vadinBB60_group	Wilcoxon Rank Sum Test	Cuckoo_H	0.415502	0.81287	ns
Magpie_H - Magpie_M	d__Bacteria|p__Firmicutes|o__Clostridia|c__Clostridia_vadinBB60_group|f__Clostridia_vadinBB60_group|g__Clostridia_vadinBB60_group	Wilcoxon Rank Sum Test	Magpie_H	0.000631307	0.0263837	*
Magpie_H - Cuckoo_M	d__Bacteria|p__Firmicutes|o__Clostridia|c__Clostridia_vadinBB60_group|f__Clostridia_vadinBB60_group|g__Clostridia_vadinBB60_group	Wilcoxon Rank Sum Test	Magpie_H	0.93443	0.967308	ns
Magpie_M - Cuckoo_M	d__Bacteria|p__Firmicutes|o__Clostridia|c__Clostridia_vadinBB60_group|f__Clostridia_vadinBB60_group|g__Clostridia_vadinBB60_group	Wilcoxon Rank Sum Test	Cuckoo_M	0.00225229	0.0644015	ns
Cuckoo_H - Magpie_H	d__Bacteria|p__Proteobacteria|o__Gammaproteobacteria|c__Burkholderiales|f__Comamonadaceae|g__Variovorax	Wilcoxon Rank Sum Test	Cuckoo_H	0.906092	0.947104	ns
Cuckoo_H - Magpie_M	d__Bacteria|p__Proteobacteria|o__Gammaproteobacteria|c__Burkholderiales|f__Comamonadaceae|g__Variovorax	Wilcoxon Rank Sum Test	Cuckoo_H	1	1	ns
Cuckoo_H - Cuckoo_M	d__Bacteria|p__Proteobacteria|o__Gammaproteobacteria|c__Burkholderiales|f__Comamonadaceae|g__Variovorax	Wilcoxon Rank Sum Test	Cuckoo_H	0.244706	0.704143	ns
Magpie_H - Magpie_M	d__Bacteria|p__Proteobacteria|o__Gammaproteobacteria|c__Burkholderiales|f__Comamonadaceae|g__Variovorax	Wilcoxon Rank Sum Test	Magpie_H	0.834716	0.911696	ns
Magpie_H - Cuckoo_M	d__Bacteria|p__Proteobacteria|o__Gammaproteobacteria|c__Burkholderiales|f__Comamonadaceae|g__Variovorax	Wilcoxon Rank Sum Test	Magpie_H	0.200446	0.704143	ns
Magpie_M - Cuckoo_M	d__Bacteria|p__Proteobacteria|o__Gammaproteobacteria|c__Burkholderiales|f__Comamonadaceae|g__Variovorax	Wilcoxon Rank Sum Test	Magpie_M	0.225408	0.704143	ns
Cuckoo_H - Magpie_H	d__Bacteria|p__Bacteroidota|o__Bacteroidia|c__Cytophagales|f__Spirosomaceae|g__Dyadobacter	Wilcoxon Rank Sum Test	Cuckoo_H	0.5831	0.830359	ns
Cuckoo_H - Magpie_M	d__Bacteria|p__Bacteroidota|o__Bacteroidia|c__Cytophagales|f__Spirosomaceae|g__Dyadobacter	Wilcoxon Rank Sum Test	Cuckoo_H	0.615097	0.830359	ns
Cuckoo_H - Cuckoo_M	d__Bacteria|p__Bacteroidota|o__Bacteroidia|c__Cytophagales|f__Spirosomaceae|g__Dyadobacter	Wilcoxon Rank Sum Test	Cuckoo_M	0.434765	0.81287	ns
Magpie_H - Magpie_M	d__Bacteria|p__Bacteroidota|o__Bacteroidia|c__Cytophagales|f__Spirosomaceae|g__Dyadobacter	Wilcoxon Rank Sum Test	Magpie_H	1	1	ns
Magpie_H - Cuckoo_M	d__Bacteria|p__Bacteroidota|o__Bacteroidia|c__Cytophagales|f__Spirosomaceae|g__Dyadobacter	Wilcoxon Rank Sum Test	Cuckoo_M	0.864086	0.927822	ns
Magpie_M - Cuckoo_M	d__Bacteria|p__Bacteroidota|o__Bacteroidia|c__Cytophagales|f__Spirosomaceae|g__Dyadobacter	Wilcoxon Rank Sum Test	Cuckoo_M	0.649156	0.830359	ns
Cuckoo_H - Magpie_H	d__Bacteria|p__Actinobacteriota|o__Actinobacteria|c__Pseudonocardiales|f__Pseudonocardiaceae|g__Pseudonocardia	Wilcoxon Rank Sum Test	Magpie_H	0.659185	0.830359	ns
Cuckoo_H - Magpie_M	d__Bacteria|p__Actinobacteriota|o__Actinobacteria|c__Pseudonocardiales|f__Pseudonocardiaceae|g__Pseudonocardia	Wilcoxon Rank Sum Test	Cuckoo_H	0.0259167	0.355085	ns
Cuckoo_H - Cuckoo_M	d__Bacteria|p__Actinobacteriota|o__Actinobacteria|c__Pseudonocardiales|f__Pseudonocardiaceae|g__Pseudonocardia	Wilcoxon Rank Sum Test	Cuckoo_H	0.434765	0.81287	ns
Magpie_H - Magpie_M	d__Bacteria|p__Actinobacteriota|o__Actinobacteria|c__Pseudonocardiales|f__Pseudonocardiaceae|g__Pseudonocardia	Wilcoxon Rank Sum Test	Magpie_H	0.000836075	0.0320114	*
Magpie_H - Cuckoo_M	d__Bacteria|p__Actinobacteriota|o__Actinobacteria|c__Pseudonocardiales|f__Pseudonocardiaceae|g__Pseudonocardia	Wilcoxon Rank Sum Test	Magpie_H	0.187917	0.704143	ns
Magpie_M - Cuckoo_M	d__Bacteria|p__Actinobacteriota|o__Actinobacteria|c__Pseudonocardiales|f__Pseudonocardiaceae|g__Pseudonocardia	Wilcoxon Rank Sum Test	Magpie_M	0.622221	0.830359	ns
Cuckoo_H - Magpie_H	d__Bacteria|p__Firmicutes|o__Clostridia|c__Lachnospirales|f__Lachnospiraceae|g__CHKCI001	Wilcoxon Rank Sum Test	Cuckoo_H	0.804917	0.899538	ns
Cuckoo_H - Magpie_M	d__Bacteria|p__Firmicutes|o__Clostridia|c__Lachnospirales|f__Lachnospiraceae|g__CHKCI001	Wilcoxon Rank Sum Test	Cuckoo_H	0.00276381	0.0660244	ns
Cuckoo_H - Cuckoo_M	d__Bacteria|p__Firmicutes|o__Clostridia|c__Lachnospirales|f__Lachnospiraceae|g__CHKCI001	Wilcoxon Rank Sum Test	Cuckoo_H	0.744845	0.856373	ns
Magpie_H - Magpie_M	d__Bacteria|p__Firmicutes|o__Clostridia|c__Lachnospirales|f__Lachnospiraceae|g__CHKCI001	Wilcoxon Rank Sum Test	Magpie_H	0.00255454	0.0644015	ns
Magpie_H - Cuckoo_M	d__Bacteria|p__Firmicutes|o__Clostridia|c__Lachnospirales|f__Lachnospiraceae|g__CHKCI001	Wilcoxon Rank Sum Test	Magpie_H	0.89152	0.936766	ns
Magpie_M - Cuckoo_M	d__Bacteria|p__Firmicutes|o__Clostridia|c__Lachnospirales|f__Lachnospiraceae|g__CHKCI001	Wilcoxon Rank Sum Test	Magpie_M	0.00251392	0.0644015	ns
Cuckoo_H - Magpie_H	d__Bacteria|p__Firmicutes|o__Clostridia|c__Peptostreptococcales-Tissierellales|f__Peptostreptococcales-Tissierellales|g__Murdochiella	Wilcoxon Rank Sum Test	Cuckoo_H	0.860944	0.924804	ns
Cuckoo_H - Magpie_M	d__Bacteria|p__Firmicutes|o__Clostridia|c__Peptostreptococcales-Tissierellales|f__Peptostreptococcales-Tissierellales|g__Murdochiella	Wilcoxon Rank Sum Test	Cuckoo_H	0.0674888	0.499025	ns
Cuckoo_H - Cuckoo_M	d__Bacteria|p__Firmicutes|o__Clostridia|c__Peptostreptococcales-Tissierellales|f__Peptostreptococcales-Tissierellales|g__Murdochiella	Wilcoxon Rank Sum Test	Cuckoo_H	0.589639	0.830359	ns
Magpie_H - Magpie_M	d__Bacteria|p__Firmicutes|o__Clostridia|c__Peptostreptococcales-Tissierellales|f__Peptostreptococcales-Tissierellales|g__Murdochiella	Wilcoxon Rank Sum Test	Magpie_H	0.0369552	0.364884	ns
Magpie_H - Cuckoo_M	d__Bacteria|p__Firmicutes|o__Clostridia|c__Peptostreptococcales-Tissierellales|f__Peptostreptococcales-Tissierellales|g__Murdochiella	Wilcoxon Rank Sum Test	Magpie_H	0.47987	0.81287	ns
Magpie_M - Cuckoo_M	d__Bacteria|p__Firmicutes|o__Clostridia|c__Peptostreptococcales-Tissierellales|f__Peptostreptococcales-Tissierellales|g__Murdochiella	Wilcoxon Rank Sum Test	Magpie_M	0.111612	0.625162	ns
Cuckoo_H - Magpie_H	d__Bacteria|p__Deinococcota|o__Deinococci|c__Deinococcales|f__Deinococcaceae|g__Deinococcus	Wilcoxon Rank Sum Test	Magpie_H	0.269705	0.705168	ns
Cuckoo_H - Magpie_M	d__Bacteria|p__Deinococcota|o__Deinococci|c__Deinococcales|f__Deinococcaceae|g__Deinococcus	Wilcoxon Rank Sum Test	Cuckoo_H	0.965616	0.992241	ns
Cuckoo_H - Cuckoo_M	d__Bacteria|p__Deinococcota|o__Deinococci|c__Deinococcales|f__Deinococcaceae|g__Deinococcus	Wilcoxon Rank Sum Test	Cuckoo_M	0.467433	0.81287	ns
Magpie_H - Magpie_M	d__Bacteria|p__Deinococcota|o__Deinococci|c__Deinococcales|f__Deinococcaceae|g__Deinococcus	Wilcoxon Rank Sum Test	Magpie_H	0.337514	0.81287	ns
Magpie_H - Cuckoo_M	d__Bacteria|p__Deinococcota|o__Deinococci|c__Deinococcales|f__Deinococcaceae|g__Deinococcus	Wilcoxon Rank Sum Test	Magpie_H	0.872226	0.931908	ns
Magpie_M - Cuckoo_M	d__Bacteria|p__Deinococcota|o__Deinococci|c__Deinococcales|f__Deinococcaceae|g__Deinococcus	Wilcoxon Rank Sum Test	Cuckoo_M	0.52883	0.830359	ns
Cuckoo_H - Magpie_H	d__Bacteria|p__Proteobacteria|o__Gammaproteobacteria|c__Burkholderiales|f__Comamonadaceae|g__Acidovorax	Wilcoxon Rank Sum Test	Cuckoo_H	0.268809	0.704143	ns
Cuckoo_H - Magpie_M	d__Bacteria|p__Proteobacteria|o__Gammaproteobacteria|c__Burkholderiales|f__Comamonadaceae|g__Acidovorax	Wilcoxon Rank Sum Test	Cuckoo_H	0.231347	0.704143	ns
Cuckoo_H - Cuckoo_M	d__Bacteria|p__Proteobacteria|o__Gammaproteobacteria|c__Burkholderiales|f__Comamonadaceae|g__Acidovorax	Wilcoxon Rank Sum Test	Cuckoo_H	NA	NA	NA
Magpie_H - Magpie_M	d__Bacteria|p__Proteobacteria|o__Gammaproteobacteria|c__Burkholderiales|f__Comamonadaceae|g__Acidovorax	Wilcoxon Rank Sum Test	Magpie_H	0.811834	0.904375	ns
Magpie_H - Cuckoo_M	d__Bacteria|p__Proteobacteria|o__Gammaproteobacteria|c__Burkholderiales|f__Comamonadaceae|g__Acidovorax	Wilcoxon Rank Sum Test	Magpie_H	0.47987	0.81287	ns
Magpie_M - Cuckoo_M	d__Bacteria|p__Proteobacteria|o__Gammaproteobacteria|c__Burkholderiales|f__Comamonadaceae|g__Acidovorax	Wilcoxon Rank Sum Test	Magpie_M	0.434323	0.81287	ns
Cuckoo_H - Magpie_H	d__Bacteria|p__Firmicutes|o__Bacilli|c__Erysipelotrichales|f__Erysipelotrichaceae|g__Turicibacter	Wilcoxon Rank Sum Test	Cuckoo_H	0.462301	0.81287	ns
Cuckoo_H - Magpie_M	d__Bacteria|p__Firmicutes|o__Bacilli|c__Erysipelotrichales|f__Erysipelotrichaceae|g__Turicibacter	Wilcoxon Rank Sum Test	Cuckoo_H	0.0020276	0.0644015	ns
Cuckoo_H - Cuckoo_M	d__Bacteria|p__Firmicutes|o__Bacilli|c__Erysipelotrichales|f__Erysipelotrichaceae|g__Turicibacter	Wilcoxon Rank Sum Test	Cuckoo_H	0.0336588	0.364884	ns
Magpie_H - Magpie_M	d__Bacteria|p__Firmicutes|o__Bacilli|c__Erysipelotrichales|f__Erysipelotrichaceae|g__Turicibacter	Wilcoxon Rank Sum Test	Magpie_H	0.00693653	0.142556	ns
Magpie_H - Cuckoo_M	d__Bacteria|p__Firmicutes|o__Bacilli|c__Erysipelotrichales|f__Erysipelotrichaceae|g__Turicibacter	Wilcoxon Rank Sum Test	Magpie_H	0.0531429	0.426823	ns
Magpie_M - Cuckoo_M	d__Bacteria|p__Firmicutes|o__Bacilli|c__Erysipelotrichales|f__Erysipelotrichaceae|g__Turicibacter	Wilcoxon Rank Sum Test	Magpie_M	0.434323	0.81287	ns
Cuckoo_H - Magpie_H	d__Bacteria|p__Firmicutes|o__Bacilli|c__Lactobacillales|f__Carnobacteriaceae|g__Atopostipes	Wilcoxon Rank Sum Test	Cuckoo_H	0.360581	0.81287	ns
Cuckoo_H - Magpie_M	d__Bacteria|p__Firmicutes|o__Bacilli|c__Lactobacillales|f__Carnobacteriaceae|g__Atopostipes	Wilcoxon Rank Sum Test	Cuckoo_H	0.811127	0.904375	ns
Cuckoo_H - Cuckoo_M	d__Bacteria|p__Firmicutes|o__Bacilli|c__Lactobacillales|f__Carnobacteriaceae|g__Atopostipes	Wilcoxon Rank Sum Test	Cuckoo_H	0.375478	0.81287	ns
Magpie_H - Magpie_M	d__Bacteria|p__Firmicutes|o__Bacilli|c__Lactobacillales|f__Carnobacteriaceae|g__Atopostipes	Wilcoxon Rank Sum Test	Magpie_H	0.177994	0.704143	ns
Magpie_H - Cuckoo_M	d__Bacteria|p__Firmicutes|o__Bacilli|c__Lactobacillales|f__Carnobacteriaceae|g__Atopostipes	Wilcoxon Rank Sum Test	Magpie_H	0.147791	0.704143	ns
Magpie_M - Cuckoo_M	d__Bacteria|p__Firmicutes|o__Bacilli|c__Lactobacillales|f__Carnobacteriaceae|g__Atopostipes	Wilcoxon Rank Sum Test	Magpie_M	0.434323	0.81287	ns
Cuckoo_H - Magpie_H	d__Bacteria|p__Proteobacteria|o__Alphaproteobacteria|c__Rhizobiales|f__Rhizobiaceae|g__Allorhizobium-Neorhizobium-Pararhizobium-Rhizobium	Wilcoxon Rank Sum Test	Magpie_H	0.182701	0.704143	ns
Cuckoo_H - Magpie_M	d__Bacteria|p__Proteobacteria|o__Alphaproteobacteria|c__Rhizobiales|f__Rhizobiaceae|g__Allorhizobium-Neorhizobium-Pararhizobium-Rhizobium	Wilcoxon Rank Sum Test	Cuckoo_H	0.230901	0.704143	ns
Cuckoo_H - Cuckoo_M	d__Bacteria|p__Proteobacteria|o__Alphaproteobacteria|c__Rhizobiales|f__Rhizobiaceae|g__Allorhizobium-Neorhizobium-Pararhizobium-Rhizobium	Wilcoxon Rank Sum Test	Cuckoo_H	0.558011	0.830359	ns
Magpie_H - Magpie_M	d__Bacteria|p__Proteobacteria|o__Alphaproteobacteria|c__Rhizobiales|f__Rhizobiaceae|g__Allorhizobium-Neorhizobium-Pararhizobium-Rhizobium	Wilcoxon Rank Sum Test	Magpie_H	0.0149831	0.242068	ns
Magpie_H - Cuckoo_M	d__Bacteria|p__Proteobacteria|o__Alphaproteobacteria|c__Rhizobiales|f__Rhizobiaceae|g__Allorhizobium-Neorhizobium-Pararhizobium-Rhizobium	Wilcoxon Rank Sum Test	Magpie_H	0.967177	0.99348	ns
Magpie_M - Cuckoo_M	d__Bacteria|p__Proteobacteria|o__Alphaproteobacteria|c__Rhizobiales|f__Rhizobiaceae|g__Allorhizobium-Neorhizobium-Pararhizobium-Rhizobium	Wilcoxon Rank Sum Test	Magpie_M	0.281149	0.720171	ns
Cuckoo_H - Magpie_H	d__Bacteria|p__Actinobacteriota|o__Actinobacteria|c__Propionibacteriales|f__Nocardioidaceae|g__Aeromicrobium	Wilcoxon Rank Sum Test	Magpie_H	0.413247	0.81287	ns
Cuckoo_H - Magpie_M	d__Bacteria|p__Actinobacteriota|o__Actinobacteria|c__Propionibacteriales|f__Nocardioidaceae|g__Aeromicrobium	Wilcoxon Rank Sum Test	Cuckoo_H	0.819197	0.907873	ns
Cuckoo_H - Cuckoo_M	d__Bacteria|p__Actinobacteriota|o__Actinobacteria|c__Propionibacteriales|f__Nocardioidaceae|g__Aeromicrobium	Wilcoxon Rank Sum Test	Cuckoo_H	0.896326	0.941109	ns
Magpie_H - Magpie_M	d__Bacteria|p__Actinobacteriota|o__Actinobacteria|c__Propionibacteriales|f__Nocardioidaceae|g__Aeromicrobium	Wilcoxon Rank Sum Test	Magpie_H	0.257271	0.704143	ns
Magpie_H - Cuckoo_M	d__Bacteria|p__Actinobacteriota|o__Actinobacteria|c__Propionibacteriales|f__Nocardioidaceae|g__Aeromicrobium	Wilcoxon Rank Sum Test	Magpie_H	0.675317	0.830359	ns
Magpie_M - Cuckoo_M	d__Bacteria|p__Actinobacteriota|o__Actinobacteria|c__Propionibacteriales|f__Nocardioidaceae|g__Aeromicrobium	Wilcoxon Rank Sum Test	Magpie_M	0.76347	0.867438	ns
Cuckoo_H - Magpie_H	d__Bacteria|p__Cyanobacteria|o__Cyanobacteriia|c__Cyanobacteriales|f__Chroococcidiopsaceae|g__Crinalium_SAG_22.89	Wilcoxon Rank Sum Test	Cuckoo_H	0.752044	0.856545	ns
Cuckoo_H - Magpie_M	d__Bacteria|p__Cyanobacteria|o__Cyanobacteriia|c__Cyanobacteriales|f__Chroococcidiopsaceae|g__Crinalium_SAG_22.89	Wilcoxon Rank Sum Test	Cuckoo_H	0.346387	0.81287	ns
Cuckoo_H - Cuckoo_M	d__Bacteria|p__Cyanobacteria|o__Cyanobacteriia|c__Cyanobacteriales|f__Chroococcidiopsaceae|g__Crinalium_SAG_22.89	Wilcoxon Rank Sum Test	Cuckoo_H	0.589639	0.830359	ns
Magpie_H - Magpie_M	d__Bacteria|p__Cyanobacteria|o__Cyanobacteriia|c__Cyanobacteriales|f__Chroococcidiopsaceae|g__Crinalium_SAG_22.89	Wilcoxon Rank Sum Test	Magpie_H	0.158794	0.704143	ns
Magpie_H - Cuckoo_M	d__Bacteria|p__Cyanobacteria|o__Cyanobacteriia|c__Cyanobacteriales|f__Chroococcidiopsaceae|g__Crinalium_SAG_22.89	Wilcoxon Rank Sum Test	Magpie_H	0.664389	0.830359	ns
Magpie_M - Cuckoo_M	d__Bacteria|p__Cyanobacteria|o__Cyanobacteriia|c__Cyanobacteriales|f__Chroococcidiopsaceae|g__Crinalium_SAG_22.89	Wilcoxon Rank Sum Test	Magpie_M	0.281149	0.720171	ns
Cuckoo_H - Magpie_H	d__Bacteria|p__Bacteroidota|o__Bacteroidia|c__Bacteroidales|f__Rikenellaceae|g__Rikenella	Wilcoxon Rank Sum Test	Cuckoo_H	0.676581	0.830359	ns
Cuckoo_H - Magpie_M	d__Bacteria|p__Bacteroidota|o__Bacteroidia|c__Bacteroidales|f__Rikenellaceae|g__Rikenella	Wilcoxon Rank Sum Test	Cuckoo_H	0.000660773	0.0263837	*
Cuckoo_H - Cuckoo_M	d__Bacteria|p__Bacteroidota|o__Bacteroidia|c__Bacteroidales|f__Rikenellaceae|g__Rikenella	Wilcoxon Rank Sum Test	Cuckoo_H	0.900652	0.944586	ns
Magpie_H - Magpie_M	d__Bacteria|p__Bacteroidota|o__Bacteroidia|c__Bacteroidales|f__Rikenellaceae|g__Rikenella	Wilcoxon Rank Sum Test	Magpie_H	0.000950533	0.0336296	*
Magpie_H - Cuckoo_M	d__Bacteria|p__Bacteroidota|o__Bacteroidia|c__Bacteroidales|f__Rikenellaceae|g__Rikenella	Wilcoxon Rank Sum Test	Magpie_H	0.895068	0.940141	ns
Magpie_M - Cuckoo_M	d__Bacteria|p__Bacteroidota|o__Bacteroidia|c__Bacteroidales|f__Rikenellaceae|g__Rikenella	Wilcoxon Rank Sum Test	Magpie_M	0.00251392	0.0644015	ns
Cuckoo_H - Magpie_H	d__Bacteria|p__Proteobacteria|o__Alphaproteobacteria|c__Caulobacterales|f__Caulobacteraceae|g__Phenylobacterium	Wilcoxon Rank Sum Test	Cuckoo_H	0.916931	0.954496	ns
Cuckoo_H - Magpie_M	d__Bacteria|p__Proteobacteria|o__Alphaproteobacteria|c__Caulobacterales|f__Caulobacteraceae|g__Phenylobacterium	Wilcoxon Rank Sum Test	Cuckoo_H	0.23083	0.704143	ns
Cuckoo_H - Cuckoo_M	d__Bacteria|p__Proteobacteria|o__Alphaproteobacteria|c__Caulobacterales|f__Caulobacteraceae|g__Phenylobacterium	Wilcoxon Rank Sum Test	Cuckoo_H	0.448214	0.81287	ns
Magpie_H - Magpie_M	d__Bacteria|p__Proteobacteria|o__Alphaproteobacteria|c__Caulobacterales|f__Caulobacteraceae|g__Phenylobacterium	Wilcoxon Rank Sum Test	Magpie_H	0.0474685	0.397229	ns
Magpie_H - Cuckoo_M	d__Bacteria|p__Proteobacteria|o__Alphaproteobacteria|c__Caulobacterales|f__Caulobacteraceae|g__Phenylobacterium	Wilcoxon Rank Sum Test	Magpie_H	0.291527	0.73806	ns
Magpie_M - Cuckoo_M	d__Bacteria|p__Proteobacteria|o__Alphaproteobacteria|c__Caulobacterales|f__Caulobacteraceae|g__Phenylobacterium	Wilcoxon Rank Sum Test	Magpie_M	0.843706	0.91692	ns
Cuckoo_H - Magpie_H	d__Bacteria|p__Gemmatimonadota|o__Longimicrobia|c__Longimicrobiales|f__Longimicrobiaceae|g__YC-ZSS-LKJ147	Wilcoxon Rank Sum Test	Cuckoo_H	0.544092	0.830359	ns
Cuckoo_H - Magpie_M	d__Bacteria|p__Gemmatimonadota|o__Longimicrobia|c__Longimicrobiales|f__Longimicrobiaceae|g__YC-ZSS-LKJ147	Wilcoxon Rank Sum Test	Cuckoo_H	0.0166282	0.250673	ns
Cuckoo_H - Cuckoo_M	d__Bacteria|p__Gemmatimonadota|o__Longimicrobia|c__Longimicrobiales|f__Longimicrobiaceae|g__YC-ZSS-LKJ147	Wilcoxon Rank Sum Test	Cuckoo_H	0.453842	0.81287	ns
Magpie_H - Magpie_M	d__Bacteria|p__Gemmatimonadota|o__Longimicrobia|c__Longimicrobiales|f__Longimicrobiaceae|g__YC-ZSS-LKJ147	Wilcoxon Rank Sum Test	Magpie_H	0.00105246	0.0367704	*
Magpie_H - Cuckoo_M	d__Bacteria|p__Gemmatimonadota|o__Longimicrobia|c__Longimicrobiales|f__Longimicrobiaceae|g__YC-ZSS-LKJ147	Wilcoxon Rank Sum Test	Magpie_H	0.284826	0.725036	ns
Magpie_M - Cuckoo_M	d__Bacteria|p__Gemmatimonadota|o__Longimicrobia|c__Longimicrobiales|f__Longimicrobiaceae|g__YC-ZSS-LKJ147	Wilcoxon Rank Sum Test	Magpie_M	0.622221	0.830359	ns
Cuckoo_H - Magpie_H	d__Bacteria|p__Gemmatimonadota|o__Gemmatimonadetes|c__Gemmatimonadales|f__Gemmatimonadaceae|g__Gemmatimonas	Wilcoxon Rank Sum Test	Magpie_H	0.474185	0.81287	ns
Cuckoo_H - Magpie_M	d__Bacteria|p__Gemmatimonadota|o__Gemmatimonadetes|c__Gemmatimonadales|f__Gemmatimonadaceae|g__Gemmatimonas	Wilcoxon Rank Sum Test	Cuckoo_H	0.601963	0.830359	ns
Cuckoo_H - Cuckoo_M	d__Bacteria|p__Gemmatimonadota|o__Gemmatimonadetes|c__Gemmatimonadales|f__Gemmatimonadaceae|g__Gemmatimonas	Wilcoxon Rank Sum Test	Cuckoo_H	0.744845	0.856373	ns
Magpie_H - Magpie_M	d__Bacteria|p__Gemmatimonadota|o__Gemmatimonadetes|c__Gemmatimonadales|f__Gemmatimonadaceae|g__Gemmatimonas	Wilcoxon Rank Sum Test	Magpie_H	0.177341	0.704143	ns
Magpie_H - Cuckoo_M	d__Bacteria|p__Gemmatimonadota|o__Gemmatimonadetes|c__Gemmatimonadales|f__Gemmatimonadaceae|g__Gemmatimonas	Wilcoxon Rank Sum Test	Magpie_H	0.93328	0.966998	ns
Magpie_M - Cuckoo_M	d__Bacteria|p__Gemmatimonadota|o__Gemmatimonadetes|c__Gemmatimonadales|f__Gemmatimonadaceae|g__Gemmatimonas	Wilcoxon Rank Sum Test	Magpie_M	0.477847	0.81287	ns
Cuckoo_H - Magpie_H	d__Bacteria|p__Proteobacteria|o__Gammaproteobacteria|c__Enterobacterales|f__Erwiniaceae|g__Pantoea	Wilcoxon Rank Sum Test	Cuckoo_H	0.718472	0.83629	ns
Cuckoo_H - Magpie_M	d__Bacteria|p__Proteobacteria|o__Gammaproteobacteria|c__Enterobacterales|f__Erwiniaceae|g__Pantoea	Wilcoxon Rank Sum Test	Cuckoo_H	0.960522	0.987733	ns
Cuckoo_H - Cuckoo_M	d__Bacteria|p__Proteobacteria|o__Gammaproteobacteria|c__Enterobacterales|f__Erwiniaceae|g__Pantoea	Wilcoxon Rank Sum Test	Cuckoo_H	0.823124	0.91037	ns
Magpie_H - Magpie_M	d__Bacteria|p__Proteobacteria|o__Gammaproteobacteria|c__Enterobacterales|f__Erwiniaceae|g__Pantoea	Wilcoxon Rank Sum Test	Magpie_H	0.666659	0.830359	ns
Magpie_H - Cuckoo_M	d__Bacteria|p__Proteobacteria|o__Gammaproteobacteria|c__Enterobacterales|f__Erwiniaceae|g__Pantoea	Wilcoxon Rank Sum Test	Magpie_H	1	1	ns
Magpie_M - Cuckoo_M	d__Bacteria|p__Proteobacteria|o__Gammaproteobacteria|c__Enterobacterales|f__Erwiniaceae|g__Pantoea	Wilcoxon Rank Sum Test	Magpie_M	0.80206	0.89778	ns
Cuckoo_H - Magpie_H	d__Bacteria|p__Proteobacteria|o__Gammaproteobacteria|c__Xanthomonadales|f__Xanthomonadaceae|g__Luteimonas	Wilcoxon Rank Sum Test	Cuckoo_H	0.833176	0.91037	ns
Cuckoo_H - Magpie_M	d__Bacteria|p__Proteobacteria|o__Gammaproteobacteria|c__Xanthomonadales|f__Xanthomonadaceae|g__Luteimonas	Wilcoxon Rank Sum Test	Cuckoo_H	0.473425	0.81287	ns
Cuckoo_H - Cuckoo_M	d__Bacteria|p__Proteobacteria|o__Gammaproteobacteria|c__Xanthomonadales|f__Xanthomonadaceae|g__Luteimonas	Wilcoxon Rank Sum Test	Cuckoo_H	0.589639	0.830359	ns
Magpie_H - Magpie_M	d__Bacteria|p__Proteobacteria|o__Gammaproteobacteria|c__Xanthomonadales|f__Xanthomonadaceae|g__Luteimonas	Wilcoxon Rank Sum Test	Magpie_H	0.253167	0.704143	ns
Magpie_H - Cuckoo_M	d__Bacteria|p__Proteobacteria|o__Gammaproteobacteria|c__Xanthomonadales|f__Xanthomonadaceae|g__Luteimonas	Wilcoxon Rank Sum Test	Magpie_H	0.664389	0.830359	ns
Magpie_M - Cuckoo_M	d__Bacteria|p__Proteobacteria|o__Gammaproteobacteria|c__Xanthomonadales|f__Xanthomonadaceae|g__Luteimonas	Wilcoxon Rank Sum Test	Magpie_M	0.349201	0.81287	ns
Cuckoo_H - Magpie_H	d__Bacteria|p__Acidobacteriota|o__Acidobacteriae|c__Bryobacterales|f__Bryobacteraceae|g__Bryobacter	Wilcoxon Rank Sum Test	Magpie_H	0.701375	0.830359	ns
Cuckoo_H - Magpie_M	d__Bacteria|p__Acidobacteriota|o__Acidobacteriae|c__Bryobacterales|f__Bryobacteraceae|g__Bryobacter	Wilcoxon Rank Sum Test	Cuckoo_H	0.0143067	0.233844	ns
Cuckoo_H - Cuckoo_M	d__Bacteria|p__Acidobacteriota|o__Acidobacteriae|c__Bryobacterales|f__Bryobacteraceae|g__Bryobacter	Wilcoxon Rank Sum Test	Cuckoo_H	0.408554	0.81287	ns
Magpie_H - Magpie_M	d__Bacteria|p__Acidobacteriota|o__Acidobacteriae|c__Bryobacterales|f__Bryobacteraceae|g__Bryobacter	Wilcoxon Rank Sum Test	Magpie_H	0.000820334	0.0318449	*
Magpie_H - Cuckoo_M	d__Bacteria|p__Acidobacteriota|o__Acidobacteriae|c__Bryobacterales|f__Bryobacteraceae|g__Bryobacter	Wilcoxon Rank Sum Test	Magpie_H	0.145809	0.704143	ns
Magpie_M - Cuckoo_M	d__Bacteria|p__Acidobacteriota|o__Acidobacteriae|c__Bryobacterales|f__Bryobacteraceae|g__Bryobacter	Wilcoxon Rank Sum Test	Magpie_M	0.282658	0.720171	ns
Cuckoo_H - Magpie_H	d__Bacteria|p__Actinobacteriota|o__Actinobacteria|c__Micrococcales|f__Micrococcaceae|g__Paeniglutamicibacter	Wilcoxon Rank Sum Test	Cuckoo_H	0.536437	0.830359	ns
Cuckoo_H - Magpie_M	d__Bacteria|p__Actinobacteriota|o__Actinobacteria|c__Micrococcales|f__Micrococcaceae|g__Paeniglutamicibacter	Wilcoxon Rank Sum Test	Cuckoo_H	1	1	ns
Cuckoo_H - Cuckoo_M	d__Bacteria|p__Actinobacteriota|o__Actinobacteria|c__Micrococcales|f__Micrococcaceae|g__Paeniglutamicibacter	Wilcoxon Rank Sum Test	Cuckoo_H	0.134737	0.704143	ns
Magpie_H - Magpie_M	d__Bacteria|p__Actinobacteriota|o__Actinobacteria|c__Micrococcales|f__Micrococcaceae|g__Paeniglutamicibacter	Wilcoxon Rank Sum Test	Magpie_H	0.418282	0.81287	ns
Magpie_H - Cuckoo_M	d__Bacteria|p__Actinobacteriota|o__Actinobacteria|c__Micrococcales|f__Micrococcaceae|g__Paeniglutamicibacter	Wilcoxon Rank Sum Test	Magpie_H	0.286016	0.727401	ns
Magpie_M - Cuckoo_M	d__Bacteria|p__Actinobacteriota|o__Actinobacteria|c__Micrococcales|f__Micrococcaceae|g__Paeniglutamicibacter	Wilcoxon Rank Sum Test	Magpie_M	0.084623	0.559593	ns
Cuckoo_H - Magpie_H	d__Bacteria|p__Actinobacteriota|o__Actinobacteria|c__Micrococcales|f__Microbacteriaceae|g__Leucobacter	Wilcoxon Rank Sum Test	Cuckoo_H	0.577799	0.830359	ns
Cuckoo_H - Magpie_M	d__Bacteria|p__Actinobacteriota|o__Actinobacteria|c__Micrococcales|f__Microbacteriaceae|g__Leucobacter	Wilcoxon Rank Sum Test	Cuckoo_H	0.933785	0.966998	ns
Cuckoo_H - Cuckoo_M	d__Bacteria|p__Actinobacteriota|o__Actinobacteria|c__Micrococcales|f__Microbacteriaceae|g__Leucobacter	Wilcoxon Rank Sum Test	Cuckoo_H	0.375478	0.81287	ns
Magpie_H - Magpie_M	d__Bacteria|p__Actinobacteriota|o__Actinobacteria|c__Micrococcales|f__Microbacteriaceae|g__Leucobacter	Wilcoxon Rank Sum Test	Magpie_H	0.600406	0.830359	ns
Magpie_H - Cuckoo_M	d__Bacteria|p__Actinobacteriota|o__Actinobacteria|c__Micrococcales|f__Microbacteriaceae|g__Leucobacter	Wilcoxon Rank Sum Test	Magpie_H	0.200446	0.704143	ns
Magpie_M - Cuckoo_M	d__Bacteria|p__Actinobacteriota|o__Actinobacteria|c__Micrococcales|f__Microbacteriaceae|g__Leucobacter	Wilcoxon Rank Sum Test	Magpie_M	0.349201	0.81287	ns
Cuckoo_H - Magpie_H	d__Bacteria|p__Bacteroidota|o__Bacteroidia|c__Sphingobacteriales|f__Sphingobacteriaceae|g__Arcticibacter	Wilcoxon Rank Sum Test	Cuckoo_H	0.527915	0.830359	ns
Cuckoo_H - Magpie_M	d__Bacteria|p__Bacteroidota|o__Bacteroidia|c__Sphingobacteriales|f__Sphingobacteriaceae|g__Arcticibacter	Wilcoxon Rank Sum Test	Cuckoo_H	0.676891	0.830359	ns
Cuckoo_H - Cuckoo_M	d__Bacteria|p__Bacteroidota|o__Bacteroidia|c__Sphingobacteriales|f__Sphingobacteriaceae|g__Arcticibacter	Wilcoxon Rank Sum Test	Cuckoo_H	0.765962	0.867986	ns
Magpie_H - Magpie_M	d__Bacteria|p__Bacteroidota|o__Bacteroidia|c__Sphingobacteriales|f__Sphingobacteriaceae|g__Arcticibacter	Wilcoxon Rank Sum Test	Magpie_H	0.186402	0.704143	ns
Magpie_H - Cuckoo_M	d__Bacteria|p__Bacteroidota|o__Bacteroidia|c__Sphingobacteriales|f__Sphingobacteriaceae|g__Arcticibacter	Wilcoxon Rank Sum Test	Magpie_H	0.439624	0.81287	ns
Magpie_M - Cuckoo_M	d__Bacteria|p__Bacteroidota|o__Bacteroidia|c__Sphingobacteriales|f__Sphingobacteriaceae|g__Arcticibacter	Wilcoxon Rank Sum Test	Magpie_M	1	1	ns
Cuckoo_H - Magpie_H	d__Bacteria|p__Bacteroidota|o__Bacteroidia|c__Bacteroidales|f__Prevotellaceae|g__Prevotellaceae_UCG-001	Wilcoxon Rank Sum Test	Cuckoo_H	0.818597	0.907568	ns
Cuckoo_H - Magpie_M	d__Bacteria|p__Bacteroidota|o__Bacteroidia|c__Bacteroidales|f__Prevotellaceae|g__Prevotellaceae_UCG-001	Wilcoxon Rank Sum Test	Cuckoo_H	0.0422978	0.364884	ns
Cuckoo_H - Cuckoo_M	d__Bacteria|p__Bacteroidota|o__Bacteroidia|c__Bacteroidales|f__Prevotellaceae|g__Prevotellaceae_UCG-001	Wilcoxon Rank Sum Test	Cuckoo_H	0.375478	0.81287	ns
Magpie_H - Magpie_M	d__Bacteria|p__Bacteroidota|o__Bacteroidia|c__Bacteroidales|f__Prevotellaceae|g__Prevotellaceae_UCG-001	Wilcoxon Rank Sum Test	Magpie_H	0.0168097	0.250673	ns
Magpie_H - Cuckoo_M	d__Bacteria|p__Bacteroidota|o__Bacteroidia|c__Bacteroidales|f__Prevotellaceae|g__Prevotellaceae_UCG-001	Wilcoxon Rank Sum Test	Magpie_H	0.268718	0.704143	ns
Magpie_M - Cuckoo_M	d__Bacteria|p__Bacteroidota|o__Bacteroidia|c__Bacteroidales|f__Prevotellaceae|g__Prevotellaceae_UCG-001	Wilcoxon Rank Sum Test	Magpie_M	NA	NA	NA
Cuckoo_H - Magpie_H	d__Bacteria|p__Proteobacteria|o__Alphaproteobacteria|c__Sphingomonadales|f__Sphingomonadaceae|g__Altererythrobacter	Wilcoxon Rank Sum Test	Magpie_H	0.0359674	0.364884	ns
Cuckoo_H - Magpie_M	d__Bacteria|p__Proteobacteria|o__Alphaproteobacteria|c__Sphingomonadales|f__Sphingomonadaceae|g__Altererythrobacter	Wilcoxon Rank Sum Test	Cuckoo_H	0.639214	0.830359	ns
Cuckoo_H - Cuckoo_M	d__Bacteria|p__Proteobacteria|o__Alphaproteobacteria|c__Sphingomonadales|f__Sphingomonadaceae|g__Altererythrobacter	Wilcoxon Rank Sum Test	Cuckoo_H	0.296885	0.745547	ns
Magpie_H - Magpie_M	d__Bacteria|p__Proteobacteria|o__Alphaproteobacteria|c__Sphingomonadales|f__Sphingomonadaceae|g__Altererythrobacter	Wilcoxon Rank Sum Test	Magpie_H	0.0637677	0.47783	ns
Magpie_H - Cuckoo_M	d__Bacteria|p__Proteobacteria|o__Alphaproteobacteria|c__Sphingomonadales|f__Sphingomonadaceae|g__Altererythrobacter	Wilcoxon Rank Sum Test	Magpie_H	0.935308	0.967501	ns
Magpie_M - Cuckoo_M	d__Bacteria|p__Proteobacteria|o__Alphaproteobacteria|c__Sphingomonadales|f__Sphingomonadaceae|g__Altererythrobacter	Wilcoxon Rank Sum Test	Magpie_M	0.664397	0.830359	ns
Cuckoo_H - Magpie_H	d__Bacteria|p__Proteobacteria|o__Gammaproteobacteria|c__Enterobacterales|f__Morganellaceae|g__Providencia	Wilcoxon Rank Sum Test	Cuckoo_H	0.85281	0.924804	ns
Cuckoo_H - Magpie_M	d__Bacteria|p__Proteobacteria|o__Gammaproteobacteria|c__Enterobacterales|f__Morganellaceae|g__Providencia	Wilcoxon Rank Sum Test	Cuckoo_H	0.0655107	0.486975	ns
Cuckoo_H - Cuckoo_M	d__Bacteria|p__Proteobacteria|o__Gammaproteobacteria|c__Enterobacterales|f__Morganellaceae|g__Providencia	Wilcoxon Rank Sum Test	Cuckoo_H	0.244706	0.704143	ns
Magpie_H - Magpie_M	d__Bacteria|p__Proteobacteria|o__Gammaproteobacteria|c__Enterobacterales|f__Morganellaceae|g__Providencia	Wilcoxon Rank Sum Test	Magpie_H	0.0956289	0.59576	ns
Magpie_H - Cuckoo_M	d__Bacteria|p__Proteobacteria|o__Gammaproteobacteria|c__Enterobacterales|f__Morganellaceae|g__Providencia	Wilcoxon Rank Sum Test	Magpie_H	0.268718	0.704143	ns
Magpie_M - Cuckoo_M	d__Bacteria|p__Proteobacteria|o__Gammaproteobacteria|c__Enterobacterales|f__Morganellaceae|g__Providencia	Wilcoxon Rank Sum Test	Magpie_M	0.709147	0.830359	ns
Cuckoo_H - Magpie_H	d__Bacteria|p__Proteobacteria|o__Gammaproteobacteria|c__Pseudomonadales|f__Moraxellaceae|g__Enhydrobacter	Wilcoxon Rank Sum Test	Cuckoo_H	0.642893	0.830359	ns
Cuckoo_H - Magpie_M	d__Bacteria|p__Proteobacteria|o__Gammaproteobacteria|c__Pseudomonadales|f__Moraxellaceae|g__Enhydrobacter	Wilcoxon Rank Sum Test	Cuckoo_H	0.651817	0.830359	ns
Cuckoo_H - Cuckoo_M	d__Bacteria|p__Proteobacteria|o__Gammaproteobacteria|c__Pseudomonadales|f__Moraxellaceae|g__Enhydrobacter	Wilcoxon Rank Sum Test	Cuckoo_H	0.69366	0.830359	ns
Magpie_H - Magpie_M	d__Bacteria|p__Proteobacteria|o__Gammaproteobacteria|c__Pseudomonadales|f__Moraxellaceae|g__Enhydrobacter	Wilcoxon Rank Sum Test	Magpie_H	0.207271	0.704143	ns
Magpie_H - Cuckoo_M	d__Bacteria|p__Proteobacteria|o__Gammaproteobacteria|c__Pseudomonadales|f__Moraxellaceae|g__Enhydrobacter	Wilcoxon Rank Sum Test	Magpie_H	1	1	ns
Magpie_M - Cuckoo_M	d__Bacteria|p__Proteobacteria|o__Gammaproteobacteria|c__Pseudomonadales|f__Moraxellaceae|g__Enhydrobacter	Wilcoxon Rank Sum Test	Magpie_M	0.282658	0.720171	ns
Cuckoo_H - Magpie_H	d__Bacteria|p__Actinobacteriota|o__Actinobacteria|c__Micrococcales|f__Microbacteriaceae|g__Rathayibacter	Wilcoxon Rank Sum Test	Cuckoo_H	0.691264	0.830359	ns
Cuckoo_H - Magpie_M	d__Bacteria|p__Actinobacteriota|o__Actinobacteria|c__Micrococcales|f__Microbacteriaceae|g__Rathayibacter	Wilcoxon Rank Sum Test	Cuckoo_H	0.0911469	0.589712	ns
Cuckoo_H - Cuckoo_M	d__Bacteria|p__Actinobacteriota|o__Actinobacteria|c__Micrococcales|f__Microbacteriaceae|g__Rathayibacter	Wilcoxon Rank Sum Test	Cuckoo_H	0.157395	0.704143	ns
Magpie_H - Magpie_M	d__Bacteria|p__Actinobacteriota|o__Actinobacteria|c__Micrococcales|f__Microbacteriaceae|g__Rathayibacter	Wilcoxon Rank Sum Test	Magpie_H	0.148223	0.704143	ns
Magpie_H - Cuckoo_M	d__Bacteria|p__Actinobacteriota|o__Actinobacteria|c__Micrococcales|f__Microbacteriaceae|g__Rathayibacter	Wilcoxon Rank Sum Test	Magpie_H	0.200446	0.704143	ns
Magpie_M - Cuckoo_M	d__Bacteria|p__Actinobacteriota|o__Actinobacteria|c__Micrococcales|f__Microbacteriaceae|g__Rathayibacter	Wilcoxon Rank Sum Test	Magpie_M	0.545623	0.830359	ns
Cuckoo_H - Magpie_H	d__Bacteria|p__Firmicutes|o__Bacilli|c__RF39|f__RF39|g__RF39	Wilcoxon Rank Sum Test	Cuckoo_H	0.961299	0.988168	ns
Cuckoo_H - Magpie_M	d__Bacteria|p__Firmicutes|o__Bacilli|c__RF39|f__RF39|g__RF39	Wilcoxon Rank Sum Test	Cuckoo_H	3.09e-05	0.00253607	**
Cuckoo_H - Cuckoo_M	d__Bacteria|p__Firmicutes|o__Bacilli|c__RF39|f__RF39|g__RF39	Wilcoxon Rank Sum Test	Cuckoo_H	0.183158	0.704143	ns
Magpie_H - Magpie_M	d__Bacteria|p__Firmicutes|o__Bacilli|c__RF39|f__RF39|g__RF39	Wilcoxon Rank Sum Test	Magpie_H	3.8e-05	0.0028702	**
Magpie_H - Cuckoo_M	d__Bacteria|p__Firmicutes|o__Bacilli|c__RF39|f__RF39|g__RF39	Wilcoxon Rank Sum Test	Magpie_H	0.18041	0.704143	ns
Magpie_M - Cuckoo_M	d__Bacteria|p__Firmicutes|o__Bacilli|c__RF39|f__RF39|g__RF39	Wilcoxon Rank Sum Test	Magpie_M	0.0402173	0.364884	ns
Cuckoo_H - Magpie_H	d__Bacteria|p__Firmicutes|o__Bacilli|c__Lactobacillales|f__Lactobacillaceae|g__Pediococcus	Wilcoxon Rank Sum Test	Cuckoo_H	0.294574	0.741738	ns
Cuckoo_H - Magpie_M	d__Bacteria|p__Firmicutes|o__Bacilli|c__Lactobacillales|f__Lactobacillaceae|g__Pediococcus	Wilcoxon Rank Sum Test	Cuckoo_H	0.0346814	0.364884	ns
Cuckoo_H - Cuckoo_M	d__Bacteria|p__Firmicutes|o__Bacilli|c__Lactobacillales|f__Lactobacillaceae|g__Pediococcus	Wilcoxon Rank Sum Test	Cuckoo_M	0.907398	0.947395	ns
Magpie_H - Magpie_M	d__Bacteria|p__Firmicutes|o__Bacilli|c__Lactobacillales|f__Lactobacillaceae|g__Pediococcus	Wilcoxon Rank Sum Test	Magpie_H	0.356789	0.81287	ns
Magpie_H - Cuckoo_M	d__Bacteria|p__Firmicutes|o__Bacilli|c__Lactobacillales|f__Lactobacillaceae|g__Pediococcus	Wilcoxon Rank Sum Test	Cuckoo_M	0.481941	0.814897	ns
Magpie_M - Cuckoo_M	d__Bacteria|p__Firmicutes|o__Bacilli|c__Lactobacillales|f__Lactobacillaceae|g__Pediococcus	Wilcoxon Rank Sum Test	Cuckoo_M	0.114214	0.637183	ns
Cuckoo_H - Magpie_H	d__Bacteria|p__Proteobacteria|o__Gammaproteobacteria|c__Burkholderiales|f__Comamonadaceae|g__Polaromonas	Wilcoxon Rank Sum Test	Cuckoo_H	0.562204	0.830359	ns
Cuckoo_H - Magpie_M	d__Bacteria|p__Proteobacteria|o__Gammaproteobacteria|c__Burkholderiales|f__Comamonadaceae|g__Polaromonas	Wilcoxon Rank Sum Test	Cuckoo_H	0.875823	0.933254	ns
Cuckoo_H - Cuckoo_M	d__Bacteria|p__Proteobacteria|o__Gammaproteobacteria|c__Burkholderiales|f__Comamonadaceae|g__Polaromonas	Wilcoxon Rank Sum Test	Cuckoo_H	0.375478	0.81287	ns
Magpie_H - Magpie_M	d__Bacteria|p__Proteobacteria|o__Gammaproteobacteria|c__Burkholderiales|f__Comamonadaceae|g__Polaromonas	Wilcoxon Rank Sum Test	Magpie_H	0.321475	0.798686	ns
Magpie_H - Cuckoo_M	d__Bacteria|p__Proteobacteria|o__Gammaproteobacteria|c__Burkholderiales|f__Comamonadaceae|g__Polaromonas	Wilcoxon Rank Sum Test	Magpie_H	0.47987	0.81287	ns
Magpie_M - Cuckoo_M	d__Bacteria|p__Proteobacteria|o__Gammaproteobacteria|c__Burkholderiales|f__Comamonadaceae|g__Polaromonas	Wilcoxon Rank Sum Test	Magpie_M	0.281149	0.720171	ns
Cuckoo_H - Magpie_H	d__Bacteria|p__Bdellovibrionota|o__Oligoflexia|c__0319-6G20|f__0319-6G20|g__0319-6G20	Wilcoxon Rank Sum Test	Cuckoo_H	0.976467	1	ns
Cuckoo_H - Magpie_M	d__Bacteria|p__Bdellovibrionota|o__Oligoflexia|c__0319-6G20|f__0319-6G20|g__0319-6G20	Wilcoxon Rank Sum Test	Cuckoo_H	0.754636	0.859148	ns
Cuckoo_H - Cuckoo_M	d__Bacteria|p__Bdellovibrionota|o__Oligoflexia|c__0319-6G20|f__0319-6G20|g__0319-6G20	Wilcoxon Rank Sum Test	Cuckoo_H	1	1	ns
Magpie_H - Magpie_M	d__Bacteria|p__Bdellovibrionota|o__Oligoflexia|c__0319-6G20|f__0319-6G20|g__0319-6G20	Wilcoxon Rank Sum Test	Magpie_H	0.600406	0.830359	ns
Magpie_H - Cuckoo_M	d__Bacteria|p__Bdellovibrionota|o__Oligoflexia|c__0319-6G20|f__0319-6G20|g__0319-6G20	Wilcoxon Rank Sum Test	Magpie_H	0.841763	0.91692	ns
Magpie_M - Cuckoo_M	d__Bacteria|p__Bdellovibrionota|o__Oligoflexia|c__0319-6G20|f__0319-6G20|g__0319-6G20	Wilcoxon Rank Sum Test	Magpie_M	1	1	ns
Cuckoo_H - Magpie_H	d__Bacteria|p__Bdellovibrionota|o__Bdellovibrionia|c__Bdellovibrionales|f__Bdellovibrionaceae|g__Bdellovibrio	Wilcoxon Rank Sum Test	Cuckoo_H	0.757151	0.86131	ns
Cuckoo_H - Magpie_M	d__Bacteria|p__Bdellovibrionota|o__Bdellovibrionia|c__Bdellovibrionales|f__Bdellovibrionaceae|g__Bdellovibrio	Wilcoxon Rank Sum Test	Cuckoo_H	0.406063	0.81287	ns
Cuckoo_H - Cuckoo_M	d__Bacteria|p__Bdellovibrionota|o__Bdellovibrionia|c__Bdellovibrionales|f__Bdellovibrionaceae|g__Bdellovibrio	Wilcoxon Rank Sum Test	Cuckoo_H	0.244706	0.704143	ns
Magpie_H - Magpie_M	d__Bacteria|p__Bdellovibrionota|o__Bdellovibrionia|c__Bdellovibrionales|f__Bdellovibrionaceae|g__Bdellovibrio	Wilcoxon Rank Sum Test	Magpie_H	0.535492	0.830359	ns
Magpie_H - Cuckoo_M	d__Bacteria|p__Bdellovibrionota|o__Bdellovibrionia|c__Bdellovibrionales|f__Bdellovibrionaceae|g__Bdellovibrio	Wilcoxon Rank Sum Test	Magpie_H	0.268718	0.704143	ns
Magpie_M - Cuckoo_M	d__Bacteria|p__Bdellovibrionota|o__Bdellovibrionia|c__Bdellovibrionales|f__Bdellovibrionaceae|g__Bdellovibrio	Wilcoxon Rank Sum Test	Magpie_M	0.434323	0.81287	ns
Cuckoo_H - Magpie_H	d__Bacteria|p__Firmicutes|o__Bacilli|c__Lactobacillales|f__Vagococcaceae|g__Vagococcus	Wilcoxon Rank Sum Test	Cuckoo_H	0.710587	0.831348	ns
Cuckoo_H - Magpie_M	d__Bacteria|p__Firmicutes|o__Bacilli|c__Lactobacillales|f__Vagococcaceae|g__Vagococcus	Wilcoxon Rank Sum Test	Cuckoo_H	0.0757363	0.540231	ns
Cuckoo_H - Cuckoo_M	d__Bacteria|p__Firmicutes|o__Bacilli|c__Lactobacillales|f__Vagococcaceae|g__Vagococcus	Wilcoxon Rank Sum Test	Cuckoo_H	0.655243	0.830359	ns
Magpie_H - Magpie_M	d__Bacteria|p__Firmicutes|o__Bacilli|c__Lactobacillales|f__Vagococcaceae|g__Vagococcus	Wilcoxon Rank Sum Test	Magpie_H	0.0956289	0.59576	ns
Magpie_H - Cuckoo_M	d__Bacteria|p__Firmicutes|o__Bacilli|c__Lactobacillales|f__Vagococcaceae|g__Vagococcus	Wilcoxon Rank Sum Test	Magpie_H	1	1	ns
Magpie_M - Cuckoo_M	d__Bacteria|p__Firmicutes|o__Bacilli|c__Lactobacillales|f__Vagococcaceae|g__Vagococcus	Wilcoxon Rank Sum Test	Magpie_M	0.282658	0.720171	ns
Cuckoo_H - Magpie_H	d__Bacteria|p__Proteobacteria|o__Gammaproteobacteria|c__Alteromonadales|f__Shewanellaceae|g__Shewanella	Wilcoxon Rank Sum Test	Cuckoo_H	NA	NA	NA
Cuckoo_H - Magpie_M	d__Bacteria|p__Proteobacteria|o__Gammaproteobacteria|c__Alteromonadales|f__Shewanellaceae|g__Shewanella	Wilcoxon Rank Sum Test	Cuckoo_H	0.231347	0.704143	ns
Cuckoo_H - Cuckoo_M	d__Bacteria|p__Proteobacteria|o__Gammaproteobacteria|c__Alteromonadales|f__Shewanellaceae|g__Shewanella	Wilcoxon Rank Sum Test	Cuckoo_H	NA	NA	NA
Magpie_H - Magpie_M	d__Bacteria|p__Proteobacteria|o__Gammaproteobacteria|c__Alteromonadales|f__Shewanellaceae|g__Shewanella	Wilcoxon Rank Sum Test	Magpie_H	0.134268	0.704143	ns
Magpie_H - Cuckoo_M	d__Bacteria|p__Proteobacteria|o__Gammaproteobacteria|c__Alteromonadales|f__Shewanellaceae|g__Shewanella	Wilcoxon Rank Sum Test	Magpie_H	NA	NA	NA
Magpie_M - Cuckoo_M	d__Bacteria|p__Proteobacteria|o__Gammaproteobacteria|c__Alteromonadales|f__Shewanellaceae|g__Shewanella	Wilcoxon Rank Sum Test	Magpie_M	0.434323	0.81287	ns
Cuckoo_H - Magpie_H	d__Bacteria|p__Actinobacteriota|o__Thermoleophilia|c__Solirubrobacterales|f__Solirubrobacteraceae|g__Conexibacter	Wilcoxon Rank Sum Test	Cuckoo_H	0.273447	0.713618	ns
Cuckoo_H - Magpie_M	d__Bacteria|p__Actinobacteriota|o__Thermoleophilia|c__Solirubrobacterales|f__Solirubrobacteraceae|g__Conexibacter	Wilcoxon Rank Sum Test	Cuckoo_H	0.195931	0.704143	ns
Cuckoo_H - Cuckoo_M	d__Bacteria|p__Actinobacteriota|o__Thermoleophilia|c__Solirubrobacterales|f__Solirubrobacteraceae|g__Conexibacter	Wilcoxon Rank Sum Test	Cuckoo_H	0.0590834	0.449967	ns
Magpie_H - Magpie_M	d__Bacteria|p__Actinobacteriota|o__Thermoleophilia|c__Solirubrobacterales|f__Solirubrobacteraceae|g__Conexibacter	Wilcoxon Rank Sum Test	Magpie_H	0.723032	0.839234	ns
Magpie_H - Cuckoo_M	d__Bacteria|p__Actinobacteriota|o__Thermoleophilia|c__Solirubrobacterales|f__Solirubrobacteraceae|g__Conexibacter	Wilcoxon Rank Sum Test	Magpie_H	0.147791	0.704143	ns
Magpie_M - Cuckoo_M	d__Bacteria|p__Actinobacteriota|o__Thermoleophilia|c__Solirubrobacterales|f__Solirubrobacteraceae|g__Conexibacter	Wilcoxon Rank Sum Test	Magpie_M	0.225654	0.704143	ns
Cuckoo_H - Magpie_H	d__Bacteria|p__Actinobacteriota|o__Actinobacteria|c__0319-7L14|f__0319-7L14|g__0319-7L14	Wilcoxon Rank Sum Test	Cuckoo_H	0.609697	0.830359	ns
Cuckoo_H - Magpie_M	d__Bacteria|p__Actinobacteriota|o__Actinobacteria|c__0319-7L14|f__0319-7L14|g__0319-7L14	Wilcoxon Rank Sum Test	Cuckoo_H	0.188729	0.704143	ns
Cuckoo_H - Cuckoo_M	d__Bacteria|p__Actinobacteriota|o__Actinobacteria|c__0319-7L14|f__0319-7L14|g__0319-7L14	Wilcoxon Rank Sum Test	Cuckoo_H	0.244706	0.704143	ns
Magpie_H - Magpie_M	d__Bacteria|p__Actinobacteriota|o__Actinobacteria|c__0319-7L14|f__0319-7L14|g__0319-7L14	Wilcoxon Rank Sum Test	Magpie_H	0.0397833	0.364884	ns
Magpie_H - Cuckoo_M	d__Bacteria|p__Actinobacteriota|o__Actinobacteria|c__0319-7L14|f__0319-7L14|g__0319-7L14	Wilcoxon Rank Sum Test	Magpie_H	0.147605	0.704143	ns
Magpie_M - Cuckoo_M	d__Bacteria|p__Actinobacteriota|o__Actinobacteria|c__0319-7L14|f__0319-7L14|g__0319-7L14	Wilcoxon Rank Sum Test	Magpie_M	0.545623	0.830359	ns
Cuckoo_H - Magpie_H	d__Bacteria|p__Actinobacteriota|o__Actinobacteria|c__Propionibacteriales|f__Propionibacteriaceae|g__Tessaracoccus	Wilcoxon Rank Sum Test	Cuckoo_H	0.460841	0.81287	ns
Cuckoo_H - Magpie_M	d__Bacteria|p__Actinobacteriota|o__Actinobacteria|c__Propionibacteriales|f__Propionibacteriaceae|g__Tessaracoccus	Wilcoxon Rank Sum Test	Cuckoo_H	0.091091	0.589712	ns
Cuckoo_H - Cuckoo_M	d__Bacteria|p__Actinobacteriota|o__Actinobacteria|c__Propionibacteriales|f__Propionibacteriaceae|g__Tessaracoccus	Wilcoxon Rank Sum Test	Cuckoo_H	0.156868	0.704143	ns
Magpie_H - Magpie_M	d__Bacteria|p__Actinobacteriota|o__Actinobacteria|c__Propionibacteriales|f__Propionibacteriaceae|g__Tessaracoccus	Wilcoxon Rank Sum Test	Magpie_H	0.280645	0.720171	ns
Magpie_H - Cuckoo_M	d__Bacteria|p__Actinobacteriota|o__Actinobacteria|c__Propionibacteriales|f__Propionibacteriaceae|g__Tessaracoccus	Wilcoxon Rank Sum Test	Magpie_H	0.268718	0.704143	ns
Magpie_M - Cuckoo_M	d__Bacteria|p__Actinobacteriota|o__Actinobacteria|c__Propionibacteriales|f__Propionibacteriaceae|g__Tessaracoccus	Wilcoxon Rank Sum Test	Magpie_M	0.545623	0.830359	ns
Cuckoo_H - Magpie_H	d__Bacteria|p__Firmicutes|o__Clostridia|c__Lachnospirales|f__Lachnospiraceae|g__Tyzzerella	Wilcoxon Rank Sum Test	Cuckoo_H	0.438875	0.81287	ns
Cuckoo_H - Magpie_M	d__Bacteria|p__Firmicutes|o__Clostridia|c__Lachnospirales|f__Lachnospiraceae|g__Tyzzerella	Wilcoxon Rank Sum Test	Cuckoo_H	0.000660773	0.0263837	*
Cuckoo_H - Cuckoo_M	d__Bacteria|p__Firmicutes|o__Clostridia|c__Lachnospirales|f__Lachnospiraceae|g__Tyzzerella	Wilcoxon Rank Sum Test	Cuckoo_H	1	1	ns
Magpie_H - Magpie_M	d__Bacteria|p__Firmicutes|o__Clostridia|c__Lachnospirales|f__Lachnospiraceae|g__Tyzzerella	Wilcoxon Rank Sum Test	Magpie_H	0.00255763	0.0644015	ns
Magpie_H - Cuckoo_M	d__Bacteria|p__Firmicutes|o__Clostridia|c__Lachnospirales|f__Lachnospiraceae|g__Tyzzerella	Wilcoxon Rank Sum Test	Magpie_H	0.495462	0.830359	ns
Magpie_M - Cuckoo_M	d__Bacteria|p__Firmicutes|o__Clostridia|c__Lachnospirales|f__Lachnospiraceae|g__Tyzzerella	Wilcoxon Rank Sum Test	Magpie_M	0.00251392	0.0644015	ns
Cuckoo_H - Magpie_H	d__Bacteria|p__Proteobacteria|o__Alphaproteobacteria|c__Sphingomonadales|f__Sphingomonadaceae|g__Qipengyuania	Wilcoxon Rank Sum Test	Cuckoo_H	0.324119	0.802403	ns
Cuckoo_H - Magpie_M	d__Bacteria|p__Proteobacteria|o__Alphaproteobacteria|c__Sphingomonadales|f__Sphingomonadaceae|g__Qipengyuania	Wilcoxon Rank Sum Test	Cuckoo_H	1	1	ns
Cuckoo_H - Cuckoo_M	d__Bacteria|p__Proteobacteria|o__Alphaproteobacteria|c__Sphingomonadales|f__Sphingomonadaceae|g__Qipengyuania	Wilcoxon Rank Sum Test	Cuckoo_H	0.134737	0.704143	ns
Magpie_H - Magpie_M	d__Bacteria|p__Proteobacteria|o__Alphaproteobacteria|c__Sphingomonadales|f__Sphingomonadaceae|g__Qipengyuania	Wilcoxon Rank Sum Test	Magpie_H	0.243233	0.704143	ns
Magpie_H - Cuckoo_M	d__Bacteria|p__Proteobacteria|o__Alphaproteobacteria|c__Sphingomonadales|f__Sphingomonadaceae|g__Qipengyuania	Wilcoxon Rank Sum Test	Magpie_H	0.454072	0.81287	ns
Magpie_M - Cuckoo_M	d__Bacteria|p__Proteobacteria|o__Alphaproteobacteria|c__Sphingomonadales|f__Sphingomonadaceae|g__Qipengyuania	Wilcoxon Rank Sum Test	Magpie_M	0.126665	0.688769	ns
Cuckoo_H - Magpie_H	d__Bacteria|p__Bacteroidota|o__Bacteroidia|c__Chitinophagales|f__Chitinophagaceae|g__Edaphobaculum	Wilcoxon Rank Sum Test	Magpie_H	0.0720367	0.524329	ns
Cuckoo_H - Magpie_M	d__Bacteria|p__Bacteroidota|o__Bacteroidia|c__Chitinophagales|f__Chitinophagaceae|g__Edaphobaculum	Wilcoxon Rank Sum Test	Cuckoo_H	0.231347	0.704143	ns
Cuckoo_H - Cuckoo_M	d__Bacteria|p__Bacteroidota|o__Bacteroidia|c__Chitinophagales|f__Chitinophagaceae|g__Edaphobaculum	Wilcoxon Rank Sum Test	Cuckoo_H	0.375478	0.81287	ns
Magpie_H - Magpie_M	d__Bacteria|p__Bacteroidota|o__Bacteroidia|c__Chitinophagales|f__Chitinophagaceae|g__Edaphobaculum	Wilcoxon Rank Sum Test	Magpie_H	0.000444967	0.0200594	*
Magpie_H - Cuckoo_M	d__Bacteria|p__Bacteroidota|o__Bacteroidia|c__Chitinophagales|f__Chitinophagaceae|g__Edaphobaculum	Wilcoxon Rank Sum Test	Magpie_H	0.0360659	0.364884	ns
Magpie_M - Cuckoo_M	d__Bacteria|p__Bacteroidota|o__Bacteroidia|c__Chitinophagales|f__Chitinophagaceae|g__Edaphobaculum	Wilcoxon Rank Sum Test	Magpie_M	0.709147	0.830359	ns
Cuckoo_H - Magpie_H	d__Bacteria|p__Actinobacteriota|o__Actinobacteria|c__Corynebacteriales|f__Dietziaceae|g__Dietzia	Wilcoxon Rank Sum Test	Cuckoo_H	0.768087	0.868799	ns
Cuckoo_H - Magpie_M	d__Bacteria|p__Actinobacteriota|o__Actinobacteria|c__Corynebacteriales|f__Dietziaceae|g__Dietzia	Wilcoxon Rank Sum Test	Cuckoo_H	0.532049	0.830359	ns
Cuckoo_H - Cuckoo_M	d__Bacteria|p__Actinobacteriota|o__Actinobacteria|c__Corynebacteriales|f__Dietziaceae|g__Dietzia	Wilcoxon Rank Sum Test	Cuckoo_H	0.503026	0.830359	ns
Magpie_H - Magpie_M	d__Bacteria|p__Actinobacteriota|o__Actinobacteria|c__Corynebacteriales|f__Dietziaceae|g__Dietzia	Wilcoxon Rank Sum Test	Magpie_H	0.280645	0.720171	ns
Magpie_H - Cuckoo_M	d__Bacteria|p__Actinobacteriota|o__Actinobacteria|c__Corynebacteriales|f__Dietziaceae|g__Dietzia	Wilcoxon Rank Sum Test	Magpie_H	0.653297	0.830359	ns
Magpie_M - Cuckoo_M	d__Bacteria|p__Actinobacteriota|o__Actinobacteria|c__Corynebacteriales|f__Dietziaceae|g__Dietzia	Wilcoxon Rank Sum Test	Magpie_M	0.126665	0.688769	ns
Cuckoo_H - Magpie_H	d__Bacteria|p__Actinobacteriota|o__Actinobacteria|c__Micrococcales|f__Microbacteriaceae|g__Clavibacter	Wilcoxon Rank Sum Test	Cuckoo_H	0.178799	0.704143	ns
Cuckoo_H - Magpie_M	d__Bacteria|p__Actinobacteriota|o__Actinobacteria|c__Micrococcales|f__Microbacteriaceae|g__Clavibacter	Wilcoxon Rank Sum Test	Cuckoo_H	0.676891	0.830359	ns
Cuckoo_H - Cuckoo_M	d__Bacteria|p__Actinobacteriota|o__Actinobacteria|c__Micrococcales|f__Microbacteriaceae|g__Clavibacter	Wilcoxon Rank Sum Test	Cuckoo_H	0.375478	0.81287	ns
Magpie_H - Magpie_M	d__Bacteria|p__Actinobacteriota|o__Actinobacteria|c__Micrococcales|f__Microbacteriaceae|g__Clavibacter	Wilcoxon Rank Sum Test	Magpie_H	0.263699	0.704143	ns
Magpie_H - Cuckoo_M	d__Bacteria|p__Actinobacteriota|o__Actinobacteria|c__Micrococcales|f__Microbacteriaceae|g__Clavibacter	Wilcoxon Rank Sum Test	Magpie_H	0.0763475	0.540231	ns
Magpie_M - Cuckoo_M	d__Bacteria|p__Actinobacteriota|o__Actinobacteria|c__Micrococcales|f__Microbacteriaceae|g__Clavibacter	Wilcoxon Rank Sum Test	Magpie_M	0.281149	0.720171	ns
Cuckoo_H - Magpie_H	d__Bacteria|p__Actinobacteriota|o__Thermoleophilia|c__Solirubrobacterales|f__Solirubrobacteraceae|g__Parviterribacter	Wilcoxon Rank Sum Test	Cuckoo_H	0.360478	0.81287	ns
Cuckoo_H - Magpie_M	d__Bacteria|p__Actinobacteriota|o__Thermoleophilia|c__Solirubrobacterales|f__Solirubrobacteraceae|g__Parviterribacter	Wilcoxon Rank Sum Test	Cuckoo_H	0.933773	0.966998	ns
Cuckoo_H - Cuckoo_M	d__Bacteria|p__Actinobacteriota|o__Thermoleophilia|c__Solirubrobacterales|f__Solirubrobacteraceae|g__Parviterribacter	Wilcoxon Rank Sum Test	Cuckoo_H	0.413034	0.81287	ns
Magpie_H - Magpie_M	d__Bacteria|p__Actinobacteriota|o__Thermoleophilia|c__Solirubrobacterales|f__Solirubrobacteraceae|g__Parviterribacter	Wilcoxon Rank Sum Test	Magpie_H	0.418165	0.81287	ns
Magpie_H - Cuckoo_M	d__Bacteria|p__Actinobacteriota|o__Thermoleophilia|c__Solirubrobacterales|f__Solirubrobacteraceae|g__Parviterribacter	Wilcoxon Rank Sum Test	Magpie_H	0.927528	0.964091	ns
Magpie_M - Cuckoo_M	d__Bacteria|p__Actinobacteriota|o__Thermoleophilia|c__Solirubrobacterales|f__Solirubrobacteraceae|g__Parviterribacter	Wilcoxon Rank Sum Test	Magpie_M	0.477423	0.81287	ns
Cuckoo_H - Magpie_H	d__Bacteria|p__Firmicutes|o__Clostridia|c__Lachnospirales|f__Lachnospiraceae|g__Lactonifactor	Wilcoxon Rank Sum Test	Cuckoo_H	0.555354	0.830359	ns
Cuckoo_H - Magpie_M	d__Bacteria|p__Firmicutes|o__Clostridia|c__Lachnospirales|f__Lachnospiraceae|g__Lactonifactor	Wilcoxon Rank Sum Test	Cuckoo_H	0.0109778	0.185957	ns
Cuckoo_H - Cuckoo_M	d__Bacteria|p__Firmicutes|o__Clostridia|c__Lachnospirales|f__Lachnospiraceae|g__Lactonifactor	Wilcoxon Rank Sum Test	Cuckoo_H	0.655243	0.830359	ns
Magpie_H - Magpie_M	d__Bacteria|p__Firmicutes|o__Clostridia|c__Lachnospirales|f__Lachnospiraceae|g__Lactonifactor	Wilcoxon Rank Sum Test	Magpie_H	0.0416926	0.364884	ns
Magpie_H - Cuckoo_M	d__Bacteria|p__Firmicutes|o__Clostridia|c__Lachnospirales|f__Lachnospiraceae|g__Lactonifactor	Wilcoxon Rank Sum Test	Magpie_H	1	1	ns
Magpie_M - Cuckoo_M	d__Bacteria|p__Firmicutes|o__Clostridia|c__Lachnospirales|f__Lachnospiraceae|g__Lactonifactor	Wilcoxon Rank Sum Test	Magpie_M	0.0402173	0.364884	ns
Cuckoo_H - Magpie_H	d__Bacteria|p__Proteobacteria|o__Alphaproteobacteria|c__Rhizobiales|f__Beijerinckiaceae|g__Bosea	Wilcoxon Rank Sum Test	Cuckoo_H	0.562204	0.830359	ns
Cuckoo_H - Magpie_M	d__Bacteria|p__Proteobacteria|o__Alphaproteobacteria|c__Rhizobiales|f__Beijerinckiaceae|g__Bosea	Wilcoxon Rank Sum Test	Cuckoo_H	0.794522	0.890769	ns
Cuckoo_H - Cuckoo_M	d__Bacteria|p__Proteobacteria|o__Alphaproteobacteria|c__Rhizobiales|f__Beijerinckiaceae|g__Bosea	Wilcoxon Rank Sum Test	Cuckoo_H	1	1	ns
Magpie_H - Magpie_M	d__Bacteria|p__Proteobacteria|o__Alphaproteobacteria|c__Rhizobiales|f__Beijerinckiaceae|g__Bosea	Wilcoxon Rank Sum Test	Magpie_H	0.352595	0.81287	ns
Magpie_H - Cuckoo_M	d__Bacteria|p__Proteobacteria|o__Alphaproteobacteria|c__Rhizobiales|f__Beijerinckiaceae|g__Bosea	Wilcoxon Rank Sum Test	Magpie_H	0.693757	0.830359	ns
Magpie_M - Cuckoo_M	d__Bacteria|p__Proteobacteria|o__Alphaproteobacteria|c__Rhizobiales|f__Beijerinckiaceae|g__Bosea	Wilcoxon Rank Sum Test	Magpie_M	0.867275	0.928113	ns
Cuckoo_H - Magpie_H	d__Bacteria|p__Proteobacteria|o__Gammaproteobacteria|c__Alteromonadales|f__Pseudoalteromonadaceae|g__Pseudoalteromonas	Wilcoxon Rank Sum Test	Cuckoo_H	0.943851	0.972379	ns
Cuckoo_H - Magpie_M	d__Bacteria|p__Proteobacteria|o__Gammaproteobacteria|c__Alteromonadales|f__Pseudoalteromonadaceae|g__Pseudoalteromonas	Wilcoxon Rank Sum Test	Cuckoo_H	0.857758	0.924804	ns
Cuckoo_H - Cuckoo_M	d__Bacteria|p__Proteobacteria|o__Gammaproteobacteria|c__Alteromonadales|f__Pseudoalteromonadaceae|g__Pseudoalteromonas	Wilcoxon Rank Sum Test	Cuckoo_H	0.86801	0.928113	ns
Magpie_H - Magpie_M	d__Bacteria|p__Proteobacteria|o__Gammaproteobacteria|c__Alteromonadales|f__Pseudoalteromonadaceae|g__Pseudoalteromonas	Wilcoxon Rank Sum Test	Magpie_H	0.860182	0.924804	ns
Magpie_H - Cuckoo_M	d__Bacteria|p__Proteobacteria|o__Gammaproteobacteria|c__Alteromonadales|f__Pseudoalteromonadaceae|g__Pseudoalteromonas	Wilcoxon Rank Sum Test	Magpie_H	0.907317	0.947395	ns
Magpie_M - Cuckoo_M	d__Bacteria|p__Proteobacteria|o__Gammaproteobacteria|c__Alteromonadales|f__Pseudoalteromonadaceae|g__Pseudoalteromonas	Wilcoxon Rank Sum Test	Magpie_M	0.843763	0.91692	ns
Cuckoo_H - Magpie_H	d__Bacteria|p__Actinobacteriota|o__Actinobacteria|c__Micrococcales|f__Cellulomonadaceae|g__Actinotalea	Wilcoxon Rank Sum Test	Magpie_H	0.124227	0.682762	ns
Cuckoo_H - Magpie_M	d__Bacteria|p__Actinobacteriota|o__Actinobacteria|c__Micrococcales|f__Cellulomonadaceae|g__Actinotalea	Wilcoxon Rank Sum Test	Cuckoo_H	0.0717866	0.523874	ns
Cuckoo_H - Cuckoo_M	d__Bacteria|p__Actinobacteriota|o__Actinobacteria|c__Micrococcales|f__Cellulomonadaceae|g__Actinotalea	Wilcoxon Rank Sum Test	Cuckoo_H	0.156868	0.704143	ns
Magpie_H - Magpie_M	d__Bacteria|p__Actinobacteriota|o__Actinobacteria|c__Micrococcales|f__Cellulomonadaceae|g__Actinotalea	Wilcoxon Rank Sum Test	Magpie_H	0.000523176	0.0228481	*
Magpie_H - Cuckoo_M	d__Bacteria|p__Actinobacteriota|o__Actinobacteria|c__Micrococcales|f__Cellulomonadaceae|g__Actinotalea	Wilcoxon Rank Sum Test	Magpie_H	0.0237516	0.328642	ns
Magpie_M - Cuckoo_M	d__Bacteria|p__Actinobacteriota|o__Actinobacteria|c__Micrococcales|f__Cellulomonadaceae|g__Actinotalea	Wilcoxon Rank Sum Test	Magpie_M	0.545623	0.830359	ns
Cuckoo_H - Magpie_H	d__Bacteria|p__Bacteroidota|o__Bacteroidia|c__Bacteroidales|f__Barnesiellaceae|g__Coprobacter	Wilcoxon Rank Sum Test	Cuckoo_H	0.670823	0.830359	ns
Cuckoo_H - Magpie_M	d__Bacteria|p__Bacteroidota|o__Bacteroidia|c__Bacteroidales|f__Barnesiellaceae|g__Coprobacter	Wilcoxon Rank Sum Test	Cuckoo_H	0.0422978	0.364884	ns
Cuckoo_H - Cuckoo_M	d__Bacteria|p__Bacteroidota|o__Bacteroidia|c__Bacteroidales|f__Barnesiellaceae|g__Coprobacter	Wilcoxon Rank Sum Test	Cuckoo_H	0.264325	0.704143	ns
Magpie_H - Magpie_M	d__Bacteria|p__Bacteroidota|o__Bacteroidia|c__Bacteroidales|f__Barnesiellaceae|g__Coprobacter	Wilcoxon Rank Sum Test	Magpie_H	0.103166	0.59576	ns
Magpie_H - Cuckoo_M	d__Bacteria|p__Bacteroidota|o__Bacteroidia|c__Bacteroidales|f__Barnesiellaceae|g__Coprobacter	Wilcoxon Rank Sum Test	Magpie_H	0.145589	0.704143	ns
Magpie_M - Cuckoo_M	d__Bacteria|p__Bacteroidota|o__Bacteroidia|c__Bacteroidales|f__Barnesiellaceae|g__Coprobacter	Wilcoxon Rank Sum Test	Magpie_M	0.00251392	0.0644015	ns
Cuckoo_H - Magpie_H	d__Bacteria|p__Bacteroidota|o__Bacteroidia|c__Cytophagales|f__Spirosomaceae|g__Fibrella	Wilcoxon Rank Sum Test	Cuckoo_H	0.792737	0.889699	ns
Cuckoo_H - Magpie_M	d__Bacteria|p__Bacteroidota|o__Bacteroidia|c__Cytophagales|f__Spirosomaceae|g__Fibrella	Wilcoxon Rank Sum Test	Cuckoo_H	0.473425	0.81287	ns
Cuckoo_H - Cuckoo_M	d__Bacteria|p__Bacteroidota|o__Bacteroidia|c__Cytophagales|f__Spirosomaceae|g__Fibrella	Wilcoxon Rank Sum Test	Cuckoo_H	0.589639	0.830359	ns
Magpie_H - Magpie_M	d__Bacteria|p__Bacteroidota|o__Bacteroidia|c__Cytophagales|f__Spirosomaceae|g__Fibrella	Wilcoxon Rank Sum Test	Magpie_H	0.523138	0.830359	ns
Magpie_H - Cuckoo_M	d__Bacteria|p__Bacteroidota|o__Bacteroidia|c__Cytophagales|f__Spirosomaceae|g__Fibrella	Wilcoxon Rank Sum Test	Magpie_H	0.47987	0.81287	ns
Magpie_M - Cuckoo_M	d__Bacteria|p__Bacteroidota|o__Bacteroidia|c__Cytophagales|f__Spirosomaceae|g__Fibrella	Wilcoxon Rank Sum Test	Magpie_M	0.349201	0.81287	ns
Cuckoo_H - Magpie_H	d__Bacteria|p__Bacteroidota|o__Bacteroidia|c__Flavobacteriales|f__Flavobacteriaceae|g__Aequorivita	Wilcoxon Rank Sum Test	Cuckoo_H	NA	NA	NA
Cuckoo_H - Magpie_M	d__Bacteria|p__Bacteroidota|o__Bacteroidia|c__Flavobacteriales|f__Flavobacteriaceae|g__Aequorivita	Wilcoxon Rank Sum Test	Cuckoo_H	0.529549	0.830359	ns
Cuckoo_H - Cuckoo_M	d__Bacteria|p__Bacteroidota|o__Bacteroidia|c__Flavobacteriales|f__Flavobacteriaceae|g__Aequorivita	Wilcoxon Rank Sum Test	Cuckoo_H	0.17753	0.704143	ns
Magpie_H - Magpie_M	d__Bacteria|p__Bacteroidota|o__Bacteroidia|c__Flavobacteriales|f__Flavobacteriaceae|g__Aequorivita	Wilcoxon Rank Sum Test	Magpie_H	0.418426	0.81287	ns
Magpie_H - Cuckoo_M	d__Bacteria|p__Bacteroidota|o__Bacteroidia|c__Flavobacteriales|f__Flavobacteriaceae|g__Aequorivita	Wilcoxon Rank Sum Test	Magpie_H	0.0826623	0.550098	ns
Magpie_M - Cuckoo_M	d__Bacteria|p__Bacteroidota|o__Bacteroidia|c__Flavobacteriales|f__Flavobacteriaceae|g__Aequorivita	Wilcoxon Rank Sum Test	Magpie_M	0.282658	0.720171	ns
Cuckoo_H - Magpie_H	d__Bacteria|p__Gemmatimonadota|o__Gemmatimonadetes|c__Gemmatimonadales|f__Gemmatimonadaceae|g__Roseisolibacter	Wilcoxon Rank Sum Test	Cuckoo_H	0.875677	0.933254	ns
Cuckoo_H - Magpie_M	d__Bacteria|p__Gemmatimonadota|o__Gemmatimonadetes|c__Gemmatimonadales|f__Gemmatimonadaceae|g__Roseisolibacter	Wilcoxon Rank Sum Test	Cuckoo_H	0.211252	0.704143	ns
Cuckoo_H - Cuckoo_M	d__Bacteria|p__Gemmatimonadota|o__Gemmatimonadetes|c__Gemmatimonadales|f__Gemmatimonadaceae|g__Roseisolibacter	Wilcoxon Rank Sum Test	Cuckoo_H	0.782947	0.88275	ns
Magpie_H - Magpie_M	d__Bacteria|p__Gemmatimonadota|o__Gemmatimonadetes|c__Gemmatimonadales|f__Gemmatimonadaceae|g__Roseisolibacter	Wilcoxon Rank Sum Test	Magpie_H	0.0558244	0.44302	ns
Magpie_H - Cuckoo_M	d__Bacteria|p__Gemmatimonadota|o__Gemmatimonadetes|c__Gemmatimonadales|f__Gemmatimonadaceae|g__Roseisolibacter	Wilcoxon Rank Sum Test	Magpie_H	0.538365	0.830359	ns
Magpie_M - Cuckoo_M	d__Bacteria|p__Gemmatimonadota|o__Gemmatimonadetes|c__Gemmatimonadales|f__Gemmatimonadaceae|g__Roseisolibacter	Wilcoxon Rank Sum Test	Magpie_M	0.69346	0.830359	ns
Cuckoo_H - Magpie_H	d__Bacteria|p__Myxococcota|o__Myxococcia|c__Myxococcales|f__Anaeromyxobacteraceae|g__Anaeromyxobacter	Wilcoxon Rank Sum Test	Cuckoo_H	0.860944	0.924804	ns
Cuckoo_H - Magpie_M	d__Bacteria|p__Myxococcota|o__Myxococcia|c__Myxococcales|f__Anaeromyxobacteraceae|g__Anaeromyxobacter	Wilcoxon Rank Sum Test	Cuckoo_H	1	1	ns
Cuckoo_H - Cuckoo_M	d__Bacteria|p__Myxococcota|o__Myxococcia|c__Myxococcales|f__Anaeromyxobacteraceae|g__Anaeromyxobacter	Wilcoxon Rank Sum Test	Cuckoo_H	0.589639	0.830359	ns
Magpie_H - Magpie_M	d__Bacteria|p__Myxococcota|o__Myxococcia|c__Myxococcales|f__Anaeromyxobacteraceae|g__Anaeromyxobacter	Wilcoxon Rank Sum Test	Magpie_H	0.73269	0.847979	ns
Magpie_H - Cuckoo_M	d__Bacteria|p__Myxococcota|o__Myxococcia|c__Myxococcales|f__Anaeromyxobacteraceae|g__Anaeromyxobacter	Wilcoxon Rank Sum Test	Magpie_H	0.47987	0.81287	ns
Magpie_M - Cuckoo_M	d__Bacteria|p__Myxococcota|o__Myxococcia|c__Myxococcales|f__Anaeromyxobacteraceae|g__Anaeromyxobacter	Wilcoxon Rank Sum Test	Magpie_M	0.545623	0.830359	ns
Cuckoo_H - Magpie_H	d__Bacteria|p__Actinobacteriota|o__Thermoleophilia|c__Gaiellales|f__Gaiellaceae|g__Gaiella	Wilcoxon Rank Sum Test	Magpie_H	0.0369454	0.364884	ns
Cuckoo_H - Magpie_M	d__Bacteria|p__Actinobacteriota|o__Thermoleophilia|c__Gaiellales|f__Gaiellaceae|g__Gaiella	Wilcoxon Rank Sum Test	Cuckoo_H	0.811127	0.904375	ns
Cuckoo_H - Cuckoo_M	d__Bacteria|p__Actinobacteriota|o__Thermoleophilia|c__Gaiellales|f__Gaiellaceae|g__Gaiella	Wilcoxon Rank Sum Test	Cuckoo_H	1	1	ns
Magpie_H - Magpie_M	d__Bacteria|p__Actinobacteriota|o__Thermoleophilia|c__Gaiellales|f__Gaiellaceae|g__Gaiella	Wilcoxon Rank Sum Test	Magpie_H	0.00774667	0.154657	ns
Magpie_H - Cuckoo_M	d__Bacteria|p__Actinobacteriota|o__Thermoleophilia|c__Gaiellales|f__Gaiellaceae|g__Gaiella	Wilcoxon Rank Sum Test	Magpie_H	0.18027	0.704143	ns
Magpie_M - Cuckoo_M	d__Bacteria|p__Actinobacteriota|o__Thermoleophilia|c__Gaiellales|f__Gaiellaceae|g__Gaiella	Wilcoxon Rank Sum Test	Magpie_M	0.843763	0.91692	ns
Cuckoo_H - Magpie_H	d__Bacteria|p__Proteobacteria|o__Alphaproteobacteria|c__Rhizobiales|f__Rhizobiaceae|g__Phyllobacterium	Wilcoxon Rank Sum Test	Cuckoo_H	0.290759	0.737451	ns
Cuckoo_H - Magpie_M	d__Bacteria|p__Proteobacteria|o__Alphaproteobacteria|c__Rhizobiales|f__Rhizobiaceae|g__Phyllobacterium	Wilcoxon Rank Sum Test	Cuckoo_H	0.0757363	0.540231	ns
Cuckoo_H - Cuckoo_M	d__Bacteria|p__Proteobacteria|o__Alphaproteobacteria|c__Rhizobiales|f__Rhizobiaceae|g__Phyllobacterium	Wilcoxon Rank Sum Test	Cuckoo_H	0.881688	0.933587	ns
Magpie_H - Magpie_M	d__Bacteria|p__Proteobacteria|o__Alphaproteobacteria|c__Rhizobiales|f__Rhizobiaceae|g__Phyllobacterium	Wilcoxon Rank Sum Test	Magpie_H	0.436162	0.81287	ns
Magpie_H - Cuckoo_M	d__Bacteria|p__Proteobacteria|o__Alphaproteobacteria|c__Rhizobiales|f__Rhizobiaceae|g__Phyllobacterium	Wilcoxon Rank Sum Test	Magpie_H	0.599573	0.830359	ns
Magpie_M - Cuckoo_M	d__Bacteria|p__Proteobacteria|o__Alphaproteobacteria|c__Rhizobiales|f__Rhizobiaceae|g__Phyllobacterium	Wilcoxon Rank Sum Test	Magpie_M	0.282658	0.720171	ns
Cuckoo_H - Magpie_H	d__Bacteria|p__Firmicutes|o__Clostridia|c__Peptostreptococcales-Tissierellales|f__Peptostreptococcaceae|g__Paraclostridium	Wilcoxon Rank Sum Test	Cuckoo_H	0.577799	0.830359	ns
Cuckoo_H - Magpie_M	d__Bacteria|p__Firmicutes|o__Clostridia|c__Peptostreptococcales-Tissierellales|f__Peptostreptococcaceae|g__Paraclostridium	Wilcoxon Rank Sum Test	Cuckoo_H	0.0109778	0.185957	ns
Cuckoo_H - Cuckoo_M	d__Bacteria|p__Firmicutes|o__Clostridia|c__Peptostreptococcales-Tissierellales|f__Peptostreptococcaceae|g__Paraclostridium	Wilcoxon Rank Sum Test	Cuckoo_H	0.655243	0.830359	ns
Magpie_H - Magpie_M	d__Bacteria|p__Firmicutes|o__Clostridia|c__Peptostreptococcales-Tissierellales|f__Peptostreptococcaceae|g__Paraclostridium	Wilcoxon Rank Sum Test	Magpie_H	0.0168097	0.250673	ns
Magpie_H - Cuckoo_M	d__Bacteria|p__Firmicutes|o__Clostridia|c__Peptostreptococcales-Tissierellales|f__Peptostreptococcaceae|g__Paraclostridium	Wilcoxon Rank Sum Test	Magpie_H	0.748915	0.856545	ns
Magpie_M - Cuckoo_M	d__Bacteria|p__Firmicutes|o__Clostridia|c__Peptostreptococcales-Tissierellales|f__Peptostreptococcaceae|g__Paraclostridium	Wilcoxon Rank Sum Test	Magpie_M	0.0402173	0.364884	ns
Cuckoo_H - Magpie_H	d__Bacteria|p__Firmicutes|o__Clostridia|c__Lachnospirales|f__Lachnospiraceae|g__[Ruminococcus]_gauvreauii_group	Wilcoxon Rank Sum Test	Cuckoo_H	0.0583281	0.44911	ns
Cuckoo_H - Magpie_M	d__Bacteria|p__Firmicutes|o__Clostridia|c__Lachnospirales|f__Lachnospiraceae|g__[Ruminococcus]_gauvreauii_group	Wilcoxon Rank Sum Test	Cuckoo_H	0.000148133	0.00766728	**
Cuckoo_H - Cuckoo_M	d__Bacteria|p__Firmicutes|o__Clostridia|c__Lachnospirales|f__Lachnospiraceae|g__[Ruminococcus]_gauvreauii_group	Wilcoxon Rank Sum Test	Cuckoo_H	0.855965	0.924804	ns
Magpie_H - Magpie_M	d__Bacteria|p__Firmicutes|o__Clostridia|c__Lachnospirales|f__Lachnospiraceae|g__[Ruminococcus]_gauvreauii_group	Wilcoxon Rank Sum Test	Magpie_H	0.0168097	0.250673	ns
Magpie_H - Cuckoo_M	d__Bacteria|p__Firmicutes|o__Clostridia|c__Lachnospirales|f__Lachnospiraceae|g__[Ruminococcus]_gauvreauii_group	Wilcoxon Rank Sum Test	Magpie_H	0.294592	0.741738	ns
Magpie_M - Cuckoo_M	d__Bacteria|p__Firmicutes|o__Clostridia|c__Lachnospirales|f__Lachnospiraceae|g__[Ruminococcus]_gauvreauii_group	Wilcoxon Rank Sum Test	Magpie_M	0.00251392	0.0644015	ns
Cuckoo_H - Magpie_H	d__Bacteria|p__Proteobacteria|o__Alphaproteobacteria|c__Caulobacterales|f__Caulobacteraceae|g__PMMR1	Wilcoxon Rank Sum Test	Cuckoo_H	0.97811	1	ns
Cuckoo_H - Magpie_M	d__Bacteria|p__Proteobacteria|o__Alphaproteobacteria|c__Caulobacterales|f__Caulobacteraceae|g__PMMR1	Wilcoxon Rank Sum Test	Cuckoo_H	0.0231931	0.322511	ns
Cuckoo_H - Cuckoo_M	d__Bacteria|p__Proteobacteria|o__Alphaproteobacteria|c__Caulobacterales|f__Caulobacteraceae|g__PMMR1	Wilcoxon Rank Sum Test	Cuckoo_H	0.157395	0.704143	ns
Magpie_H - Magpie_M	d__Bacteria|p__Proteobacteria|o__Alphaproteobacteria|c__Caulobacterales|f__Caulobacteraceae|g__PMMR1	Wilcoxon Rank Sum Test	Magpie_H	0.0185401	0.269894	ns
Magpie_H - Cuckoo_M	d__Bacteria|p__Proteobacteria|o__Alphaproteobacteria|c__Caulobacterales|f__Caulobacteraceae|g__PMMR1	Wilcoxon Rank Sum Test	Magpie_H	0.147791	0.704143	ns
Magpie_M - Cuckoo_M	d__Bacteria|p__Proteobacteria|o__Alphaproteobacteria|c__Caulobacterales|f__Caulobacteraceae|g__PMMR1	Wilcoxon Rank Sum Test	Magpie_M	0.709147	0.830359	ns
Cuckoo_H - Magpie_H	d__Bacteria|p__Firmicutes|o__Bacilli|c__Lactobacillales|f__Carnobacteriaceae|g__Trichococcus	Wilcoxon Rank Sum Test	Cuckoo_H	0.268809	0.704143	ns
Cuckoo_H - Magpie_M	d__Bacteria|p__Firmicutes|o__Bacilli|c__Lactobacillales|f__Carnobacteriaceae|g__Trichococcus	Wilcoxon Rank Sum Test	Cuckoo_H	0.157301	0.704143	ns
Cuckoo_H - Cuckoo_M	d__Bacteria|p__Firmicutes|o__Bacilli|c__Lactobacillales|f__Carnobacteriaceae|g__Trichococcus	Wilcoxon Rank Sum Test	Cuckoo_H	NA	NA	NA
Magpie_H - Magpie_M	d__Bacteria|p__Firmicutes|o__Bacilli|c__Lactobacillales|f__Carnobacteriaceae|g__Trichococcus	Wilcoxon Rank Sum Test	Magpie_H	0.552191	0.830359	ns
Magpie_H - Cuckoo_M	d__Bacteria|p__Firmicutes|o__Bacilli|c__Lactobacillales|f__Carnobacteriaceae|g__Trichococcus	Wilcoxon Rank Sum Test	Magpie_H	0.47987	0.81287	ns
Magpie_M - Cuckoo_M	d__Bacteria|p__Firmicutes|o__Bacilli|c__Lactobacillales|f__Carnobacteriaceae|g__Trichococcus	Wilcoxon Rank Sum Test	Magpie_M	0.349201	0.81287	ns
Cuckoo_H - Magpie_H	d__Bacteria|p__Proteobacteria|o__Alphaproteobacteria|c__Rhizobiales|f__Rhizobiaceae|g__Aureimonas	Wilcoxon Rank Sum Test	Cuckoo_H	0.181993	0.704143	ns
Cuckoo_H - Magpie_M	d__Bacteria|p__Proteobacteria|o__Alphaproteobacteria|c__Rhizobiales|f__Rhizobiaceae|g__Aureimonas	Wilcoxon Rank Sum Test	Cuckoo_H	0.232141	0.704143	ns
Cuckoo_H - Cuckoo_M	d__Bacteria|p__Proteobacteria|o__Alphaproteobacteria|c__Rhizobiales|f__Rhizobiaceae|g__Aureimonas	Wilcoxon Rank Sum Test	Cuckoo_H	1	1	ns
Magpie_H - Magpie_M	d__Bacteria|p__Proteobacteria|o__Alphaproteobacteria|c__Rhizobiales|f__Rhizobiaceae|g__Aureimonas	Wilcoxon Rank Sum Test	Magpie_H	0.0167272	0.250673	ns
Magpie_H - Cuckoo_M	d__Bacteria|p__Proteobacteria|o__Alphaproteobacteria|c__Rhizobiales|f__Rhizobiaceae|g__Aureimonas	Wilcoxon Rank Sum Test	Magpie_H	0.291356	0.73806	ns
Magpie_M - Cuckoo_M	d__Bacteria|p__Proteobacteria|o__Alphaproteobacteria|c__Rhizobiales|f__Rhizobiaceae|g__Aureimonas	Wilcoxon Rank Sum Test	Magpie_M	0.576544	0.830359	ns
Cuckoo_H - Magpie_H	d__Bacteria|p__Actinobacteriota|o__Acidimicrobiia|c__Microtrichales|f__Iamiaceae|g__Iamia	Wilcoxon Rank Sum Test	Cuckoo_H	0.301862	0.75533	ns
Cuckoo_H - Magpie_M	d__Bacteria|p__Actinobacteriota|o__Acidimicrobiia|c__Microtrichales|f__Iamiaceae|g__Iamia	Wilcoxon Rank Sum Test	Cuckoo_H	0.857729	0.924804	ns
Cuckoo_H - Cuckoo_M	d__Bacteria|p__Actinobacteriota|o__Acidimicrobiia|c__Microtrichales|f__Iamiaceae|g__Iamia	Wilcoxon Rank Sum Test	Cuckoo_H	0.867803	0.928113	ns
Magpie_H - Magpie_M	d__Bacteria|p__Actinobacteriota|o__Acidimicrobiia|c__Microtrichales|f__Iamiaceae|g__Iamia	Wilcoxon Rank Sum Test	Magpie_H	0.155088	0.704143	ns
Magpie_H - Cuckoo_M	d__Bacteria|p__Actinobacteriota|o__Acidimicrobiia|c__Microtrichales|f__Iamiaceae|g__Iamia	Wilcoxon Rank Sum Test	Magpie_H	0.507195	0.830359	ns
Magpie_M - Cuckoo_M	d__Bacteria|p__Actinobacteriota|o__Acidimicrobiia|c__Microtrichales|f__Iamiaceae|g__Iamia	Wilcoxon Rank Sum Test	Magpie_M	0.843763	0.91692	ns
Cuckoo_H - Magpie_H	d__Bacteria|p__Proteobacteria|o__Gammaproteobacteria|c__Burkholderiales|f__Oxalobacteraceae|g__Noviherbaspirillum	Wilcoxon Rank Sum Test	Cuckoo_H	0.48659	0.821764	ns
Cuckoo_H - Magpie_M	d__Bacteria|p__Proteobacteria|o__Gammaproteobacteria|c__Burkholderiales|f__Oxalobacteraceae|g__Noviherbaspirillum	Wilcoxon Rank Sum Test	Cuckoo_H	0.693092	0.830359	ns
Cuckoo_H - Cuckoo_M	d__Bacteria|p__Proteobacteria|o__Gammaproteobacteria|c__Burkholderiales|f__Oxalobacteraceae|g__Noviherbaspirillum	Wilcoxon Rank Sum Test	Cuckoo_H	0.589639	0.830359	ns
Magpie_H - Magpie_M	d__Bacteria|p__Proteobacteria|o__Gammaproteobacteria|c__Burkholderiales|f__Oxalobacteraceae|g__Noviherbaspirillum	Wilcoxon Rank Sum Test	Magpie_H	0.860165	0.924804	ns
Magpie_H - Cuckoo_M	d__Bacteria|p__Proteobacteria|o__Gammaproteobacteria|c__Burkholderiales|f__Oxalobacteraceae|g__Noviherbaspirillum	Wilcoxon Rank Sum Test	Magpie_H	0.357831	0.81287	ns
Magpie_M - Cuckoo_M	d__Bacteria|p__Proteobacteria|o__Gammaproteobacteria|c__Burkholderiales|f__Oxalobacteraceae|g__Noviherbaspirillum	Wilcoxon Rank Sum Test	Magpie_M	0.434323	0.81287	ns
Cuckoo_H - Magpie_H	d__Bacteria|p__Firmicutes|o__Clostridia|c__Peptostreptococcales-Tissierellales|f__Peptostreptococcaceae|g__Paeniclostridium	Wilcoxon Rank Sum Test	Cuckoo_H	0.256697	0.704143	ns
Cuckoo_H - Magpie_M	d__Bacteria|p__Firmicutes|o__Clostridia|c__Peptostreptococcales-Tissierellales|f__Peptostreptococcaceae|g__Paeniclostridium	Wilcoxon Rank Sum Test	Cuckoo_H	0.0422978	0.364884	ns
Cuckoo_H - Cuckoo_M	d__Bacteria|p__Firmicutes|o__Clostridia|c__Peptostreptococcales-Tissierellales|f__Peptostreptococcaceae|g__Paeniclostridium	Wilcoxon Rank Sum Test	Cuckoo_H	0.375478	0.81287	ns
Magpie_H - Magpie_M	d__Bacteria|p__Firmicutes|o__Clostridia|c__Peptostreptococcales-Tissierellales|f__Peptostreptococcaceae|g__Paeniclostridium	Wilcoxon Rank Sum Test	Magpie_H	0.000950533	0.0336296	*
Magpie_H - Cuckoo_M	d__Bacteria|p__Firmicutes|o__Clostridia|c__Peptostreptococcales-Tissierellales|f__Peptostreptococcaceae|g__Paeniclostridium	Wilcoxon Rank Sum Test	Magpie_H	0.107254	0.608064	ns
Magpie_M - Cuckoo_M	d__Bacteria|p__Firmicutes|o__Clostridia|c__Peptostreptococcales-Tissierellales|f__Peptostreptococcaceae|g__Paeniclostridium	Wilcoxon Rank Sum Test	Magpie_M	NA	NA	NA
Cuckoo_H - Magpie_H	d__Bacteria|p__Bacteroidota|o__Bacteroidia|c__Flavobacteriales|f__Flavobacteriaceae|g__Antarcticibacterium	Wilcoxon Rank Sum Test	Cuckoo_H	0.536437	0.830359	ns
Cuckoo_H - Magpie_M	d__Bacteria|p__Bacteroidota|o__Bacteroidia|c__Flavobacteriales|f__Flavobacteriaceae|g__Antarcticibacterium	Wilcoxon Rank Sum Test	Cuckoo_H	1	1	ns
Cuckoo_H - Cuckoo_M	d__Bacteria|p__Bacteroidota|o__Bacteroidia|c__Flavobacteriales|f__Flavobacteriaceae|g__Antarcticibacterium	Wilcoxon Rank Sum Test	Cuckoo_H	0.554628	0.830359	ns
Magpie_H - Magpie_M	d__Bacteria|p__Bacteroidota|o__Bacteroidia|c__Flavobacteriales|f__Flavobacteriaceae|g__Antarcticibacterium	Wilcoxon Rank Sum Test	Magpie_H	0.475115	0.81287	ns
Magpie_H - Cuckoo_M	d__Bacteria|p__Bacteroidota|o__Bacteroidia|c__Flavobacteriales|f__Flavobacteriaceae|g__Antarcticibacterium	Wilcoxon Rank Sum Test	Magpie_H	0.815881	0.906354	ns
Magpie_M - Cuckoo_M	d__Bacteria|p__Bacteroidota|o__Bacteroidia|c__Flavobacteriales|f__Flavobacteriaceae|g__Antarcticibacterium	Wilcoxon Rank Sum Test	Magpie_M	0.502776	0.830359	ns
Cuckoo_H - Magpie_H	d__Bacteria|p__Proteobacteria|o__Gammaproteobacteria|c__Cardiobacteriales|f__Wohlfahrtiimonadaceae|g__Ignatzschineria	Wilcoxon Rank Sum Test	Cuckoo_H	0.762748	0.86697	ns
Cuckoo_H - Magpie_M	d__Bacteria|p__Proteobacteria|o__Gammaproteobacteria|c__Cardiobacteriales|f__Wohlfahrtiimonadaceae|g__Ignatzschineria	Wilcoxon Rank Sum Test	Cuckoo_H	0.0484602	0.400251	ns
Cuckoo_H - Cuckoo_M	d__Bacteria|p__Proteobacteria|o__Gammaproteobacteria|c__Cardiobacteriales|f__Wohlfahrtiimonadaceae|g__Ignatzschineria	Wilcoxon Rank Sum Test	Cuckoo_H	0.244706	0.704143	ns
Magpie_H - Magpie_M	d__Bacteria|p__Proteobacteria|o__Gammaproteobacteria|c__Cardiobacteriales|f__Wohlfahrtiimonadaceae|g__Ignatzschineria	Wilcoxon Rank Sum Test	Magpie_H	0.00481173	0.106736	ns
Magpie_H - Cuckoo_M	d__Bacteria|p__Proteobacteria|o__Gammaproteobacteria|c__Cardiobacteriales|f__Wohlfahrtiimonadaceae|g__Ignatzschineria	Wilcoxon Rank Sum Test	Magpie_H	0.107254	0.608064	ns
Magpie_M - Cuckoo_M	d__Bacteria|p__Proteobacteria|o__Gammaproteobacteria|c__Cardiobacteriales|f__Wohlfahrtiimonadaceae|g__Ignatzschineria	Wilcoxon Rank Sum Test	Magpie_M	0.709147	0.830359	ns
Cuckoo_H - Magpie_H	d__Bacteria|p__Firmicutes|o__Bacilli|c__Lactobacillales|f__Leuconostocaceae|g__Leuconostoc	Wilcoxon Rank Sum Test	Cuckoo_H	0.728033	0.843288	ns
Cuckoo_H - Magpie_M	d__Bacteria|p__Firmicutes|o__Bacilli|c__Lactobacillales|f__Leuconostocaceae|g__Leuconostoc	Wilcoxon Rank Sum Test	Cuckoo_H	0.231347	0.704143	ns
Cuckoo_H - Cuckoo_M	d__Bacteria|p__Firmicutes|o__Bacilli|c__Lactobacillales|f__Leuconostocaceae|g__Leuconostoc	Wilcoxon Rank Sum Test	Cuckoo_H	0.375478	0.81287	ns
Magpie_H - Magpie_M	d__Bacteria|p__Firmicutes|o__Bacilli|c__Lactobacillales|f__Leuconostocaceae|g__Leuconostoc	Wilcoxon Rank Sum Test	Magpie_H	0.436162	0.81287	ns
Magpie_H - Cuckoo_M	d__Bacteria|p__Firmicutes|o__Bacilli|c__Lactobacillales|f__Leuconostocaceae|g__Leuconostoc	Wilcoxon Rank Sum Test	Magpie_H	0.47987	0.81287	ns
Magpie_M - Cuckoo_M	d__Bacteria|p__Firmicutes|o__Bacilli|c__Lactobacillales|f__Leuconostocaceae|g__Leuconostoc	Wilcoxon Rank Sum Test	Magpie_M	0.709147	0.830359	ns
Cuckoo_H - Magpie_H	d__Bacteria|p__Proteobacteria|o__Alphaproteobacteria|c__Rhizobiales|f__Beijerinckiaceae|g__Psychroglaciecola	Wilcoxon Rank Sum Test	Cuckoo_H	0.679622	0.830359	ns
Cuckoo_H - Magpie_M	d__Bacteria|p__Proteobacteria|o__Alphaproteobacteria|c__Rhizobiales|f__Beijerinckiaceae|g__Psychroglaciecola	Wilcoxon Rank Sum Test	Cuckoo_H	0.0757363	0.540231	ns
Cuckoo_H - Cuckoo_M	d__Bacteria|p__Proteobacteria|o__Alphaproteobacteria|c__Rhizobiales|f__Beijerinckiaceae|g__Psychroglaciecola	Wilcoxon Rank Sum Test	Cuckoo_H	0.244706	0.704143	ns
Magpie_H - Magpie_M	d__Bacteria|p__Proteobacteria|o__Alphaproteobacteria|c__Rhizobiales|f__Beijerinckiaceae|g__Psychroglaciecola	Wilcoxon Rank Sum Test	Magpie_H	0.0427767	0.365845	ns
Magpie_H - Cuckoo_M	d__Bacteria|p__Proteobacteria|o__Alphaproteobacteria|c__Rhizobiales|f__Beijerinckiaceae|g__Psychroglaciecola	Wilcoxon Rank Sum Test	Magpie_H	0.20021	0.704143	ns
Magpie_M - Cuckoo_M	d__Bacteria|p__Proteobacteria|o__Alphaproteobacteria|c__Rhizobiales|f__Beijerinckiaceae|g__Psychroglaciecola	Wilcoxon Rank Sum Test	Magpie_M	0.709147	0.830359	ns
Cuckoo_H - Magpie_H	d__Bacteria|p__Actinobacteriota|o__Actinobacteria|c__Micrococcales|f__Microbacteriaceae|g__Galbitalea	Wilcoxon Rank Sum Test	Cuckoo_H	0.442245	0.81287	ns
Cuckoo_H - Magpie_M	d__Bacteria|p__Actinobacteriota|o__Actinobacteria|c__Micrococcales|f__Microbacteriaceae|g__Galbitalea	Wilcoxon Rank Sum Test	Cuckoo_H	0.47141	0.81287	ns
Cuckoo_H - Cuckoo_M	d__Bacteria|p__Actinobacteriota|o__Actinobacteria|c__Micrococcales|f__Microbacteriaceae|g__Galbitalea	Wilcoxon Rank Sum Test	Cuckoo_H	0.654833	0.830359	ns
Magpie_H - Magpie_M	d__Bacteria|p__Actinobacteriota|o__Actinobacteria|c__Micrococcales|f__Microbacteriaceae|g__Galbitalea	Wilcoxon Rank Sum Test	Magpie_H	0.0979382	0.59576	ns
Magpie_H - Cuckoo_M	d__Bacteria|p__Actinobacteriota|o__Actinobacteria|c__Micrococcales|f__Microbacteriaceae|g__Galbitalea	Wilcoxon Rank Sum Test	Magpie_H	0.275433	0.71813	ns
Magpie_M - Cuckoo_M	d__Bacteria|p__Actinobacteriota|o__Actinobacteria|c__Micrococcales|f__Microbacteriaceae|g__Galbitalea	Wilcoxon Rank Sum Test	Magpie_M	0.843763	0.91692	ns
Cuckoo_H - Magpie_H	d__Bacteria|p__Proteobacteria|o__Gammaproteobacteria|c__Xanthomonadales|f__Xanthomonadaceae|g__Stenotrophomonas	Wilcoxon Rank Sum Test	Cuckoo_H	0.718543	0.83629	ns
Cuckoo_H - Magpie_M	d__Bacteria|p__Proteobacteria|o__Gammaproteobacteria|c__Xanthomonadales|f__Xanthomonadaceae|g__Stenotrophomonas	Wilcoxon Rank Sum Test	Cuckoo_H	0.48978	0.825654	ns
Cuckoo_H - Cuckoo_M	d__Bacteria|p__Proteobacteria|o__Gammaproteobacteria|c__Xanthomonadales|f__Xanthomonadaceae|g__Stenotrophomonas	Wilcoxon Rank Sum Test	Cuckoo_H	0.413034	0.81287	ns
Magpie_H - Magpie_M	d__Bacteria|p__Proteobacteria|o__Gammaproteobacteria|c__Xanthomonadales|f__Xanthomonadaceae|g__Stenotrophomonas	Wilcoxon Rank Sum Test	Magpie_H	0.243233	0.704143	ns
Magpie_H - Cuckoo_M	d__Bacteria|p__Proteobacteria|o__Gammaproteobacteria|c__Xanthomonadales|f__Xanthomonadaceae|g__Stenotrophomonas	Wilcoxon Rank Sum Test	Magpie_H	0.583002	0.830359	ns
Magpie_M - Cuckoo_M	d__Bacteria|p__Proteobacteria|o__Gammaproteobacteria|c__Xanthomonadales|f__Xanthomonadaceae|g__Stenotrophomonas	Wilcoxon Rank Sum Test	Magpie_M	0.103965	0.597904	ns
Cuckoo_H - Magpie_H	d__Bacteria|p__Firmicutes|o__Clostridia|c__Lachnospirales|f__Lachnospiraceae|g__Lachnospiraceae	Wilcoxon Rank Sum Test	Cuckoo_H	0.798258	0.894599	ns
Cuckoo_H - Magpie_M	d__Bacteria|p__Firmicutes|o__Clostridia|c__Lachnospirales|f__Lachnospiraceae|g__Lachnospiraceae	Wilcoxon Rank Sum Test	Cuckoo_H	0.000660773	0.0263837	*
Cuckoo_H - Cuckoo_M	d__Bacteria|p__Firmicutes|o__Clostridia|c__Lachnospirales|f__Lachnospiraceae|g__Lachnospiraceae	Wilcoxon Rank Sum Test	Cuckoo_H	0.491944	0.827306	ns
Magpie_H - Magpie_M	d__Bacteria|p__Firmicutes|o__Clostridia|c__Lachnospirales|f__Lachnospiraceae|g__Lachnospiraceae	Wilcoxon Rank Sum Test	Magpie_H	0.000339729	0.0163714	*
Magpie_H - Cuckoo_M	d__Bacteria|p__Firmicutes|o__Clostridia|c__Lachnospirales|f__Lachnospiraceae|g__Lachnospiraceae	Wilcoxon Rank Sum Test	Magpie_H	0.764593	0.867656	ns
Magpie_M - Cuckoo_M	d__Bacteria|p__Firmicutes|o__Clostridia|c__Lachnospirales|f__Lachnospiraceae|g__Lachnospiraceae	Wilcoxon Rank Sum Test	Magpie_M	0.00251392	0.0644015	ns
Cuckoo_H - Magpie_H	d__Bacteria|p__Proteobacteria|o__Gammaproteobacteria|c__Xanthomonadales|f__Xanthomonadaceae|g__Lysobacter	Wilcoxon Rank Sum Test	Cuckoo_H	0.971899	0.997426	ns
Cuckoo_H - Magpie_M	d__Bacteria|p__Proteobacteria|o__Gammaproteobacteria|c__Xanthomonadales|f__Xanthomonadaceae|g__Lysobacter	Wilcoxon Rank Sum Test	Cuckoo_H	0.639214	0.830359	ns
Cuckoo_H - Cuckoo_M	d__Bacteria|p__Proteobacteria|o__Gammaproteobacteria|c__Xanthomonadales|f__Xanthomonadaceae|g__Lysobacter	Wilcoxon Rank Sum Test	Cuckoo_H	0.86801	0.928113	ns
Magpie_H - Magpie_M	d__Bacteria|p__Proteobacteria|o__Gammaproteobacteria|c__Xanthomonadales|f__Xanthomonadaceae|g__Lysobacter	Wilcoxon Rank Sum Test	Magpie_H	0.556955	0.830359	ns
Magpie_H - Cuckoo_M	d__Bacteria|p__Proteobacteria|o__Gammaproteobacteria|c__Xanthomonadales|f__Xanthomonadaceae|g__Lysobacter	Wilcoxon Rank Sum Test	Magpie_H	0.815881	0.906354	ns
Magpie_M - Cuckoo_M	d__Bacteria|p__Proteobacteria|o__Gammaproteobacteria|c__Xanthomonadales|f__Xanthomonadaceae|g__Lysobacter	Wilcoxon Rank Sum Test	Magpie_M	0.933406	0.966998	ns
Cuckoo_H - Magpie_H	d__Bacteria|p__Proteobacteria|o__Gammaproteobacteria|c__R7C24|f__R7C24|g__R7C24	Wilcoxon Rank Sum Test	Cuckoo_H	0.0822634	0.550098	ns
Cuckoo_H - Magpie_M	d__Bacteria|p__Proteobacteria|o__Gammaproteobacteria|c__R7C24|f__R7C24|g__R7C24	Wilcoxon Rank Sum Test	Cuckoo_H	0.532049	0.830359	ns
Cuckoo_H - Cuckoo_M	d__Bacteria|p__Proteobacteria|o__Gammaproteobacteria|c__R7C24|f__R7C24|g__R7C24	Wilcoxon Rank Sum Test	Cuckoo_H	0.375478	0.81287	ns
Magpie_H - Magpie_M	d__Bacteria|p__Proteobacteria|o__Gammaproteobacteria|c__R7C24|f__R7C24|g__R7C24	Wilcoxon Rank Sum Test	Magpie_H	0.232044	0.704143	ns
Magpie_H - Cuckoo_M	d__Bacteria|p__Proteobacteria|o__Gammaproteobacteria|c__R7C24|f__R7C24|g__R7C24	Wilcoxon Rank Sum Test	Magpie_H	NA	NA	NA
Magpie_M - Cuckoo_M	d__Bacteria|p__Proteobacteria|o__Gammaproteobacteria|c__R7C24|f__R7C24|g__R7C24	Wilcoxon Rank Sum Test	Magpie_M	0.545623	0.830359	ns
Cuckoo_H - Magpie_H	d__Bacteria|p__Actinobacteriota|o__Actinobacteria|c__Micrococcales|f__Intrasporangiaceae|g__Janibacter	Wilcoxon Rank Sum Test	Cuckoo_H	0.642893	0.830359	ns
Cuckoo_H - Magpie_M	d__Bacteria|p__Actinobacteriota|o__Actinobacteria|c__Micrococcales|f__Intrasporangiaceae|g__Janibacter	Wilcoxon Rank Sum Test	Cuckoo_H	0.792467	0.889699	ns
Cuckoo_H - Cuckoo_M	d__Bacteria|p__Actinobacteriota|o__Actinobacteria|c__Micrococcales|f__Intrasporangiaceae|g__Janibacter	Wilcoxon Rank Sum Test	Cuckoo_H	0.183686	0.704143	ns
Magpie_H - Magpie_M	d__Bacteria|p__Actinobacteriota|o__Actinobacteria|c__Micrococcales|f__Intrasporangiaceae|g__Janibacter	Wilcoxon Rank Sum Test	Magpie_H	0.757893	0.861802	ns
Magpie_H - Cuckoo_M	d__Bacteria|p__Actinobacteriota|o__Actinobacteria|c__Micrococcales|f__Intrasporangiaceae|g__Janibacter	Wilcoxon Rank Sum Test	Magpie_H	0.200446	0.704143	ns
Magpie_M - Cuckoo_M	d__Bacteria|p__Actinobacteriota|o__Actinobacteria|c__Micrococcales|f__Intrasporangiaceae|g__Janibacter	Wilcoxon Rank Sum Test	Magpie_M	0.150721	0.704143	ns
Cuckoo_H - Magpie_H	d__Bacteria|p__Firmicutes|o__Bacilli|c__Lactobacillales|f__Leuconostocaceae|g__Weissella	Wilcoxon Rank Sum Test	Cuckoo_H	1	1	ns
Cuckoo_H - Magpie_M	d__Bacteria|p__Firmicutes|o__Bacilli|c__Lactobacillales|f__Leuconostocaceae|g__Weissella	Wilcoxon Rank Sum Test	Cuckoo_H	0.823709	0.91037	ns
Cuckoo_H - Cuckoo_M	d__Bacteria|p__Firmicutes|o__Bacilli|c__Lactobacillales|f__Leuconostocaceae|g__Weissella	Wilcoxon Rank Sum Test	Cuckoo_H	0.655243	0.830359	ns
Magpie_H - Magpie_M	d__Bacteria|p__Firmicutes|o__Bacilli|c__Lactobacillales|f__Leuconostocaceae|g__Weissella	Wilcoxon Rank Sum Test	Magpie_H	0.787277	0.886202	ns
Magpie_H - Cuckoo_M	d__Bacteria|p__Firmicutes|o__Bacilli|c__Lactobacillales|f__Leuconostocaceae|g__Weissella	Wilcoxon Rank Sum Test	Magpie_H	0.549229	0.830359	ns
Magpie_M - Cuckoo_M	d__Bacteria|p__Firmicutes|o__Bacilli|c__Lactobacillales|f__Leuconostocaceae|g__Weissella	Wilcoxon Rank Sum Test	Magpie_M	0.80206	0.89778	ns
Cuckoo_H - Magpie_H	d__Bacteria|p__Proteobacteria|o__Gammaproteobacteria|c__Burkholderiales|f__Comamonadaceae|g__Caenimonas	Wilcoxon Rank Sum Test	Cuckoo_H	0.943851	0.972379	ns
Cuckoo_H - Magpie_M	d__Bacteria|p__Proteobacteria|o__Gammaproteobacteria|c__Burkholderiales|f__Comamonadaceae|g__Caenimonas	Wilcoxon Rank Sum Test	Cuckoo_H	0.532049	0.830359	ns
Cuckoo_H - Cuckoo_M	d__Bacteria|p__Proteobacteria|o__Gammaproteobacteria|c__Burkholderiales|f__Comamonadaceae|g__Caenimonas	Wilcoxon Rank Sum Test	Cuckoo_H	1	1	ns
Magpie_H - Magpie_M	d__Bacteria|p__Proteobacteria|o__Gammaproteobacteria|c__Burkholderiales|f__Comamonadaceae|g__Caenimonas	Wilcoxon Rank Sum Test	Magpie_H	0.505047	0.830359	ns
Magpie_H - Cuckoo_M	d__Bacteria|p__Proteobacteria|o__Gammaproteobacteria|c__Burkholderiales|f__Comamonadaceae|g__Caenimonas	Wilcoxon Rank Sum Test	Magpie_H	1	1	ns
Magpie_M - Cuckoo_M	d__Bacteria|p__Proteobacteria|o__Gammaproteobacteria|c__Burkholderiales|f__Comamonadaceae|g__Caenimonas	Wilcoxon Rank Sum Test	Magpie_M	0.576544	0.830359	ns
Cuckoo_H - Magpie_H	d__Bacteria|p__Armatimonadota|o__Armatimonadia|c__Armatimonadales|f__Armatimonadales|g__Armatimonadales	Wilcoxon Rank Sum Test	Cuckoo_H	0.124338	0.682762	ns
Cuckoo_H - Magpie_M	d__Bacteria|p__Armatimonadota|o__Armatimonadia|c__Armatimonadales|f__Armatimonadales|g__Armatimonadales	Wilcoxon Rank Sum Test	Cuckoo_H	0.673944	0.830359	ns
Cuckoo_H - Cuckoo_M	d__Bacteria|p__Armatimonadota|o__Armatimonadia|c__Armatimonadales|f__Armatimonadales|g__Armatimonadales	Wilcoxon Rank Sum Test	Cuckoo_H	0.375478	0.81287	ns
Magpie_H - Magpie_M	d__Bacteria|p__Armatimonadota|o__Armatimonadia|c__Armatimonadales|f__Armatimonadales|g__Armatimonadales	Wilcoxon Rank Sum Test	Magpie_H	0.167219	0.704143	ns
Magpie_H - Cuckoo_M	d__Bacteria|p__Armatimonadota|o__Armatimonadia|c__Armatimonadales|f__Armatimonadales|g__Armatimonadales	Wilcoxon Rank Sum Test	Magpie_H	0.0763475	0.540231	ns
Magpie_M - Cuckoo_M	d__Bacteria|p__Armatimonadota|o__Armatimonadia|c__Armatimonadales|f__Armatimonadales|g__Armatimonadales	Wilcoxon Rank Sum Test	Magpie_M	0.225654	0.704143	ns
Cuckoo_H - Magpie_H	d__Bacteria|p__Proteobacteria|o__Gammaproteobacteria|c__Legionellales|f__Legionellaceae|g__Legionella	Wilcoxon Rank Sum Test	Cuckoo_H	0.238194	0.704143	ns
Cuckoo_H - Magpie_M	d__Bacteria|p__Proteobacteria|o__Gammaproteobacteria|c__Legionellales|f__Legionellaceae|g__Legionella	Wilcoxon Rank Sum Test	Cuckoo_H	1	1	ns
Cuckoo_H - Cuckoo_M	d__Bacteria|p__Proteobacteria|o__Gammaproteobacteria|c__Legionellales|f__Legionellaceae|g__Legionella	Wilcoxon Rank Sum Test	Cuckoo_H	0.589639	0.830359	ns
Magpie_H - Magpie_M	d__Bacteria|p__Proteobacteria|o__Gammaproteobacteria|c__Legionellales|f__Legionellaceae|g__Legionella	Wilcoxon Rank Sum Test	Magpie_H	0.102699	0.59576	ns
Magpie_H - Cuckoo_M	d__Bacteria|p__Proteobacteria|o__Gammaproteobacteria|c__Legionellales|f__Legionellaceae|g__Legionella	Wilcoxon Rank Sum Test	Magpie_H	0.200446	0.704143	ns
Magpie_M - Cuckoo_M	d__Bacteria|p__Proteobacteria|o__Gammaproteobacteria|c__Legionellales|f__Legionellaceae|g__Legionella	Wilcoxon Rank Sum Test	Magpie_M	0.545623	0.830359	ns
Cuckoo_H - Magpie_H	d__Bacteria|p__Desulfobacterota|o__Desulfovibrionia|c__Desulfovibrionales|f__Desulfovibrionaceae|g__Desulfovibrio	Wilcoxon Rank Sum Test	Cuckoo_H	0.216126	0.704143	ns
Cuckoo_H - Magpie_M	d__Bacteria|p__Desulfobacterota|o__Desulfovibrionia|c__Desulfovibrionales|f__Desulfovibrionaceae|g__Desulfovibrio	Wilcoxon Rank Sum Test	Cuckoo_H	0.00276381	0.0660244	ns
Cuckoo_H - Cuckoo_M	d__Bacteria|p__Desulfobacterota|o__Desulfovibrionia|c__Desulfovibrionales|f__Desulfovibrionaceae|g__Desulfovibrio	Wilcoxon Rank Sum Test	Cuckoo_H	0.157395	0.704143	ns
Magpie_H - Magpie_M	d__Bacteria|p__Desulfobacterota|o__Desulfovibrionia|c__Desulfovibrionales|f__Desulfovibrionaceae|g__Desulfovibrio	Wilcoxon Rank Sum Test	Magpie_H	0.0416926	0.364884	ns
Magpie_H - Cuckoo_M	d__Bacteria|p__Desulfobacterota|o__Desulfovibrionia|c__Desulfovibrionales|f__Desulfovibrionaceae|g__Desulfovibrio	Wilcoxon Rank Sum Test	Magpie_H	0.358212	0.81287	ns
Magpie_M - Cuckoo_M	d__Bacteria|p__Desulfobacterota|o__Desulfovibrionia|c__Desulfovibrionales|f__Desulfovibrionaceae|g__Desulfovibrio	Wilcoxon Rank Sum Test	Magpie_M	NA	NA	NA
Cuckoo_H - Magpie_H	d__Bacteria|p__Bacteroidota|o__Bacteroidia|c__Cytophagales|f__Hymenobacteraceae|g__Nibribacter	Wilcoxon Rank Sum Test	Cuckoo_H	0.28826	0.732441	ns
Cuckoo_H - Magpie_M	d__Bacteria|p__Bacteroidota|o__Bacteroidia|c__Cytophagales|f__Hymenobacteraceae|g__Nibribacter	Wilcoxon Rank Sum Test	Cuckoo_H	0.857758	0.924804	ns
Cuckoo_H - Cuckoo_M	d__Bacteria|p__Bacteroidota|o__Bacteroidia|c__Cytophagales|f__Hymenobacteraceae|g__Nibribacter	Wilcoxon Rank Sum Test	Cuckoo_H	0.375478	0.81287	ns
Magpie_H - Magpie_M	d__Bacteria|p__Bacteroidota|o__Bacteroidia|c__Cytophagales|f__Hymenobacteraceae|g__Nibribacter	Wilcoxon Rank Sum Test	Magpie_H	0.144509	0.704143	ns
Magpie_H - Cuckoo_M	d__Bacteria|p__Bacteroidota|o__Bacteroidia|c__Cytophagales|f__Hymenobacteraceae|g__Nibribacter	Wilcoxon Rank Sum Test	Magpie_H	0.147791	0.704143	ns
Magpie_M - Cuckoo_M	d__Bacteria|p__Bacteroidota|o__Bacteroidia|c__Cytophagales|f__Hymenobacteraceae|g__Nibribacter	Wilcoxon Rank Sum Test	Magpie_M	0.434323	0.81287	ns
Cuckoo_H - Magpie_H	d__Bacteria|p__Cyanobacteria|o__Cyanobacteriia|c__Cyanobacteriales|f__Nostocaceae|g__Nostoc_PCC-73102	Wilcoxon Rank Sum Test	Cuckoo_H	0.464613	0.81287	ns
Cuckoo_H - Magpie_M	d__Bacteria|p__Cyanobacteria|o__Cyanobacteriia|c__Cyanobacteriales|f__Nostocaceae|g__Nostoc_PCC-73102	Wilcoxon Rank Sum Test	Cuckoo_H	NA	NA	NA
Cuckoo_H - Cuckoo_M	d__Bacteria|p__Cyanobacteria|o__Cyanobacteriia|c__Cyanobacteriales|f__Nostocaceae|g__Nostoc_PCC-73102	Wilcoxon Rank Sum Test	Cuckoo_H	NA	NA	NA
Magpie_H - Magpie_M	d__Bacteria|p__Cyanobacteria|o__Cyanobacteriia|c__Cyanobacteriales|f__Nostocaceae|g__Nostoc_PCC-73102	Wilcoxon Rank Sum Test	Magpie_H	0.265885	0.704143	ns
Magpie_H - Cuckoo_M	d__Bacteria|p__Cyanobacteria|o__Cyanobacteriia|c__Cyanobacteriales|f__Nostocaceae|g__Nostoc_PCC-73102	Wilcoxon Rank Sum Test	Magpie_H	0.664389	0.830359	ns
Magpie_M - Cuckoo_M	d__Bacteria|p__Cyanobacteria|o__Cyanobacteriia|c__Cyanobacteriales|f__Nostocaceae|g__Nostoc_PCC-73102	Wilcoxon Rank Sum Test	Magpie_M	NA	NA	NA
Cuckoo_H - Magpie_H	d__Bacteria|p__Firmicutes|o__Clostridia|c__Peptostreptococcales-Tissierellales|f__Peptostreptococcaceae|g__Peptostreptococcus	Wilcoxon Rank Sum Test	Cuckoo_H	0.833176	0.91037	ns
Cuckoo_H - Magpie_M	d__Bacteria|p__Firmicutes|o__Clostridia|c__Peptostreptococcales-Tissierellales|f__Peptostreptococcaceae|g__Peptostreptococcus	Wilcoxon Rank Sum Test	Cuckoo_H	0.651817	0.830359	ns
Cuckoo_H - Cuckoo_M	d__Bacteria|p__Firmicutes|o__Clostridia|c__Peptostreptococcales-Tissierellales|f__Peptostreptococcaceae|g__Peptostreptococcus	Wilcoxon Rank Sum Test	Cuckoo_H	0.589639	0.830359	ns
Magpie_H - Magpie_M	d__Bacteria|p__Firmicutes|o__Clostridia|c__Peptostreptococcales-Tissierellales|f__Peptostreptococcaceae|g__Peptostreptococcus	Wilcoxon Rank Sum Test	Magpie_H	0.82798	0.91037	ns
Magpie_H - Cuckoo_M	d__Bacteria|p__Firmicutes|o__Clostridia|c__Peptostreptococcales-Tissierellales|f__Peptostreptococcaceae|g__Peptostreptococcus	Wilcoxon Rank Sum Test	Magpie_H	0.664389	0.830359	ns
Magpie_M - Cuckoo_M	d__Bacteria|p__Firmicutes|o__Clostridia|c__Peptostreptococcales-Tissierellales|f__Peptostreptococcaceae|g__Peptostreptococcus	Wilcoxon Rank Sum Test	Magpie_M	0.709147	0.830359	ns
Cuckoo_H - Magpie_H	d__Bacteria|p__Acidobacteriota|o__Blastocatellia|c__Blastocatellales|f__Blastocatellaceae|g__Stenotrophobacter	Wilcoxon Rank Sum Test	Cuckoo_H	0.830815	0.91037	ns
Cuckoo_H - Magpie_M	d__Bacteria|p__Acidobacteriota|o__Blastocatellia|c__Blastocatellales|f__Blastocatellaceae|g__Stenotrophobacter	Wilcoxon Rank Sum Test	Cuckoo_H	0.00275721	0.0660244	ns
Cuckoo_H - Cuckoo_M	d__Bacteria|p__Acidobacteriota|o__Blastocatellia|c__Blastocatellales|f__Blastocatellaceae|g__Stenotrophobacter	Wilcoxon Rank Sum Test	Cuckoo_H	0.679116	0.830359	ns
Magpie_H - Magpie_M	d__Bacteria|p__Acidobacteriota|o__Blastocatellia|c__Blastocatellales|f__Blastocatellaceae|g__Stenotrophobacter	Wilcoxon Rank Sum Test	Magpie_H	0.000950533	0.0336296	*
Magpie_H - Cuckoo_M	d__Bacteria|p__Acidobacteriota|o__Blastocatellia|c__Blastocatellales|f__Blastocatellaceae|g__Stenotrophobacter	Wilcoxon Rank Sum Test	Magpie_H	0.524643	0.830359	ns
Magpie_M - Cuckoo_M	d__Bacteria|p__Acidobacteriota|o__Blastocatellia|c__Blastocatellales|f__Blastocatellaceae|g__Stenotrophobacter	Wilcoxon Rank Sum Test	Magpie_M	0.0402173	0.364884	ns
Cuckoo_H - Magpie_H	d__Bacteria|p__Bacteroidota|o__Bacteroidia|c__Sphingobacteriales|f__Sphingobacteriaceae|g__Sphingobacterium	Wilcoxon Rank Sum Test	Cuckoo_H	0.768087	0.868799	ns
Cuckoo_H - Magpie_M	d__Bacteria|p__Bacteroidota|o__Bacteroidia|c__Sphingobacteriales|f__Sphingobacteriaceae|g__Sphingobacterium	Wilcoxon Rank Sum Test	Cuckoo_H	0.765157	0.867944	ns
Cuckoo_H - Cuckoo_M	d__Bacteria|p__Bacteroidota|o__Bacteroidia|c__Sphingobacteriales|f__Sphingobacteriaceae|g__Sphingobacterium	Wilcoxon Rank Sum Test	Cuckoo_H	0.375478	0.81287	ns
Magpie_H - Magpie_M	d__Bacteria|p__Bacteroidota|o__Bacteroidia|c__Sphingobacteriales|f__Sphingobacteriaceae|g__Sphingobacterium	Wilcoxon Rank Sum Test	Magpie_H	0.408694	0.81287	ns
Magpie_H - Cuckoo_M	d__Bacteria|p__Bacteroidota|o__Bacteroidia|c__Sphingobacteriales|f__Sphingobacteriaceae|g__Sphingobacterium	Wilcoxon Rank Sum Test	Magpie_H	0.268718	0.704143	ns
Magpie_M - Cuckoo_M	d__Bacteria|p__Bacteroidota|o__Bacteroidia|c__Sphingobacteriales|f__Sphingobacteriaceae|g__Sphingobacterium	Wilcoxon Rank Sum Test	Magpie_M	0.434323	0.81287	ns
Cuckoo_H - Magpie_H	d__Bacteria|p__Firmicutes|o__Bacilli|c__Paenibacillales|f__Paenibacillaceae|g__Paenibacillus	Wilcoxon Rank Sum Test	Cuckoo_H	0.0357286	0.364884	ns
Cuckoo_H - Magpie_M	d__Bacteria|p__Firmicutes|o__Bacilli|c__Paenibacillales|f__Paenibacillaceae|g__Paenibacillus	Wilcoxon Rank Sum Test	Cuckoo_H	0.651817	0.830359	ns
Cuckoo_H - Cuckoo_M	d__Bacteria|p__Firmicutes|o__Bacilli|c__Paenibacillales|f__Paenibacillaceae|g__Paenibacillus	Wilcoxon Rank Sum Test	Cuckoo_H	0.183686	0.704143	ns
Magpie_H - Magpie_M	d__Bacteria|p__Firmicutes|o__Bacilli|c__Paenibacillales|f__Paenibacillaceae|g__Paenibacillus	Wilcoxon Rank Sum Test	Magpie_H	0.00311573	0.0731803	ns
Magpie_H - Cuckoo_M	d__Bacteria|p__Firmicutes|o__Bacilli|c__Paenibacillales|f__Paenibacillaceae|g__Paenibacillus	Wilcoxon Rank Sum Test	Magpie_H	0.732001	0.847532	ns
Magpie_M - Cuckoo_M	d__Bacteria|p__Firmicutes|o__Bacilli|c__Paenibacillales|f__Paenibacillaceae|g__Paenibacillus	Wilcoxon Rank Sum Test	Magpie_M	0.0338316	0.364884	ns
Cuckoo_H - Magpie_H	d__Bacteria|p__Acidobacteriota|o__Blastocatellia|c__Blastocatellales|f__Blastocatellaceae|g__Aridibacter	Wilcoxon Rank Sum Test	Cuckoo_H	0.421408	0.81287	ns
Cuckoo_H - Magpie_M	d__Bacteria|p__Acidobacteriota|o__Blastocatellia|c__Blastocatellales|f__Blastocatellaceae|g__Aridibacter	Wilcoxon Rank Sum Test	Cuckoo_H	0.0911469	0.589712	ns
Cuckoo_H - Cuckoo_M	d__Bacteria|p__Acidobacteriota|o__Blastocatellia|c__Blastocatellales|f__Blastocatellaceae|g__Aridibacter	Wilcoxon Rank Sum Test	Cuckoo_H	0.782947	0.88275	ns
Magpie_H - Magpie_M	d__Bacteria|p__Acidobacteriota|o__Blastocatellia|c__Blastocatellales|f__Blastocatellaceae|g__Aridibacter	Wilcoxon Rank Sum Test	Magpie_H	0.418282	0.81287	ns
Magpie_H - Cuckoo_M	d__Bacteria|p__Acidobacteriota|o__Blastocatellia|c__Blastocatellales|f__Blastocatellaceae|g__Aridibacter	Wilcoxon Rank Sum Test	Magpie_H	0.907317	0.947395	ns
Magpie_M - Cuckoo_M	d__Bacteria|p__Acidobacteriota|o__Blastocatellia|c__Blastocatellales|f__Blastocatellaceae|g__Aridibacter	Wilcoxon Rank Sum Test	Magpie_M	0.434323	0.81287	ns
Cuckoo_H - Magpie_H	d__Bacteria|p__Myxococcota|o__bacteriap25|c__bacteriap25|f__bacteriap25|g__bacteriap25	Wilcoxon Rank Sum Test	Cuckoo_H	0.108395	0.612051	ns
Cuckoo_H - Magpie_M	d__Bacteria|p__Myxococcota|o__bacteriap25|c__bacteriap25|f__bacteriap25|g__bacteriap25	Wilcoxon Rank Sum Test	Cuckoo_H	0.0911469	0.589712	ns
Cuckoo_H - Cuckoo_M	d__Bacteria|p__Myxococcota|o__bacteriap25|c__bacteriap25|f__bacteriap25|g__bacteriap25	Wilcoxon Rank Sum Test	Cuckoo_H	0.679445	0.830359	ns
Magpie_H - Magpie_M	d__Bacteria|p__Myxococcota|o__bacteriap25|c__bacteriap25|f__bacteriap25|g__bacteriap25	Wilcoxon Rank Sum Test	Magpie_H	0.854083	0.924804	ns
Magpie_H - Cuckoo_M	d__Bacteria|p__Myxococcota|o__bacteriap25|c__bacteriap25|f__bacteriap25|g__bacteriap25	Wilcoxon Rank Sum Test	Magpie_H	0.599573	0.830359	ns
Magpie_M - Cuckoo_M	d__Bacteria|p__Myxococcota|o__bacteriap25|c__bacteriap25|f__bacteriap25|g__bacteriap25	Wilcoxon Rank Sum Test	Magpie_M	0.576544	0.830359	ns
Cuckoo_H - Magpie_H	d__Bacteria|p__Bacteroidota|o__Bacteroidia|c__Cytophagales|f__Cytophagaceae|g__Rhodocytophaga	Wilcoxon Rank Sum Test	Magpie_H	0.878094	0.933587	ns
Cuckoo_H - Magpie_M	d__Bacteria|p__Bacteroidota|o__Bacteroidia|c__Cytophagales|f__Cytophagaceae|g__Rhodocytophaga	Wilcoxon Rank Sum Test	Cuckoo_H	0.00276381	0.0660244	ns
Cuckoo_H - Cuckoo_M	d__Bacteria|p__Bacteroidota|o__Bacteroidia|c__Cytophagales|f__Cytophagaceae|g__Rhodocytophaga	Wilcoxon Rank Sum Test	Cuckoo_H	0.679445	0.830359	ns
Magpie_H - Magpie_M	d__Bacteria|p__Bacteroidota|o__Bacteroidia|c__Cytophagales|f__Cytophagaceae|g__Rhodocytophaga	Wilcoxon Rank Sum Test	Magpie_H	0.00011614	0.00706652	**
Magpie_H - Cuckoo_M	d__Bacteria|p__Bacteroidota|o__Bacteroidia|c__Cytophagales|f__Cytophagaceae|g__Rhodocytophaga	Wilcoxon Rank Sum Test	Magpie_H	0.44113	0.81287	ns
Magpie_M - Cuckoo_M	d__Bacteria|p__Bacteroidota|o__Bacteroidia|c__Cytophagales|f__Cytophagaceae|g__Rhodocytophaga	Wilcoxon Rank Sum Test	Magpie_M	0.0402173	0.364884	ns
Cuckoo_H - Magpie_H	d__Bacteria|p__Actinobacteriota|o__Actinobacteria|c__Frankiales|f__Geodermatophilaceae|g__Klenkia	Wilcoxon Rank Sum Test	Cuckoo_H	0.826596	0.91037	ns
Cuckoo_H - Magpie_M	d__Bacteria|p__Actinobacteriota|o__Actinobacteria|c__Frankiales|f__Geodermatophilaceae|g__Klenkia	Wilcoxon Rank Sum Test	Cuckoo_H	0.651817	0.830359	ns
Cuckoo_H - Cuckoo_M	d__Bacteria|p__Actinobacteriota|o__Actinobacteria|c__Frankiales|f__Geodermatophilaceae|g__Klenkia	Wilcoxon Rank Sum Test	Cuckoo_H	0.589639	0.830359	ns
Magpie_H - Magpie_M	d__Bacteria|p__Actinobacteriota|o__Actinobacteria|c__Frankiales|f__Geodermatophilaceae|g__Klenkia	Wilcoxon Rank Sum Test	Magpie_H	0.436162	0.81287	ns
Magpie_H - Cuckoo_M	d__Bacteria|p__Actinobacteriota|o__Actinobacteria|c__Frankiales|f__Geodermatophilaceae|g__Klenkia	Wilcoxon Rank Sum Test	Magpie_H	0.47987	0.81287	ns
Magpie_M - Cuckoo_M	d__Bacteria|p__Actinobacteriota|o__Actinobacteria|c__Frankiales|f__Geodermatophilaceae|g__Klenkia	Wilcoxon Rank Sum Test	Magpie_M	0.709147	0.830359	ns
Cuckoo_H - Magpie_H	d__Bacteria|p__Proteobacteria|o__Gammaproteobacteria|c__Oceanospirillales|f__Alcanivoracaceae1|g__Alcanivorax	Wilcoxon Rank Sum Test	Cuckoo_H	0.381106	0.81287	ns
Cuckoo_H - Magpie_M	d__Bacteria|p__Proteobacteria|o__Gammaproteobacteria|c__Oceanospirillales|f__Alcanivoracaceae1|g__Alcanivorax	Wilcoxon Rank Sum Test	Cuckoo_H	0.48978	0.825654	ns
Cuckoo_H - Cuckoo_M	d__Bacteria|p__Proteobacteria|o__Gammaproteobacteria|c__Oceanospirillales|f__Alcanivoracaceae1|g__Alcanivorax	Wilcoxon Rank Sum Test	Cuckoo_H	0.375478	0.81287	ns
Magpie_H - Magpie_M	d__Bacteria|p__Proteobacteria|o__Gammaproteobacteria|c__Oceanospirillales|f__Alcanivoracaceae1|g__Alcanivorax	Wilcoxon Rank Sum Test	Magpie_H	0.764561	0.867656	ns
Magpie_H - Cuckoo_M	d__Bacteria|p__Proteobacteria|o__Gammaproteobacteria|c__Oceanospirillales|f__Alcanivoracaceae1|g__Alcanivorax	Wilcoxon Rank Sum Test	Magpie_H	0.664389	0.830359	ns
Magpie_M - Cuckoo_M	d__Bacteria|p__Proteobacteria|o__Gammaproteobacteria|c__Oceanospirillales|f__Alcanivoracaceae1|g__Alcanivorax	Wilcoxon Rank Sum Test	Magpie_M	0.545623	0.830359	ns
Cuckoo_H - Magpie_H	d__Bacteria|p__Proteobacteria|o__Alphaproteobacteria|c__Rhizobiales|f__Rhizobiaceae|g__Mesorhizobium	Wilcoxon Rank Sum Test	Cuckoo_H	0.315885	0.786897	ns
Cuckoo_H - Magpie_M	d__Bacteria|p__Proteobacteria|o__Alphaproteobacteria|c__Rhizobiales|f__Rhizobiaceae|g__Mesorhizobium	Wilcoxon Rank Sum Test	Cuckoo_H	0.811127	0.904375	ns
Cuckoo_H - Cuckoo_M	d__Bacteria|p__Proteobacteria|o__Alphaproteobacteria|c__Rhizobiales|f__Rhizobiaceae|g__Mesorhizobium	Wilcoxon Rank Sum Test	Cuckoo_H	1	1	ns
Magpie_H - Magpie_M	d__Bacteria|p__Proteobacteria|o__Alphaproteobacteria|c__Rhizobiales|f__Rhizobiaceae|g__Mesorhizobium	Wilcoxon Rank Sum Test	Magpie_H	0.139397	0.704143	ns
Magpie_H - Cuckoo_M	d__Bacteria|p__Proteobacteria|o__Alphaproteobacteria|c__Rhizobiales|f__Rhizobiaceae|g__Mesorhizobium	Wilcoxon Rank Sum Test	Magpie_H	0.569718	0.830359	ns
Magpie_M - Cuckoo_M	d__Bacteria|p__Proteobacteria|o__Alphaproteobacteria|c__Rhizobiales|f__Rhizobiaceae|g__Mesorhizobium	Wilcoxon Rank Sum Test	Magpie_M	0.843763	0.91692	ns
Cuckoo_H - Magpie_H	d__Bacteria|p__Actinobacteriota|o__Acidimicrobiia|c__Microtrichales|f__Ilumatobacteraceae|g__CL500-29_marine_group	Wilcoxon Rank Sum Test	Cuckoo_H	0.733449	0.848308	ns
Cuckoo_H - Magpie_M	d__Bacteria|p__Actinobacteriota|o__Acidimicrobiia|c__Microtrichales|f__Ilumatobacteraceae|g__CL500-29_marine_group	Wilcoxon Rank Sum Test	Cuckoo_H	0.346387	0.81287	ns
Cuckoo_H - Cuckoo_M	d__Bacteria|p__Actinobacteriota|o__Acidimicrobiia|c__Microtrichales|f__Ilumatobacteraceae|g__CL500-29_marine_group	Wilcoxon Rank Sum Test	Cuckoo_H	0.244706	0.704143	ns
Magpie_H - Magpie_M	d__Bacteria|p__Actinobacteriota|o__Acidimicrobiia|c__Microtrichales|f__Ilumatobacteraceae|g__CL500-29_marine_group	Wilcoxon Rank Sum Test	Magpie_H	0.155051	0.704143	ns
Magpie_H - Cuckoo_M	d__Bacteria|p__Actinobacteriota|o__Acidimicrobiia|c__Microtrichales|f__Ilumatobacteraceae|g__CL500-29_marine_group	Wilcoxon Rank Sum Test	Magpie_H	0.147605	0.704143	ns
Magpie_M - Cuckoo_M	d__Bacteria|p__Actinobacteriota|o__Acidimicrobiia|c__Microtrichales|f__Ilumatobacteraceae|g__CL500-29_marine_group	Wilcoxon Rank Sum Test	Magpie_M	0.434323	0.81287	ns
Cuckoo_H - Magpie_H	d__Bacteria|p__Actinobacteriota|o__Actinobacteria|c__Corynebacteriales|f__Corynebacteriaceae|g__Lawsonella	Wilcoxon Rank Sum Test	Cuckoo_H	0.752044	0.856545	ns
Cuckoo_H - Magpie_M	d__Bacteria|p__Actinobacteriota|o__Actinobacteria|c__Corynebacteriales|f__Corynebacteriaceae|g__Lawsonella	Wilcoxon Rank Sum Test	Cuckoo_H	0.473425	0.81287	ns
Cuckoo_H - Cuckoo_M	d__Bacteria|p__Actinobacteriota|o__Actinobacteria|c__Corynebacteriales|f__Corynebacteriaceae|g__Lawsonella	Wilcoxon Rank Sum Test	Cuckoo_H	0.183686	0.704143	ns
Magpie_H - Magpie_M	d__Bacteria|p__Actinobacteriota|o__Actinobacteria|c__Corynebacteriales|f__Corynebacteriaceae|g__Lawsonella	Wilcoxon Rank Sum Test	Magpie_H	0.253167	0.704143	ns
Magpie_H - Cuckoo_M	d__Bacteria|p__Actinobacteriota|o__Actinobacteria|c__Corynebacteriales|f__Corynebacteriaceae|g__Lawsonella	Wilcoxon Rank Sum Test	Magpie_H	0.0489753	0.400251	ns
Magpie_M - Cuckoo_M	d__Bacteria|p__Actinobacteriota|o__Actinobacteria|c__Corynebacteriales|f__Corynebacteriaceae|g__Lawsonella	Wilcoxon Rank Sum Test	Magpie_M	0.477539	0.81287	ns
Cuckoo_H - Magpie_H	d__Bacteria|p__Firmicutes|o__Clostridia|c__Lachnospirales|f__Lachnospiraceae|g__[Eubacterium]_fissicatena_group	Wilcoxon Rank Sum Test	Cuckoo_H	0.323266	0.802403	ns
Cuckoo_H - Magpie_M	d__Bacteria|p__Firmicutes|o__Clostridia|c__Lachnospirales|f__Lachnospiraceae|g__[Eubacterium]_fissicatena_group	Wilcoxon Rank Sum Test	Cuckoo_H	0.000660773	0.0263837	*
Cuckoo_H - Cuckoo_M	d__Bacteria|p__Firmicutes|o__Clostridia|c__Lachnospirales|f__Lachnospiraceae|g__[Eubacterium]_fissicatena_group	Wilcoxon Rank Sum Test	Cuckoo_H	0.241359	0.704143	ns
Magpie_H - Magpie_M	d__Bacteria|p__Firmicutes|o__Clostridia|c__Lachnospirales|f__Lachnospiraceae|g__[Eubacterium]_fissicatena_group	Wilcoxon Rank Sum Test	Magpie_H	0.0066498	0.137675	ns
Magpie_H - Cuckoo_M	d__Bacteria|p__Firmicutes|o__Clostridia|c__Lachnospirales|f__Lachnospiraceae|g__[Eubacterium]_fissicatena_group	Wilcoxon Rank Sum Test	Magpie_H	0.764591	0.867656	ns
Magpie_M - Cuckoo_M	d__Bacteria|p__Firmicutes|o__Clostridia|c__Lachnospirales|f__Lachnospiraceae|g__[Eubacterium]_fissicatena_group	Wilcoxon Rank Sum Test	Magpie_M	0.0402173	0.364884	ns
Cuckoo_H - Magpie_H	d__Bacteria|p__Proteobacteria|o__Gammaproteobacteria|c__Burkholderiales|f__Comamonadaceae|g__Pseudorhodoferax	Wilcoxon Rank Sum Test	Cuckoo_H	0.860944	0.924804	ns
Cuckoo_H - Magpie_M	d__Bacteria|p__Proteobacteria|o__Gammaproteobacteria|c__Burkholderiales|f__Comamonadaceae|g__Pseudorhodoferax	Wilcoxon Rank Sum Test	Cuckoo_H	1	1	ns
Cuckoo_H - Cuckoo_M	d__Bacteria|p__Proteobacteria|o__Gammaproteobacteria|c__Burkholderiales|f__Comamonadaceae|g__Pseudorhodoferax	Wilcoxon Rank Sum Test	Cuckoo_H	0.69366	0.830359	ns
Magpie_H - Magpie_M	d__Bacteria|p__Proteobacteria|o__Gammaproteobacteria|c__Burkholderiales|f__Comamonadaceae|g__Pseudorhodoferax	Wilcoxon Rank Sum Test	Magpie_H	0.854083	0.924804	ns
Magpie_H - Cuckoo_M	d__Bacteria|p__Proteobacteria|o__Gammaproteobacteria|c__Burkholderiales|f__Comamonadaceae|g__Pseudorhodoferax	Wilcoxon Rank Sum Test	Magpie_H	0.693757	0.830359	ns
Magpie_M - Cuckoo_M	d__Bacteria|p__Proteobacteria|o__Gammaproteobacteria|c__Burkholderiales|f__Comamonadaceae|g__Pseudorhodoferax	Wilcoxon Rank Sum Test	Magpie_M	0.576544	0.830359	ns
Cuckoo_H - Magpie_H	d__Bacteria|p__Myxococcota|o__Polyangia|c__Haliangiales|f__Haliangiaceae|g__Haliangium	Wilcoxon Rank Sum Test	Cuckoo_H	0.49632	0.830359	ns
Cuckoo_H - Magpie_M	d__Bacteria|p__Myxococcota|o__Polyangia|c__Haliangiales|f__Haliangiaceae|g__Haliangium	Wilcoxon Rank Sum Test	Cuckoo_H	0.48978	0.825654	ns
Cuckoo_H - Cuckoo_M	d__Bacteria|p__Myxococcota|o__Polyangia|c__Haliangiales|f__Haliangiaceae|g__Haliangium	Wilcoxon Rank Sum Test	Cuckoo_H	0.375478	0.81287	ns
Magpie_H - Magpie_M	d__Bacteria|p__Myxococcota|o__Polyangia|c__Haliangiales|f__Haliangiaceae|g__Haliangium	Wilcoxon Rank Sum Test	Magpie_H	0.126399	0.688769	ns
Magpie_H - Cuckoo_M	d__Bacteria|p__Myxococcota|o__Polyangia|c__Haliangiales|f__Haliangiaceae|g__Haliangium	Wilcoxon Rank Sum Test	Magpie_H	0.200446	0.704143	ns
Magpie_M - Cuckoo_M	d__Bacteria|p__Myxococcota|o__Polyangia|c__Haliangiales|f__Haliangiaceae|g__Haliangium	Wilcoxon Rank Sum Test	Magpie_M	0.545623	0.830359	ns
Cuckoo_H - Magpie_H	d__Bacteria|p__Proteobacteria|o__Gammaproteobacteria|c__Diplorickettsiales|f__Diplorickettsiaceae|g__Rickettsiella	Wilcoxon Rank Sum Test	Cuckoo_H	0.943851	0.972379	ns
Cuckoo_H - Magpie_M	d__Bacteria|p__Proteobacteria|o__Gammaproteobacteria|c__Diplorickettsiales|f__Diplorickettsiaceae|g__Rickettsiella	Wilcoxon Rank Sum Test	Cuckoo_H	0.0422978	0.364884	ns
Cuckoo_H - Cuckoo_M	d__Bacteria|p__Proteobacteria|o__Gammaproteobacteria|c__Diplorickettsiales|f__Diplorickettsiaceae|g__Rickettsiella	Wilcoxon Rank Sum Test	Cuckoo_H	0.375478	0.81287	ns
Magpie_H - Magpie_M	d__Bacteria|p__Proteobacteria|o__Gammaproteobacteria|c__Diplorickettsiales|f__Diplorickettsiaceae|g__Rickettsiella	Wilcoxon Rank Sum Test	Magpie_H	0.0416926	0.364884	ns
Magpie_H - Cuckoo_M	d__Bacteria|p__Proteobacteria|o__Gammaproteobacteria|c__Diplorickettsiales|f__Diplorickettsiaceae|g__Rickettsiella	Wilcoxon Rank Sum Test	Magpie_H	0.358212	0.81287	ns
Magpie_M - Cuckoo_M	d__Bacteria|p__Proteobacteria|o__Gammaproteobacteria|c__Diplorickettsiales|f__Diplorickettsiaceae|g__Rickettsiella	Wilcoxon Rank Sum Test	Magpie_M	NA	NA	NA
Cuckoo_H - Magpie_H	d__Bacteria|p__Actinobacteriota|o__Actinobacteria|c__Corynebacteriales|f__Nocardiaceae|g__Williamsia	Wilcoxon Rank Sum Test	Cuckoo_H	0.930206	0.964722	ns
Cuckoo_H - Magpie_M	d__Bacteria|p__Actinobacteriota|o__Actinobacteria|c__Corynebacteriales|f__Nocardiaceae|g__Williamsia	Wilcoxon Rank Sum Test	Cuckoo_H	0.693092	0.830359	ns
Cuckoo_H - Cuckoo_M	d__Bacteria|p__Actinobacteriota|o__Actinobacteria|c__Corynebacteriales|f__Nocardiaceae|g__Williamsia	Wilcoxon Rank Sum Test	Cuckoo_H	0.183686	0.704143	ns
Magpie_H - Magpie_M	d__Bacteria|p__Actinobacteriota|o__Actinobacteria|c__Corynebacteriales|f__Nocardiaceae|g__Williamsia	Wilcoxon Rank Sum Test	Magpie_H	0.811834	0.904375	ns
Magpie_H - Cuckoo_M	d__Bacteria|p__Actinobacteriota|o__Actinobacteria|c__Corynebacteriales|f__Nocardiaceae|g__Williamsia	Wilcoxon Rank Sum Test	Magpie_H	0.129913	0.703695	ns
Magpie_M - Cuckoo_M	d__Bacteria|p__Actinobacteriota|o__Actinobacteria|c__Corynebacteriales|f__Nocardiaceae|g__Williamsia	Wilcoxon Rank Sum Test	Magpie_M	0.261441	0.704143	ns
Cuckoo_H - Magpie_H	d__Bacteria|p__Firmicutes|o__Bacilli|c__Bacillales|f__Planococcaceae|g__Paenisporosarcina	Wilcoxon Rank Sum Test	Cuckoo_H	0.860944	0.924804	ns
Cuckoo_H - Magpie_M	d__Bacteria|p__Firmicutes|o__Bacilli|c__Bacillales|f__Planococcaceae|g__Paenisporosarcina	Wilcoxon Rank Sum Test	Cuckoo_H	0.742243	0.855517	ns
Cuckoo_H - Cuckoo_M	d__Bacteria|p__Firmicutes|o__Bacilli|c__Bacillales|f__Planococcaceae|g__Paenisporosarcina	Wilcoxon Rank Sum Test	Cuckoo_H	0.554628	0.830359	ns
Magpie_H - Magpie_M	d__Bacteria|p__Firmicutes|o__Bacilli|c__Bacillales|f__Planococcaceae|g__Paenisporosarcina	Wilcoxon Rank Sum Test	Magpie_H	0.886419	0.934217	ns
Magpie_H - Cuckoo_M	d__Bacteria|p__Firmicutes|o__Bacilli|c__Bacillales|f__Planococcaceae|g__Paenisporosarcina	Wilcoxon Rank Sum Test	Magpie_H	0.693757	0.830359	ns
Magpie_M - Cuckoo_M	d__Bacteria|p__Firmicutes|o__Bacilli|c__Bacillales|f__Planococcaceae|g__Paenisporosarcina	Wilcoxon Rank Sum Test	Magpie_M	0.767518	0.868799	ns
Cuckoo_H - Magpie_H	d__Bacteria|p__Actinobacteriota|o__Actinobacteria|c__Pseudonocardiales|f__Pseudonocardiaceae|g__Actinomycetospora	Wilcoxon Rank Sum Test	Cuckoo_H	0.51013	0.830359	ns
Cuckoo_H - Magpie_M	d__Bacteria|p__Actinobacteriota|o__Actinobacteria|c__Pseudonocardiales|f__Pseudonocardiaceae|g__Actinomycetospora	Wilcoxon Rank Sum Test	Cuckoo_H	0.0109778	0.185957	ns
Cuckoo_H - Cuckoo_M	d__Bacteria|p__Actinobacteriota|o__Actinobacteria|c__Pseudonocardiales|f__Pseudonocardiaceae|g__Actinomycetospora	Wilcoxon Rank Sum Test	Cuckoo_H	0.244706	0.704143	ns
Magpie_H - Magpie_M	d__Bacteria|p__Actinobacteriota|o__Actinobacteria|c__Pseudonocardiales|f__Pseudonocardiaceae|g__Actinomycetospora	Wilcoxon Rank Sum Test	Magpie_H	0.000949335	0.0336296	*
Magpie_H - Cuckoo_M	d__Bacteria|p__Actinobacteriota|o__Actinobacteria|c__Pseudonocardiales|f__Pseudonocardiaceae|g__Actinomycetospora	Wilcoxon Rank Sum Test	Magpie_H	0.107109	0.608064	ns
Magpie_M - Cuckoo_M	d__Bacteria|p__Actinobacteriota|o__Actinobacteria|c__Pseudonocardiales|f__Pseudonocardiaceae|g__Actinomycetospora	Wilcoxon Rank Sum Test	Magpie_M	NA	NA	NA
Cuckoo_H - Magpie_H	d__Bacteria|p__Actinobacteriota|o__Actinobacteria|c__Micrococcales|f__Microbacteriaceae|g__Curtobacterium	Wilcoxon Rank Sum Test	Cuckoo_H	0.24907	0.704143	ns
Cuckoo_H - Magpie_M	d__Bacteria|p__Actinobacteriota|o__Actinobacteria|c__Micrococcales|f__Microbacteriaceae|g__Curtobacterium	Wilcoxon Rank Sum Test	Cuckoo_H	0.0165714	0.250673	ns
Cuckoo_H - Cuckoo_M	d__Bacteria|p__Actinobacteriota|o__Actinobacteria|c__Micrococcales|f__Microbacteriaceae|g__Curtobacterium	Wilcoxon Rank Sum Test	Cuckoo_H	0.241359	0.704143	ns
Magpie_H - Magpie_M	d__Bacteria|p__Actinobacteriota|o__Actinobacteria|c__Micrococcales|f__Microbacteriaceae|g__Curtobacterium	Wilcoxon Rank Sum Test	Magpie_H	0.102662	0.59576	ns
Magpie_H - Cuckoo_M	d__Bacteria|p__Actinobacteriota|o__Actinobacteria|c__Micrococcales|f__Microbacteriaceae|g__Curtobacterium	Wilcoxon Rank Sum Test	Magpie_H	0.582656	0.830359	ns
Magpie_M - Cuckoo_M	d__Bacteria|p__Actinobacteriota|o__Actinobacteria|c__Micrococcales|f__Microbacteriaceae|g__Curtobacterium	Wilcoxon Rank Sum Test	Magpie_M	0.538835	0.830359	ns
Cuckoo_H - Magpie_H	d__Bacteria|p__Proteobacteria|o__Alphaproteobacteria|c__Rhizobiales|f__Rhizobiaceae|g__Tianweitania	Wilcoxon Rank Sum Test	Cuckoo_H	0.752044	0.856545	ns
Cuckoo_H - Magpie_M	d__Bacteria|p__Proteobacteria|o__Alphaproteobacteria|c__Rhizobiales|f__Rhizobiaceae|g__Tianweitania	Wilcoxon Rank Sum Test	Cuckoo_H	1	1	ns
Cuckoo_H - Cuckoo_M	d__Bacteria|p__Proteobacteria|o__Alphaproteobacteria|c__Rhizobiales|f__Rhizobiaceae|g__Tianweitania	Wilcoxon Rank Sum Test	Cuckoo_H	0.554628	0.830359	ns
Magpie_H - Magpie_M	d__Bacteria|p__Proteobacteria|o__Alphaproteobacteria|c__Rhizobiales|f__Rhizobiaceae|g__Tianweitania	Wilcoxon Rank Sum Test	Magpie_H	0.719299	0.83629	ns
Magpie_H - Cuckoo_M	d__Bacteria|p__Proteobacteria|o__Alphaproteobacteria|c__Rhizobiales|f__Rhizobiaceae|g__Tianweitania	Wilcoxon Rank Sum Test	Magpie_H	0.346184	0.81287	ns
Magpie_M - Cuckoo_M	d__Bacteria|p__Proteobacteria|o__Alphaproteobacteria|c__Rhizobiales|f__Rhizobiaceae|g__Tianweitania	Wilcoxon Rank Sum Test	Magpie_M	0.502776	0.830359	ns
Cuckoo_H - Magpie_H	d__Bacteria|p__Proteobacteria|o__Gammaproteobacteria|c__Burkholderiales|f__Rhodocyclaceae|g__Thauera	Wilcoxon Rank Sum Test	Cuckoo_H	NA	NA	NA
Cuckoo_H - Magpie_M	d__Bacteria|p__Proteobacteria|o__Gammaproteobacteria|c__Burkholderiales|f__Rhodocyclaceae|g__Thauera	Wilcoxon Rank Sum Test	Cuckoo_H	0.529549	0.830359	ns
Cuckoo_H - Cuckoo_M	d__Bacteria|p__Proteobacteria|o__Gammaproteobacteria|c__Burkholderiales|f__Rhodocyclaceae|g__Thauera	Wilcoxon Rank Sum Test	Cuckoo_H	NA	NA	NA
Magpie_H - Magpie_M	d__Bacteria|p__Proteobacteria|o__Gammaproteobacteria|c__Burkholderiales|f__Rhodocyclaceae|g__Thauera	Wilcoxon Rank Sum Test	Magpie_H	0.418426	0.81287	ns
Magpie_H - Cuckoo_M	d__Bacteria|p__Proteobacteria|o__Gammaproteobacteria|c__Burkholderiales|f__Rhodocyclaceae|g__Thauera	Wilcoxon Rank Sum Test	Magpie_H	NA	NA	NA
Magpie_M - Cuckoo_M	d__Bacteria|p__Proteobacteria|o__Gammaproteobacteria|c__Burkholderiales|f__Rhodocyclaceae|g__Thauera	Wilcoxon Rank Sum Test	Magpie_M	0.709147	0.830359	ns
Cuckoo_H - Magpie_H	d__Bacteria|p__Bdellovibrionota|o__Oligoflexia|c__Oligoflexales|f__Oligoflexales|g__Oligoflexus	Wilcoxon Rank Sum Test	Cuckoo_H	0.0572201	0.44302	ns
Cuckoo_H - Magpie_M	d__Bacteria|p__Bdellovibrionota|o__Oligoflexia|c__Oligoflexales|f__Oligoflexales|g__Oligoflexus	Wilcoxon Rank Sum Test	Cuckoo_H	0.529549	0.830359	ns
Cuckoo_H - Cuckoo_M	d__Bacteria|p__Bdellovibrionota|o__Oligoflexia|c__Oligoflexales|f__Oligoflexales|g__Oligoflexus	Wilcoxon Rank Sum Test	Cuckoo_H	0.17753	0.704143	ns
Magpie_H - Magpie_M	d__Bacteria|p__Bdellovibrionota|o__Oligoflexia|c__Oligoflexales|f__Oligoflexales|g__Oligoflexus	Wilcoxon Rank Sum Test	Magpie_H	0.0345401	0.364884	ns
Magpie_H - Cuckoo_M	d__Bacteria|p__Bdellovibrionota|o__Oligoflexia|c__Oligoflexales|f__Oligoflexales|g__Oligoflexus	Wilcoxon Rank Sum Test	Magpie_H	0.841763	0.91692	ns
Magpie_M - Cuckoo_M	d__Bacteria|p__Bdellovibrionota|o__Oligoflexia|c__Oligoflexales|f__Oligoflexales|g__Oligoflexus	Wilcoxon Rank Sum Test	Magpie_M	0.226792	0.704143	ns
Cuckoo_H - Magpie_H	d__Bacteria|p__Bacteroidota|o__Bacteroidia|c__Bacteroidales|f__Barnesiellaceae|g__Barnesiella	Wilcoxon Rank Sum Test	Cuckoo_H	0.833176	0.91037	ns
Cuckoo_H - Magpie_M	d__Bacteria|p__Bacteroidota|o__Bacteroidia|c__Bacteroidales|f__Barnesiellaceae|g__Barnesiella	Wilcoxon Rank Sum Test	Cuckoo_H	0.166626	0.704143	ns
Cuckoo_H - Cuckoo_M	d__Bacteria|p__Bacteroidota|o__Bacteroidia|c__Bacteroidales|f__Barnesiellaceae|g__Barnesiella	Wilcoxon Rank Sum Test	Cuckoo_H	0.134737	0.704143	ns
Magpie_H - Magpie_M	d__Bacteria|p__Bacteroidota|o__Bacteroidia|c__Bacteroidales|f__Barnesiellaceae|g__Barnesiella	Wilcoxon Rank Sum Test	Magpie_H	0.265885	0.704143	ns
Magpie_H - Cuckoo_M	d__Bacteria|p__Bacteroidota|o__Bacteroidia|c__Bacteroidales|f__Barnesiellaceae|g__Barnesiella	Wilcoxon Rank Sum Test	Magpie_H	0.0489753	0.400251	ns
Magpie_M - Cuckoo_M	d__Bacteria|p__Bacteroidota|o__Bacteroidia|c__Bacteroidales|f__Barnesiellaceae|g__Barnesiella	Wilcoxon Rank Sum Test	Magpie_M	0.00251392	0.0644015	ns
Cuckoo_H - Magpie_H	d__Bacteria|p__Firmicutes|o__Clostridia|c__Peptostreptococcales-Tissierellales|f__Peptostreptococcales-Tissierellales|g__Anaerococcus	Wilcoxon Rank Sum Test	Cuckoo_H	0.833176	0.91037	ns
Cuckoo_H - Magpie_M	d__Bacteria|p__Firmicutes|o__Clostridia|c__Peptostreptococcales-Tissierellales|f__Peptostreptococcales-Tissierellales|g__Anaerococcus	Wilcoxon Rank Sum Test	Cuckoo_H	0.651817	0.830359	ns
Cuckoo_H - Cuckoo_M	d__Bacteria|p__Firmicutes|o__Clostridia|c__Peptostreptococcales-Tissierellales|f__Peptostreptococcales-Tissierellales|g__Anaerococcus	Wilcoxon Rank Sum Test	Cuckoo_H	0.589639	0.830359	ns
Magpie_H - Magpie_M	d__Bacteria|p__Firmicutes|o__Clostridia|c__Peptostreptococcales-Tissierellales|f__Peptostreptococcales-Tissierellales|g__Anaerococcus	Wilcoxon Rank Sum Test	Magpie_H	0.88482	0.933587	ns
Magpie_H - Cuckoo_M	d__Bacteria|p__Firmicutes|o__Clostridia|c__Peptostreptococcales-Tissierellales|f__Peptostreptococcales-Tissierellales|g__Anaerococcus	Wilcoxon Rank Sum Test	Magpie_H	0.664389	0.830359	ns
Magpie_M - Cuckoo_M	d__Bacteria|p__Firmicutes|o__Clostridia|c__Peptostreptococcales-Tissierellales|f__Peptostreptococcales-Tissierellales|g__Anaerococcus	Wilcoxon Rank Sum Test	Magpie_M	0.709147	0.830359	ns
Cuckoo_H - Magpie_H	d__Bacteria|p__Proteobacteria|o__Alphaproteobacteria|c__Sphingomonadales|f__Sphingomonadaceae|g__Sphingobium	Wilcoxon Rank Sum Test	Cuckoo_H	0.0822634	0.550098	ns
Cuckoo_H - Magpie_M	d__Bacteria|p__Proteobacteria|o__Alphaproteobacteria|c__Sphingomonadales|f__Sphingomonadaceae|g__Sphingobium	Wilcoxon Rank Sum Test	Cuckoo_H	0.632689	0.830359	ns
Cuckoo_H - Cuckoo_M	d__Bacteria|p__Proteobacteria|o__Alphaproteobacteria|c__Sphingomonadales|f__Sphingomonadaceae|g__Sphingobium	Wilcoxon Rank Sum Test	Cuckoo_H	0.375478	0.81287	ns
Magpie_H - Magpie_M	d__Bacteria|p__Proteobacteria|o__Alphaproteobacteria|c__Sphingomonadales|f__Sphingomonadaceae|g__Sphingobium	Wilcoxon Rank Sum Test	Magpie_H	0.134268	0.704143	ns
Magpie_H - Cuckoo_M	d__Bacteria|p__Proteobacteria|o__Alphaproteobacteria|c__Sphingomonadales|f__Sphingomonadaceae|g__Sphingobium	Wilcoxon Rank Sum Test	Magpie_H	NA	NA	NA
Magpie_M - Cuckoo_M	d__Bacteria|p__Proteobacteria|o__Alphaproteobacteria|c__Sphingomonadales|f__Sphingomonadaceae|g__Sphingobium	Wilcoxon Rank Sum Test	Magpie_M	0.434323	0.81287	ns
Cuckoo_H - Magpie_H	d__Bacteria|p__Proteobacteria|o__Gammaproteobacteria|c__Burkholderiales|f__Rhodocyclaceae|g__Zoogloea	Wilcoxon Rank Sum Test	Cuckoo_H	NA	NA	NA
Cuckoo_H - Magpie_M	d__Bacteria|p__Proteobacteria|o__Gammaproteobacteria|c__Burkholderiales|f__Rhodocyclaceae|g__Zoogloea	Wilcoxon Rank Sum Test	Cuckoo_H	0.529549	0.830359	ns
Cuckoo_H - Cuckoo_M	d__Bacteria|p__Proteobacteria|o__Gammaproteobacteria|c__Burkholderiales|f__Rhodocyclaceae|g__Zoogloea	Wilcoxon Rank Sum Test	Cuckoo_H	NA	NA	NA
Magpie_H - Magpie_M	d__Bacteria|p__Proteobacteria|o__Gammaproteobacteria|c__Burkholderiales|f__Rhodocyclaceae|g__Zoogloea	Wilcoxon Rank Sum Test	Magpie_H	0.418426	0.81287	ns
Magpie_H - Cuckoo_M	d__Bacteria|p__Proteobacteria|o__Gammaproteobacteria|c__Burkholderiales|f__Rhodocyclaceae|g__Zoogloea	Wilcoxon Rank Sum Test	Magpie_H	NA	NA	NA
Magpie_M - Cuckoo_M	d__Bacteria|p__Proteobacteria|o__Gammaproteobacteria|c__Burkholderiales|f__Rhodocyclaceae|g__Zoogloea	Wilcoxon Rank Sum Test	Magpie_M	0.709147	0.830359	ns
Cuckoo_H - Magpie_H	d__Bacteria|p__Proteobacteria|o__Gammaproteobacteria|c__Vibrionales|f__Vibrionaceae|g__Photobacterium	Wilcoxon Rank Sum Test	Cuckoo_H	NA	NA	NA
Cuckoo_H - Magpie_M	d__Bacteria|p__Proteobacteria|o__Gammaproteobacteria|c__Vibrionales|f__Vibrionaceae|g__Photobacterium	Wilcoxon Rank Sum Test	Cuckoo_H	0.529549	0.830359	ns
Cuckoo_H - Cuckoo_M	d__Bacteria|p__Proteobacteria|o__Gammaproteobacteria|c__Vibrionales|f__Vibrionaceae|g__Photobacterium	Wilcoxon Rank Sum Test	Cuckoo_H	NA	NA	NA
Magpie_H - Magpie_M	d__Bacteria|p__Proteobacteria|o__Gammaproteobacteria|c__Vibrionales|f__Vibrionaceae|g__Photobacterium	Wilcoxon Rank Sum Test	Magpie_H	0.418426	0.81287	ns
Magpie_H - Cuckoo_M	d__Bacteria|p__Proteobacteria|o__Gammaproteobacteria|c__Vibrionales|f__Vibrionaceae|g__Photobacterium	Wilcoxon Rank Sum Test	Magpie_H	NA	NA	NA
Magpie_M - Cuckoo_M	d__Bacteria|p__Proteobacteria|o__Gammaproteobacteria|c__Vibrionales|f__Vibrionaceae|g__Photobacterium	Wilcoxon Rank Sum Test	Magpie_M	0.709147	0.830359	ns
Cuckoo_H - Magpie_H	d__Bacteria|p__Firmicutes|o__Clostridia|c__Peptostreptococcales-Tissierellales|f__Peptostreptococcales-Tissierellales|g__Tissierella	Wilcoxon Rank Sum Test	Cuckoo_H	0.464613	0.81287	ns
Cuckoo_H - Magpie_M	d__Bacteria|p__Firmicutes|o__Clostridia|c__Peptostreptococcales-Tissierellales|f__Peptostreptococcales-Tissierellales|g__Tissierella	Wilcoxon Rank Sum Test	Cuckoo_H	0.231347	0.704143	ns
Cuckoo_H - Cuckoo_M	d__Bacteria|p__Firmicutes|o__Clostridia|c__Peptostreptococcales-Tissierellales|f__Peptostreptococcales-Tissierellales|g__Tissierella	Wilcoxon Rank Sum Test	Cuckoo_H	NA	NA	NA
Magpie_H - Magpie_M	d__Bacteria|p__Firmicutes|o__Clostridia|c__Peptostreptococcales-Tissierellales|f__Peptostreptococcales-Tissierellales|g__Tissierella	Wilcoxon Rank Sum Test	Magpie_H	0.430585	0.81287	ns
Magpie_H - Cuckoo_M	d__Bacteria|p__Firmicutes|o__Clostridia|c__Peptostreptococcales-Tissierellales|f__Peptostreptococcales-Tissierellales|g__Tissierella	Wilcoxon Rank Sum Test	Magpie_H	0.664389	0.830359	ns
Magpie_M - Cuckoo_M	d__Bacteria|p__Firmicutes|o__Clostridia|c__Peptostreptococcales-Tissierellales|f__Peptostreptococcales-Tissierellales|g__Tissierella	Wilcoxon Rank Sum Test	Magpie_M	0.434323	0.81287	ns
Cuckoo_H - Magpie_H	d__Bacteria|p__Firmicutes|o__Bacilli|c__Bacillales|f__Bacillaceae|g__Oceanobacillus	Wilcoxon Rank Sum Test	Cuckoo_H	0.161102	0.704143	ns
Cuckoo_H - Magpie_M	d__Bacteria|p__Firmicutes|o__Bacilli|c__Bacillales|f__Bacillaceae|g__Oceanobacillus	Wilcoxon Rank Sum Test	Cuckoo_H	0.343331	0.81287	ns
Cuckoo_H - Cuckoo_M	d__Bacteria|p__Firmicutes|o__Bacilli|c__Bacillales|f__Bacillaceae|g__Oceanobacillus	Wilcoxon Rank Sum Test	Cuckoo_H	0.17753	0.704143	ns
Magpie_H - Magpie_M	d__Bacteria|p__Firmicutes|o__Bacilli|c__Bacillales|f__Bacillaceae|g__Oceanobacillus	Wilcoxon Rank Sum Test	Magpie_H	0.505047	0.830359	ns
Magpie_H - Cuckoo_M	d__Bacteria|p__Firmicutes|o__Bacilli|c__Bacillales|f__Bacillaceae|g__Oceanobacillus	Wilcoxon Rank Sum Test	Magpie_H	0.815881	0.906354	ns
Magpie_M - Cuckoo_M	d__Bacteria|p__Firmicutes|o__Bacilli|c__Bacillales|f__Bacillaceae|g__Oceanobacillus	Wilcoxon Rank Sum Test	Magpie_M	0.576544	0.830359	ns
Cuckoo_H - Magpie_H	d__Bacteria|p__Proteobacteria|o__Gammaproteobacteria|c__Xanthomonadales|f__Xanthomonadaceae|g__Arenimonas	Wilcoxon Rank Sum Test	Cuckoo_H	0.743116	0.855517	ns
Cuckoo_H - Magpie_M	d__Bacteria|p__Proteobacteria|o__Gammaproteobacteria|c__Xanthomonadales|f__Xanthomonadaceae|g__Arenimonas	Wilcoxon Rank Sum Test	Cuckoo_H	0.231347	0.704143	ns
Cuckoo_H - Cuckoo_M	d__Bacteria|p__Proteobacteria|o__Gammaproteobacteria|c__Xanthomonadales|f__Xanthomonadaceae|g__Arenimonas	Wilcoxon Rank Sum Test	Cuckoo_H	0.375478	0.81287	ns
Magpie_H - Magpie_M	d__Bacteria|p__Proteobacteria|o__Gammaproteobacteria|c__Xanthomonadales|f__Xanthomonadaceae|g__Arenimonas	Wilcoxon Rank Sum Test	Magpie_H	0.0956289	0.59576	ns
Magpie_H - Cuckoo_M	d__Bacteria|p__Proteobacteria|o__Gammaproteobacteria|c__Xanthomonadales|f__Xanthomonadaceae|g__Arenimonas	Wilcoxon Rank Sum Test	Magpie_H	0.268718	0.704143	ns
Magpie_M - Cuckoo_M	d__Bacteria|p__Proteobacteria|o__Gammaproteobacteria|c__Xanthomonadales|f__Xanthomonadaceae|g__Arenimonas	Wilcoxon Rank Sum Test	Magpie_M	0.709147	0.830359	ns
Cuckoo_H - Magpie_H	d__Bacteria|p__Bacteroidota|o__Bacteroidia|c__Sphingobacteriales|f__Sphingobacteriaceae|g__Mucilaginibacter	Wilcoxon Rank Sum Test	Cuckoo_H	0.943834	0.972379	ns
Cuckoo_H - Magpie_M	d__Bacteria|p__Bacteroidota|o__Bacteroidia|c__Sphingobacteriales|f__Sphingobacteriaceae|g__Mucilaginibacter	Wilcoxon Rank Sum Test	Cuckoo_H	0.449277	0.81287	ns
Cuckoo_H - Cuckoo_M	d__Bacteria|p__Bacteroidota|o__Bacteroidia|c__Sphingobacteriales|f__Sphingobacteriaceae|g__Mucilaginibacter	Wilcoxon Rank Sum Test	Cuckoo_H	0.374414	0.81287	ns
Magpie_H - Magpie_M	d__Bacteria|p__Bacteroidota|o__Bacteroidia|c__Sphingobacteriales|f__Sphingobacteriaceae|g__Mucilaginibacter	Wilcoxon Rank Sum Test	Magpie_H	0.446183	0.81287	ns
Magpie_H - Cuckoo_M	d__Bacteria|p__Bacteroidota|o__Bacteroidia|c__Sphingobacteriales|f__Sphingobacteriaceae|g__Mucilaginibacter	Wilcoxon Rank Sum Test	Magpie_H	0.358212	0.81287	ns
Magpie_M - Cuckoo_M	d__Bacteria|p__Bacteroidota|o__Bacteroidia|c__Sphingobacteriales|f__Sphingobacteriaceae|g__Mucilaginibacter	Wilcoxon Rank Sum Test	Magpie_M	0.545623	0.830359	ns
Cuckoo_H - Magpie_H	d__Bacteria|p__Firmicutes|o__Bacilli|c__Bacillales|f__Bacillaceae|g__Pseudogracilibacillus	Wilcoxon Rank Sum Test	Cuckoo_H	0.860944	0.924804	ns
Cuckoo_H - Magpie_M	d__Bacteria|p__Firmicutes|o__Bacilli|c__Bacillales|f__Bacillaceae|g__Pseudogracilibacillus	Wilcoxon Rank Sum Test	Cuckoo_H	0.742243	0.855517	ns
Cuckoo_H - Cuckoo_M	d__Bacteria|p__Firmicutes|o__Bacilli|c__Bacillales|f__Bacillaceae|g__Pseudogracilibacillus	Wilcoxon Rank Sum Test	Cuckoo_H	0.589639	0.830359	ns
Magpie_H - Magpie_M	d__Bacteria|p__Firmicutes|o__Bacilli|c__Bacillales|f__Bacillaceae|g__Pseudogracilibacillus	Wilcoxon Rank Sum Test	Magpie_H	0.886419	0.934217	ns
Magpie_H - Cuckoo_M	d__Bacteria|p__Firmicutes|o__Bacilli|c__Bacillales|f__Bacillaceae|g__Pseudogracilibacillus	Wilcoxon Rank Sum Test	Magpie_H	0.47987	0.81287	ns
Magpie_M - Cuckoo_M	d__Bacteria|p__Firmicutes|o__Bacilli|c__Bacillales|f__Bacillaceae|g__Pseudogracilibacillus	Wilcoxon Rank Sum Test	Magpie_M	0.434323	0.81287	ns
Cuckoo_H - Magpie_H	d__Bacteria|p__Firmicutes|o__Clostridia|c__Lachnospirales|f__Lachnospiraceae|g__Anaerostignum	Wilcoxon Rank Sum Test	Cuckoo_H	1	1	ns
Cuckoo_H - Magpie_M	d__Bacteria|p__Firmicutes|o__Clostridia|c__Lachnospirales|f__Lachnospiraceae|g__Anaerostignum	Wilcoxon Rank Sum Test	Cuckoo_H	0.0422978	0.364884	ns
Cuckoo_H - Cuckoo_M	d__Bacteria|p__Firmicutes|o__Clostridia|c__Lachnospirales|f__Lachnospiraceae|g__Anaerostignum	Wilcoxon Rank Sum Test	Cuckoo_H	0.375478	0.81287	ns
Magpie_H - Magpie_M	d__Bacteria|p__Firmicutes|o__Clostridia|c__Lachnospirales|f__Lachnospiraceae|g__Anaerostignum	Wilcoxon Rank Sum Test	Magpie_H	0.0416926	0.364884	ns
Magpie_H - Cuckoo_M	d__Bacteria|p__Firmicutes|o__Clostridia|c__Lachnospirales|f__Lachnospiraceae|g__Anaerostignum	Wilcoxon Rank Sum Test	Magpie_H	0.358212	0.81287	ns
Magpie_M - Cuckoo_M	d__Bacteria|p__Firmicutes|o__Clostridia|c__Lachnospirales|f__Lachnospiraceae|g__Anaerostignum	Wilcoxon Rank Sum Test	Magpie_M	NA	NA	NA
Cuckoo_H - Magpie_H	d__Bacteria|p__Proteobacteria|o__Gammaproteobacteria|c__Burkholderiales|f__Neisseriaceae|g__Uruburuella	Wilcoxon Rank Sum Test	Cuckoo_H	NA	NA	NA
Cuckoo_H - Magpie_M	d__Bacteria|p__Proteobacteria|o__Gammaproteobacteria|c__Burkholderiales|f__Neisseriaceae|g__Uruburuella	Wilcoxon Rank Sum Test	Cuckoo_H	0.343331	0.81287	ns
Cuckoo_H - Cuckoo_M	d__Bacteria|p__Proteobacteria|o__Gammaproteobacteria|c__Burkholderiales|f__Neisseriaceae|g__Uruburuella	Wilcoxon Rank Sum Test	Cuckoo_H	NA	NA	NA
Magpie_H - Magpie_M	d__Bacteria|p__Proteobacteria|o__Gammaproteobacteria|c__Burkholderiales|f__Neisseriaceae|g__Uruburuella	Wilcoxon Rank Sum Test	Magpie_H	0.232044	0.704143	ns
Magpie_H - Cuckoo_M	d__Bacteria|p__Proteobacteria|o__Gammaproteobacteria|c__Burkholderiales|f__Neisseriaceae|g__Uruburuella	Wilcoxon Rank Sum Test	Magpie_H	NA	NA	NA
Magpie_M - Cuckoo_M	d__Bacteria|p__Proteobacteria|o__Gammaproteobacteria|c__Burkholderiales|f__Neisseriaceae|g__Uruburuella	Wilcoxon Rank Sum Test	Magpie_M	0.545623	0.830359	ns
Cuckoo_H - Magpie_H	d__Bacteria|p__Bacteroidota|o__Rhodothermia|c__Rhodothermales|f__Rhodothermaceae|g__Rubrivirga	Wilcoxon Rank Sum Test	Cuckoo_H	0.728033	0.843288	ns
Cuckoo_H - Magpie_M	d__Bacteria|p__Bacteroidota|o__Rhodothermia|c__Rhodothermales|f__Rhodothermaceae|g__Rubrivirga	Wilcoxon Rank Sum Test	Cuckoo_H	0.231347	0.704143	ns
Cuckoo_H - Cuckoo_M	d__Bacteria|p__Bacteroidota|o__Rhodothermia|c__Rhodothermales|f__Rhodothermaceae|g__Rubrivirga	Wilcoxon Rank Sum Test	Cuckoo_H	0.375478	0.81287	ns
Magpie_H - Magpie_M	d__Bacteria|p__Bacteroidota|o__Rhodothermia|c__Rhodothermales|f__Rhodothermaceae|g__Rubrivirga	Wilcoxon Rank Sum Test	Magpie_H	0.4017	0.81287	ns
Magpie_H - Cuckoo_M	d__Bacteria|p__Bacteroidota|o__Rhodothermia|c__Rhodothermales|f__Rhodothermaceae|g__Rubrivirga	Wilcoxon Rank Sum Test	Magpie_H	0.47987	0.81287	ns
Magpie_M - Cuckoo_M	d__Bacteria|p__Bacteroidota|o__Rhodothermia|c__Rhodothermales|f__Rhodothermaceae|g__Rubrivirga	Wilcoxon Rank Sum Test	Magpie_M	0.709147	0.830359	ns
Cuckoo_H - Magpie_H	d__Bacteria|p__Actinobacteriota|o__Acidimicrobiia|c__IMCC26256|f__IMCC26256|g__IMCC26256	Wilcoxon Rank Sum Test	Cuckoo_H	0.101156	0.59576	ns
Cuckoo_H - Magpie_M	d__Bacteria|p__Actinobacteriota|o__Acidimicrobiia|c__IMCC26256|f__IMCC26256|g__IMCC26256	Wilcoxon Rank Sum Test	Cuckoo_H	0.473425	0.81287	ns
Cuckoo_H - Cuckoo_M	d__Bacteria|p__Actinobacteriota|o__Acidimicrobiia|c__IMCC26256|f__IMCC26256|g__IMCC26256	Wilcoxon Rank Sum Test	Cuckoo_H	0.589639	0.830359	ns
Magpie_H - Magpie_M	d__Bacteria|p__Actinobacteriota|o__Acidimicrobiia|c__IMCC26256|f__IMCC26256|g__IMCC26256	Wilcoxon Rank Sum Test	Magpie_H	0.257101	0.704143	ns
Magpie_H - Cuckoo_M	d__Bacteria|p__Actinobacteriota|o__Acidimicrobiia|c__IMCC26256|f__IMCC26256|g__IMCC26256	Wilcoxon Rank Sum Test	Magpie_H	0.147791	0.704143	ns
Magpie_M - Cuckoo_M	d__Bacteria|p__Actinobacteriota|o__Acidimicrobiia|c__IMCC26256|f__IMCC26256|g__IMCC26256	Wilcoxon Rank Sum Test	Magpie_M	0.349201	0.81287	ns
Cuckoo_H - Magpie_H	d__Bacteria|p__Actinobacteriota|o__Actinobacteria|c__Micrococcales|f__Bogoriellaceae|g__Georgenia	Wilcoxon Rank Sum Test	Cuckoo_H	0.238194	0.704143	ns
Cuckoo_H - Magpie_M	d__Bacteria|p__Actinobacteriota|o__Actinobacteria|c__Micrococcales|f__Bogoriellaceae|g__Georgenia	Wilcoxon Rank Sum Test	Cuckoo_H	0.742243	0.855517	ns
Cuckoo_H - Cuckoo_M	d__Bacteria|p__Actinobacteriota|o__Actinobacteria|c__Micrococcales|f__Bogoriellaceae|g__Georgenia	Wilcoxon Rank Sum Test	Cuckoo_H	0.589639	0.830359	ns
Magpie_H - Magpie_M	d__Bacteria|p__Actinobacteriota|o__Actinobacteria|c__Micrococcales|f__Bogoriellaceae|g__Georgenia	Wilcoxon Rank Sum Test	Magpie_H	0.264375	0.704143	ns
Magpie_H - Cuckoo_M	d__Bacteria|p__Actinobacteriota|o__Actinobacteria|c__Micrococcales|f__Bogoriellaceae|g__Georgenia	Wilcoxon Rank Sum Test	Magpie_H	0.200446	0.704143	ns
Magpie_M - Cuckoo_M	d__Bacteria|p__Actinobacteriota|o__Actinobacteria|c__Micrococcales|f__Bogoriellaceae|g__Georgenia	Wilcoxon Rank Sum Test	Magpie_M	0.434323	0.81287	ns
Cuckoo_H - Magpie_H	d__Bacteria|p__Proteobacteria|o__Alphaproteobacteria|c__Sphingomonadales|f__Sphingomonadaceae|g__Porphyrobacter	Wilcoxon Rank Sum Test	Cuckoo_H	0.241987	0.704143	ns
Cuckoo_H - Magpie_M	d__Bacteria|p__Proteobacteria|o__Alphaproteobacteria|c__Sphingomonadales|f__Sphingomonadaceae|g__Porphyrobacter	Wilcoxon Rank Sum Test	Cuckoo_H	0.651817	0.830359	ns
Cuckoo_H - Cuckoo_M	d__Bacteria|p__Proteobacteria|o__Alphaproteobacteria|c__Sphingomonadales|f__Sphingomonadaceae|g__Porphyrobacter	Wilcoxon Rank Sum Test	Cuckoo_H	0.589639	0.830359	ns
Magpie_H - Magpie_M	d__Bacteria|p__Proteobacteria|o__Alphaproteobacteria|c__Sphingomonadales|f__Sphingomonadaceae|g__Porphyrobacter	Wilcoxon Rank Sum Test	Magpie_H	0.418426	0.81287	ns
Magpie_H - Cuckoo_M	d__Bacteria|p__Proteobacteria|o__Alphaproteobacteria|c__Sphingomonadales|f__Sphingomonadaceae|g__Porphyrobacter	Wilcoxon Rank Sum Test	Magpie_H	NA	NA	NA
Magpie_M - Cuckoo_M	d__Bacteria|p__Proteobacteria|o__Alphaproteobacteria|c__Sphingomonadales|f__Sphingomonadaceae|g__Porphyrobacter	Wilcoxon Rank Sum Test	Magpie_M	0.709147	0.830359	ns
Cuckoo_H - Magpie_H	d__Bacteria|p__Actinobacteriota|o__Actinobacteria|c__Micrococcales|f__Micrococcaceae|g__Yaniella	Wilcoxon Rank Sum Test	Cuckoo_H	0.160903	0.704143	ns
Cuckoo_H - Magpie_M	d__Bacteria|p__Actinobacteriota|o__Actinobacteria|c__Micrococcales|f__Micrococcaceae|g__Yaniella	Wilcoxon Rank Sum Test	Cuckoo_H	0.157301	0.704143	ns
Cuckoo_H - Cuckoo_M	d__Bacteria|p__Actinobacteriota|o__Actinobacteria|c__Micrococcales|f__Micrococcaceae|g__Yaniella	Wilcoxon Rank Sum Test	Cuckoo_H	NA	NA	NA
Magpie_H - Magpie_M	d__Bacteria|p__Actinobacteriota|o__Actinobacteria|c__Micrococcales|f__Micrococcaceae|g__Yaniella	Wilcoxon Rank Sum Test	Magpie_H	0.836345	0.913119	ns
Magpie_H - Cuckoo_M	d__Bacteria|p__Actinobacteriota|o__Actinobacteria|c__Micrococcales|f__Micrococcaceae|g__Yaniella	Wilcoxon Rank Sum Test	Magpie_H	0.357831	0.81287	ns
Magpie_M - Cuckoo_M	d__Bacteria|p__Actinobacteriota|o__Actinobacteria|c__Micrococcales|f__Micrococcaceae|g__Yaniella	Wilcoxon Rank Sum Test	Magpie_M	0.349201	0.81287	ns
Cuckoo_H - Magpie_H	d__Bacteria|p__Actinobacteriota|o__Actinobacteria|c__Propionibacteriales|f__Propionibacteriaceae|g__Propionicicella	Wilcoxon Rank Sum Test	Cuckoo_H	0.833176	0.91037	ns
Cuckoo_H - Magpie_M	d__Bacteria|p__Actinobacteriota|o__Actinobacteria|c__Propionibacteriales|f__Propionibacteriaceae|g__Propionicicella	Wilcoxon Rank Sum Test	Cuckoo_H	0.651817	0.830359	ns
Cuckoo_H - Cuckoo_M	d__Bacteria|p__Actinobacteriota|o__Actinobacteria|c__Propionibacteriales|f__Propionibacteriaceae|g__Propionicicella	Wilcoxon Rank Sum Test	Cuckoo_H	0.589639	0.830359	ns
Magpie_H - Magpie_M	d__Bacteria|p__Actinobacteriota|o__Actinobacteria|c__Propionibacteriales|f__Propionibacteriaceae|g__Propionicicella	Wilcoxon Rank Sum Test	Magpie_H	0.82798	0.91037	ns
Magpie_H - Cuckoo_M	d__Bacteria|p__Actinobacteriota|o__Actinobacteria|c__Propionibacteriales|f__Propionibacteriaceae|g__Propionicicella	Wilcoxon Rank Sum Test	Magpie_H	0.664389	0.830359	ns
Magpie_M - Cuckoo_M	d__Bacteria|p__Actinobacteriota|o__Actinobacteria|c__Propionibacteriales|f__Propionibacteriaceae|g__Propionicicella	Wilcoxon Rank Sum Test	Magpie_M	0.709147	0.830359	ns
Cuckoo_H - Magpie_H	d__Bacteria|p__Bacteroidota|o__Bacteroidia|c__Cytophagales|f__Cyclobacteriaceae|g__Algoriphagus	Wilcoxon Rank Sum Test	Cuckoo_H	0.464613	0.81287	ns
Cuckoo_H - Magpie_M	d__Bacteria|p__Bacteroidota|o__Bacteroidia|c__Cytophagales|f__Cyclobacteriaceae|g__Algoriphagus	Wilcoxon Rank Sum Test	Cuckoo_H	0.343331	0.81287	ns
Cuckoo_H - Cuckoo_M	d__Bacteria|p__Bacteroidota|o__Bacteroidia|c__Cytophagales|f__Cyclobacteriaceae|g__Algoriphagus	Wilcoxon Rank Sum Test	Cuckoo_H	0.17753	0.704143	ns
Magpie_H - Magpie_M	d__Bacteria|p__Bacteroidota|o__Bacteroidia|c__Cytophagales|f__Cyclobacteriaceae|g__Algoriphagus	Wilcoxon Rank Sum Test	Magpie_H	0.719299	0.83629	ns
Magpie_H - Cuckoo_M	d__Bacteria|p__Bacteroidota|o__Bacteroidia|c__Cytophagales|f__Cyclobacteriaceae|g__Algoriphagus	Wilcoxon Rank Sum Test	Magpie_H	0.346184	0.81287	ns
Magpie_M - Cuckoo_M	d__Bacteria|p__Bacteroidota|o__Bacteroidia|c__Cytophagales|f__Cyclobacteriaceae|g__Algoriphagus	Wilcoxon Rank Sum Test	Magpie_M	0.576544	0.830359	ns
Cuckoo_H - Magpie_H	d__Bacteria|p__Bacteroidota|o__Bacteroidia|c__Sphingobacteriales|f__env.OPS_17|g__env.OPS_17	Wilcoxon Rank Sum Test	Cuckoo_H	1	1	ns
Cuckoo_H - Magpie_M	d__Bacteria|p__Bacteroidota|o__Bacteroidia|c__Sphingobacteriales|f__env.OPS_17|g__env.OPS_17	Wilcoxon Rank Sum Test	Cuckoo_H	0.0757363	0.540231	ns
Cuckoo_H - Cuckoo_M	d__Bacteria|p__Bacteroidota|o__Bacteroidia|c__Sphingobacteriales|f__env.OPS_17|g__env.OPS_17	Wilcoxon Rank Sum Test	Cuckoo_H	0.244706	0.704143	ns
Magpie_H - Magpie_M	d__Bacteria|p__Bacteroidota|o__Bacteroidia|c__Sphingobacteriales|f__env.OPS_17|g__env.OPS_17	Wilcoxon Rank Sum Test	Magpie_H	0.0427767	0.365845	ns
Magpie_H - Cuckoo_M	d__Bacteria|p__Bacteroidota|o__Bacteroidia|c__Sphingobacteriales|f__env.OPS_17|g__env.OPS_17	Wilcoxon Rank Sum Test	Magpie_H	0.20021	0.704143	ns
Magpie_M - Cuckoo_M	d__Bacteria|p__Bacteroidota|o__Bacteroidia|c__Sphingobacteriales|f__env.OPS_17|g__env.OPS_17	Wilcoxon Rank Sum Test	Magpie_M	0.709147	0.830359	ns
Cuckoo_H - Magpie_H	d__Bacteria|p__Bacteroidota|o__Bacteroidia|c__Cytophagales|f__Hymenobacteraceae|g__Rufibacter	Wilcoxon Rank Sum Test	Cuckoo_H	0.464613	0.81287	ns
Cuckoo_H - Magpie_M	d__Bacteria|p__Bacteroidota|o__Bacteroidia|c__Cytophagales|f__Hymenobacteraceae|g__Rufibacter	Wilcoxon Rank Sum Test	Cuckoo_H	0.231347	0.704143	ns
Cuckoo_H - Cuckoo_M	d__Bacteria|p__Bacteroidota|o__Bacteroidia|c__Cytophagales|f__Hymenobacteraceae|g__Rufibacter	Wilcoxon Rank Sum Test	Cuckoo_H	NA	NA	NA
Magpie_H - Magpie_M	d__Bacteria|p__Bacteroidota|o__Bacteroidia|c__Cytophagales|f__Hymenobacteraceae|g__Rufibacter	Wilcoxon Rank Sum Test	Magpie_H	0.461947	0.81287	ns
Magpie_H - Cuckoo_M	d__Bacteria|p__Bacteroidota|o__Bacteroidia|c__Cytophagales|f__Hymenobacteraceae|g__Rufibacter	Wilcoxon Rank Sum Test	Magpie_H	0.664389	0.830359	ns
Magpie_M - Cuckoo_M	d__Bacteria|p__Bacteroidota|o__Bacteroidia|c__Cytophagales|f__Hymenobacteraceae|g__Rufibacter	Wilcoxon Rank Sum Test	Magpie_M	0.434323	0.81287	ns
Cuckoo_H - Magpie_H	d__Bacteria|p__Proteobacteria|o__Alphaproteobacteria|c__Sphingomonadales|f__Sphingomonadaceae|g__Ellin6055	Wilcoxon Rank Sum Test	Cuckoo_H	0.364107	0.81287	ns
Cuckoo_H - Magpie_M	d__Bacteria|p__Proteobacteria|o__Alphaproteobacteria|c__Sphingomonadales|f__Sphingomonadaceae|g__Ellin6055	Wilcoxon Rank Sum Test	Cuckoo_H	0.0109778	0.185957	ns
Cuckoo_H - Cuckoo_M	d__Bacteria|p__Proteobacteria|o__Alphaproteobacteria|c__Sphingomonadales|f__Sphingomonadaceae|g__Ellin6055	Wilcoxon Rank Sum Test	Cuckoo_H	1	1	ns
Magpie_H - Magpie_M	d__Bacteria|p__Proteobacteria|o__Alphaproteobacteria|c__Sphingomonadales|f__Sphingomonadaceae|g__Ellin6055	Wilcoxon Rank Sum Test	Magpie_H	0.00255454	0.0644015	ns
Magpie_H - Cuckoo_M	d__Bacteria|p__Proteobacteria|o__Alphaproteobacteria|c__Sphingomonadales|f__Sphingomonadaceae|g__Ellin6055	Wilcoxon Rank Sum Test	Magpie_H	0.569558	0.830359	ns
Magpie_M - Cuckoo_M	d__Bacteria|p__Proteobacteria|o__Alphaproteobacteria|c__Sphingomonadales|f__Sphingomonadaceae|g__Ellin6055	Wilcoxon Rank Sum Test	Magpie_M	0.0402173	0.364884	ns
Cuckoo_H - Magpie_H	d__Bacteria|p__Firmicutes|o__Bacilli|c__Bacillales|f__Planococcaceae|g__Kurthia	Wilcoxon Rank Sum Test	Cuckoo_H	0.930206	0.964722	ns
Cuckoo_H - Magpie_M	d__Bacteria|p__Firmicutes|o__Bacilli|c__Bacillales|f__Planococcaceae|g__Kurthia	Wilcoxon Rank Sum Test	Cuckoo_H	1	1	ns
Cuckoo_H - Cuckoo_M	d__Bacteria|p__Firmicutes|o__Bacilli|c__Bacillales|f__Planococcaceae|g__Kurthia	Wilcoxon Rank Sum Test	Cuckoo_H	0.69366	0.830359	ns
Magpie_H - Magpie_M	d__Bacteria|p__Firmicutes|o__Bacilli|c__Bacillales|f__Planococcaceae|g__Kurthia	Wilcoxon Rank Sum Test	Magpie_H	0.854083	0.924804	ns
Magpie_H - Cuckoo_M	d__Bacteria|p__Firmicutes|o__Bacilli|c__Bacillales|f__Planococcaceae|g__Kurthia	Wilcoxon Rank Sum Test	Magpie_H	0.742613	0.855517	ns
Magpie_M - Cuckoo_M	d__Bacteria|p__Firmicutes|o__Bacilli|c__Bacillales|f__Planococcaceae|g__Kurthia	Wilcoxon Rank Sum Test	Magpie_M	0.576544	0.830359	ns
Cuckoo_H - Magpie_H	d__Bacteria|p__Firmicutes|o__Clostridia|c__Lachnospirales|f__Lachnospiraceae|g__Oribacterium	Wilcoxon Rank Sum Test	Cuckoo_H	0.623099	0.830359	ns
Cuckoo_H - Magpie_M	d__Bacteria|p__Firmicutes|o__Clostridia|c__Lachnospirales|f__Lachnospiraceae|g__Oribacterium	Wilcoxon Rank Sum Test	Cuckoo_H	0.0422978	0.364884	ns
Cuckoo_H - Cuckoo_M	d__Bacteria|p__Firmicutes|o__Clostridia|c__Lachnospirales|f__Lachnospiraceae|g__Oribacterium	Wilcoxon Rank Sum Test	Cuckoo_H	0.375478	0.81287	ns
Magpie_H - Magpie_M	d__Bacteria|p__Firmicutes|o__Clostridia|c__Lachnospirales|f__Lachnospiraceae|g__Oribacterium	Wilcoxon Rank Sum Test	Magpie_H	0.0168097	0.250673	ns
Magpie_H - Cuckoo_M	d__Bacteria|p__Firmicutes|o__Clostridia|c__Lachnospirales|f__Lachnospiraceae|g__Oribacterium	Wilcoxon Rank Sum Test	Magpie_H	0.268718	0.704143	ns
Magpie_M - Cuckoo_M	d__Bacteria|p__Firmicutes|o__Clostridia|c__Lachnospirales|f__Lachnospiraceae|g__Oribacterium	Wilcoxon Rank Sum Test	Magpie_M	NA	NA	NA
Cuckoo_H - Magpie_H	d__Bacteria|p__Proteobacteria|o__Gammaproteobacteria|c__Alteromonadales|f__Idiomarinaceae|g__Aliidiomarina	Wilcoxon Rank Sum Test	Cuckoo_H	0.464613	0.81287	ns
Cuckoo_H - Magpie_M	d__Bacteria|p__Proteobacteria|o__Gammaproteobacteria|c__Alteromonadales|f__Idiomarinaceae|g__Aliidiomarina	Wilcoxon Rank Sum Test	Cuckoo_H	0.231347	0.704143	ns
Cuckoo_H - Cuckoo_M	d__Bacteria|p__Proteobacteria|o__Gammaproteobacteria|c__Alteromonadales|f__Idiomarinaceae|g__Aliidiomarina	Wilcoxon Rank Sum Test	Cuckoo_H	NA	NA	NA
Magpie_H - Magpie_M	d__Bacteria|p__Proteobacteria|o__Gammaproteobacteria|c__Alteromonadales|f__Idiomarinaceae|g__Aliidiomarina	Wilcoxon Rank Sum Test	Magpie_H	0.430585	0.81287	ns
Magpie_H - Cuckoo_M	d__Bacteria|p__Proteobacteria|o__Gammaproteobacteria|c__Alteromonadales|f__Idiomarinaceae|g__Aliidiomarina	Wilcoxon Rank Sum Test	Magpie_H	0.664389	0.830359	ns
Magpie_M - Cuckoo_M	d__Bacteria|p__Proteobacteria|o__Gammaproteobacteria|c__Alteromonadales|f__Idiomarinaceae|g__Aliidiomarina	Wilcoxon Rank Sum Test	Magpie_M	0.434323	0.81287	ns
Cuckoo_H - Magpie_H	d__Bacteria|p__Acidobacteriota|o__Thermoanaerobaculia|c__Thermoanaerobaculales|f__Thermoanaerobaculaceae|g__Subgroup_10	Wilcoxon Rank Sum Test	Cuckoo_H	0.535834	0.830359	ns
Cuckoo_H - Magpie_M	d__Bacteria|p__Acidobacteriota|o__Thermoanaerobaculia|c__Thermoanaerobaculales|f__Thermoanaerobaculaceae|g__Subgroup_10	Wilcoxon Rank Sum Test	Cuckoo_H	0.651817	0.830359	ns
Cuckoo_H - Cuckoo_M	d__Bacteria|p__Acidobacteriota|o__Thermoanaerobaculia|c__Thermoanaerobaculales|f__Thermoanaerobaculaceae|g__Subgroup_10	Wilcoxon Rank Sum Test	Cuckoo_H	0.589639	0.830359	ns
Magpie_H - Magpie_M	d__Bacteria|p__Acidobacteriota|o__Thermoanaerobaculia|c__Thermoanaerobaculales|f__Thermoanaerobaculaceae|g__Subgroup_10	Wilcoxon Rank Sum Test	Magpie_H	0.207192	0.704143	ns
Magpie_H - Cuckoo_M	d__Bacteria|p__Acidobacteriota|o__Thermoanaerobaculia|c__Thermoanaerobaculales|f__Thermoanaerobaculaceae|g__Subgroup_10	Wilcoxon Rank Sum Test	Magpie_H	0.357831	0.81287	ns
Magpie_M - Cuckoo_M	d__Bacteria|p__Acidobacteriota|o__Thermoanaerobaculia|c__Thermoanaerobaculales|f__Thermoanaerobaculaceae|g__Subgroup_10	Wilcoxon Rank Sum Test	Magpie_M	0.709147	0.830359	ns
Cuckoo_H - Magpie_H	d__Bacteria|p__Actinobacteriota|o__Actinobacteria|c__Propionibacteriales|f__Nocardioidaceae|g__Kribbella	Wilcoxon Rank Sum Test	Cuckoo_H	0.804615	0.899538	ns
Cuckoo_H - Magpie_M	d__Bacteria|p__Actinobacteriota|o__Actinobacteria|c__Propionibacteriales|f__Nocardioidaceae|g__Kribbella	Wilcoxon Rank Sum Test	Cuckoo_H	0.0757363	0.540231	ns
Cuckoo_H - Cuckoo_M	d__Bacteria|p__Actinobacteriota|o__Actinobacteria|c__Propionibacteriales|f__Nocardioidaceae|g__Kribbella	Wilcoxon Rank Sum Test	Cuckoo_H	0.244706	0.704143	ns
Magpie_H - Magpie_M	d__Bacteria|p__Actinobacteriota|o__Actinobacteria|c__Propionibacteriales|f__Nocardioidaceae|g__Kribbella	Wilcoxon Rank Sum Test	Magpie_H	0.0956289	0.59576	ns
Magpie_H - Cuckoo_M	d__Bacteria|p__Actinobacteriota|o__Actinobacteria|c__Propionibacteriales|f__Nocardioidaceae|g__Kribbella	Wilcoxon Rank Sum Test	Magpie_H	0.268718	0.704143	ns
Magpie_M - Cuckoo_M	d__Bacteria|p__Actinobacteriota|o__Actinobacteria|c__Propionibacteriales|f__Nocardioidaceae|g__Kribbella	Wilcoxon Rank Sum Test	Magpie_M	0.709147	0.830359	ns
Cuckoo_H - Magpie_H	d__Bacteria|p__Actinobacteriota|o__Actinobacteria|c__Micrococcales|f__Brevibacteriaceae|g__Brevibacterium	Wilcoxon Rank Sum Test	Cuckoo_H	0.718543	0.83629	ns
Cuckoo_H - Magpie_M	d__Bacteria|p__Actinobacteriota|o__Actinobacteria|c__Micrococcales|f__Brevibacteriaceae|g__Brevibacterium	Wilcoxon Rank Sum Test	Cuckoo_H	0.231347	0.704143	ns
Cuckoo_H - Cuckoo_M	d__Bacteria|p__Actinobacteriota|o__Actinobacteria|c__Micrococcales|f__Brevibacteriaceae|g__Brevibacterium	Wilcoxon Rank Sum Test	Cuckoo_H	1	1	ns
Magpie_H - Magpie_M	d__Bacteria|p__Actinobacteriota|o__Actinobacteria|c__Micrococcales|f__Brevibacteriaceae|g__Brevibacterium	Wilcoxon Rank Sum Test	Magpie_H	0.0956289	0.59576	ns
Magpie_H - Cuckoo_M	d__Bacteria|p__Actinobacteriota|o__Actinobacteria|c__Micrococcales|f__Brevibacteriaceae|g__Brevibacterium	Wilcoxon Rank Sum Test	Magpie_H	0.748915	0.856545	ns
Magpie_M - Cuckoo_M	d__Bacteria|p__Actinobacteriota|o__Actinobacteria|c__Micrococcales|f__Brevibacteriaceae|g__Brevibacterium	Wilcoxon Rank Sum Test	Magpie_M	0.282658	0.720171	ns
Cuckoo_H - Magpie_H	d__Bacteria|p__Proteobacteria|o__Alphaproteobacteria|c__Rhizobiales|f__Rhizobiaceae|g__Ensifer	Wilcoxon Rank Sum Test	Cuckoo_H	0.464613	0.81287	ns
Cuckoo_H - Magpie_M	d__Bacteria|p__Proteobacteria|o__Alphaproteobacteria|c__Rhizobiales|f__Rhizobiaceae|g__Ensifer	Wilcoxon Rank Sum Test	Cuckoo_H	0.529549	0.830359	ns
Cuckoo_H - Cuckoo_M	d__Bacteria|p__Proteobacteria|o__Alphaproteobacteria|c__Rhizobiales|f__Rhizobiaceae|g__Ensifer	Wilcoxon Rank Sum Test	Cuckoo_H	NA	NA	NA
Magpie_H - Magpie_M	d__Bacteria|p__Proteobacteria|o__Alphaproteobacteria|c__Rhizobiales|f__Rhizobiaceae|g__Ensifer	Wilcoxon Rank Sum Test	Magpie_H	0.88482	0.933587	ns
Magpie_H - Cuckoo_M	d__Bacteria|p__Proteobacteria|o__Alphaproteobacteria|c__Rhizobiales|f__Rhizobiaceae|g__Ensifer	Wilcoxon Rank Sum Test	Magpie_H	0.664389	0.830359	ns
Magpie_M - Cuckoo_M	d__Bacteria|p__Proteobacteria|o__Alphaproteobacteria|c__Rhizobiales|f__Rhizobiaceae|g__Ensifer	Wilcoxon Rank Sum Test	Magpie_M	0.709147	0.830359	ns
Cuckoo_H - Magpie_H	d__Bacteria|p__Actinobacteriota|o__Actinobacteria|c__Frankiales|f__Nakamurellaceae|g__Nakamurella	Wilcoxon Rank Sum Test	Cuckoo_H	0.743182	0.855517	ns
Cuckoo_H - Magpie_M	d__Bacteria|p__Actinobacteriota|o__Actinobacteria|c__Frankiales|f__Nakamurellaceae|g__Nakamurella	Wilcoxon Rank Sum Test	Cuckoo_H	0.0109778	0.185957	ns
Cuckoo_H - Cuckoo_M	d__Bacteria|p__Actinobacteriota|o__Actinobacteria|c__Frankiales|f__Nakamurellaceae|g__Nakamurella	Wilcoxon Rank Sum Test	Cuckoo_H	0.244706	0.704143	ns
Magpie_H - Magpie_M	d__Bacteria|p__Actinobacteriota|o__Actinobacteria|c__Frankiales|f__Nakamurellaceae|g__Nakamurella	Wilcoxon Rank Sum Test	Magpie_H	0.0416926	0.364884	ns
Magpie_H - Cuckoo_M	d__Bacteria|p__Actinobacteriota|o__Actinobacteria|c__Frankiales|f__Nakamurellaceae|g__Nakamurella	Wilcoxon Rank Sum Test	Magpie_H	0.358212	0.81287	ns
Magpie_M - Cuckoo_M	d__Bacteria|p__Actinobacteriota|o__Actinobacteria|c__Frankiales|f__Nakamurellaceae|g__Nakamurella	Wilcoxon Rank Sum Test	Magpie_M	NA	NA	NA
Cuckoo_H - Magpie_H	d__Bacteria|p__Proteobacteria|o__Alphaproteobacteria|c__Acetobacterales|f__Acetobacteraceae|g__Rubritepida	Wilcoxon Rank Sum Test	Cuckoo_H	0.324119	0.802403	ns
Cuckoo_H - Magpie_M	d__Bacteria|p__Proteobacteria|o__Alphaproteobacteria|c__Acetobacterales|f__Acetobacteraceae|g__Rubritepida	Wilcoxon Rank Sum Test	Cuckoo_H	0.232141	0.704143	ns
Cuckoo_H - Cuckoo_M	d__Bacteria|p__Proteobacteria|o__Alphaproteobacteria|c__Acetobacterales|f__Acetobacteraceae|g__Rubritepida	Wilcoxon Rank Sum Test	Cuckoo_H	0.244706	0.704143	ns
Magpie_H - Magpie_M	d__Bacteria|p__Proteobacteria|o__Alphaproteobacteria|c__Acetobacterales|f__Acetobacteraceae|g__Rubritepida	Wilcoxon Rank Sum Test	Magpie_H	0.854083	0.924804	ns
Magpie_H - Cuckoo_M	d__Bacteria|p__Proteobacteria|o__Alphaproteobacteria|c__Acetobacterales|f__Acetobacteraceae|g__Rubritepida	Wilcoxon Rank Sum Test	Magpie_H	0.47987	0.81287	ns
Magpie_M - Cuckoo_M	d__Bacteria|p__Proteobacteria|o__Alphaproteobacteria|c__Acetobacterales|f__Acetobacteraceae|g__Rubritepida	Wilcoxon Rank Sum Test	Magpie_M	0.545623	0.830359	ns
Cuckoo_H - Magpie_H	d__Bacteria|p__Actinobacteriota|o__Actinobacteria|c__Micrococcales|f__Micrococcaceae|g__Micrococcus	Wilcoxon Rank Sum Test	Cuckoo_H	0.38088	0.81287	ns
Cuckoo_H - Magpie_M	d__Bacteria|p__Actinobacteriota|o__Actinobacteria|c__Micrococcales|f__Micrococcaceae|g__Micrococcus	Wilcoxon Rank Sum Test	Cuckoo_H	0.889847	0.93538	ns
Cuckoo_H - Cuckoo_M	d__Bacteria|p__Actinobacteriota|o__Actinobacteria|c__Micrococcales|f__Micrococcaceae|g__Micrococcus	Wilcoxon Rank Sum Test	Cuckoo_H	0.374414	0.81287	ns
Magpie_H - Magpie_M	d__Bacteria|p__Actinobacteriota|o__Actinobacteria|c__Micrococcales|f__Micrococcaceae|g__Micrococcus	Wilcoxon Rank Sum Test	Magpie_H	0.253167	0.704143	ns
Magpie_H - Cuckoo_M	d__Bacteria|p__Actinobacteriota|o__Actinobacteria|c__Micrococcales|f__Micrococcaceae|g__Micrococcus	Wilcoxon Rank Sum Test	Magpie_H	0.664389	0.830359	ns
Magpie_M - Cuckoo_M	d__Bacteria|p__Actinobacteriota|o__Actinobacteria|c__Micrococcales|f__Micrococcaceae|g__Micrococcus	Wilcoxon Rank Sum Test	Magpie_M	0.349201	0.81287	ns
Cuckoo_H - Magpie_H	d__Bacteria|p__Firmicutes|o__Clostridia|c__Peptostreptococcales-Tissierellales|f__Peptostreptococcales-Tissierellales|g__W5053	Wilcoxon Rank Sum Test	Cuckoo_H	NA	NA	NA
Cuckoo_H - Magpie_M	d__Bacteria|p__Firmicutes|o__Clostridia|c__Peptostreptococcales-Tissierellales|f__Peptostreptococcales-Tissierellales|g__W5053	Wilcoxon Rank Sum Test	Cuckoo_H	0.343331	0.81287	ns
Cuckoo_H - Cuckoo_M	d__Bacteria|p__Firmicutes|o__Clostridia|c__Peptostreptococcales-Tissierellales|f__Peptostreptococcales-Tissierellales|g__W5053	Wilcoxon Rank Sum Test	Cuckoo_H	NA	NA	NA
Magpie_H - Magpie_M	d__Bacteria|p__Firmicutes|o__Clostridia|c__Peptostreptococcales-Tissierellales|f__Peptostreptococcales-Tissierellales|g__W5053	Wilcoxon Rank Sum Test	Magpie_H	0.232044	0.704143	ns
Magpie_H - Cuckoo_M	d__Bacteria|p__Firmicutes|o__Clostridia|c__Peptostreptococcales-Tissierellales|f__Peptostreptococcales-Tissierellales|g__W5053	Wilcoxon Rank Sum Test	Magpie_H	NA	NA	NA
Magpie_M - Cuckoo_M	d__Bacteria|p__Firmicutes|o__Clostridia|c__Peptostreptococcales-Tissierellales|f__Peptostreptococcales-Tissierellales|g__W5053	Wilcoxon Rank Sum Test	Magpie_M	0.545623	0.830359	ns
Cuckoo_H - Magpie_H	d__Bacteria|p__Proteobacteria|o__Gammaproteobacteria|c__Alteromonadales|f__Idiomarinaceae|g__Idiomarina	Wilcoxon Rank Sum Test	Cuckoo_H	NA	NA	NA
Cuckoo_H - Magpie_M	d__Bacteria|p__Proteobacteria|o__Gammaproteobacteria|c__Alteromonadales|f__Idiomarinaceae|g__Idiomarina	Wilcoxon Rank Sum Test	Cuckoo_H	0.343331	0.81287	ns
Cuckoo_H - Cuckoo_M	d__Bacteria|p__Proteobacteria|o__Gammaproteobacteria|c__Alteromonadales|f__Idiomarinaceae|g__Idiomarina	Wilcoxon Rank Sum Test	Cuckoo_H	NA	NA	NA
Magpie_H - Magpie_M	d__Bacteria|p__Proteobacteria|o__Gammaproteobacteria|c__Alteromonadales|f__Idiomarinaceae|g__Idiomarina	Wilcoxon Rank Sum Test	Magpie_H	0.232044	0.704143	ns
Magpie_H - Cuckoo_M	d__Bacteria|p__Proteobacteria|o__Gammaproteobacteria|c__Alteromonadales|f__Idiomarinaceae|g__Idiomarina	Wilcoxon Rank Sum Test	Magpie_H	NA	NA	NA
Magpie_M - Cuckoo_M	d__Bacteria|p__Proteobacteria|o__Gammaproteobacteria|c__Alteromonadales|f__Idiomarinaceae|g__Idiomarina	Wilcoxon Rank Sum Test	Magpie_M	0.545623	0.830359	ns
Cuckoo_H - Magpie_H	d__Bacteria|p__Actinobacteriota|o__Actinobacteria|c__Micromonosporales|f__Micromonosporaceae|g__Pilimelia	Wilcoxon Rank Sum Test	Cuckoo_H	0.464613	0.81287	ns
Cuckoo_H - Magpie_M	d__Bacteria|p__Actinobacteriota|o__Actinobacteria|c__Micromonosporales|f__Micromonosporaceae|g__Pilimelia	Wilcoxon Rank Sum Test	Cuckoo_H	NA	NA	NA
Cuckoo_H - Cuckoo_M	d__Bacteria|p__Actinobacteriota|o__Actinobacteria|c__Micromonosporales|f__Micromonosporaceae|g__Pilimelia	Wilcoxon Rank Sum Test	Cuckoo_H	NA	NA	NA
Magpie_H - Magpie_M	d__Bacteria|p__Actinobacteriota|o__Actinobacteria|c__Micromonosporales|f__Micromonosporaceae|g__Pilimelia	Wilcoxon Rank Sum Test	Magpie_H	0.265885	0.704143	ns
Magpie_H - Cuckoo_M	d__Bacteria|p__Actinobacteriota|o__Actinobacteria|c__Micromonosporales|f__Micromonosporaceae|g__Pilimelia	Wilcoxon Rank Sum Test	Magpie_H	0.664389	0.830359	ns
Magpie_M - Cuckoo_M	d__Bacteria|p__Actinobacteriota|o__Actinobacteria|c__Micromonosporales|f__Micromonosporaceae|g__Pilimelia	Wilcoxon Rank Sum Test	Magpie_M	NA	NA	NA
Cuckoo_H - Magpie_H	d__Bacteria|p__Actinobacteriota|o__Actinobacteria|c__Micromonosporales|f__Micromonosporaceae|g__Actinoplanes	Wilcoxon Rank Sum Test	Cuckoo_H	0.943851	0.972379	ns
Cuckoo_H - Magpie_M	d__Bacteria|p__Actinobacteriota|o__Actinobacteria|c__Micromonosporales|f__Micromonosporaceae|g__Actinoplanes	Wilcoxon Rank Sum Test	Cuckoo_H	0.469235	0.81287	ns
Cuckoo_H - Cuckoo_M	d__Bacteria|p__Actinobacteriota|o__Actinobacteria|c__Micromonosporales|f__Micromonosporaceae|g__Actinoplanes	Wilcoxon Rank Sum Test	Cuckoo_H	0.86801	0.928113	ns
Magpie_H - Magpie_M	d__Bacteria|p__Actinobacteriota|o__Actinobacteria|c__Micromonosporales|f__Micromonosporaceae|g__Actinoplanes	Wilcoxon Rank Sum Test	Magpie_H	0.365661	0.81287	ns
Magpie_H - Cuckoo_M	d__Bacteria|p__Actinobacteriota|o__Actinobacteria|c__Micromonosporales|f__Micromonosporaceae|g__Actinoplanes	Wilcoxon Rank Sum Test	Magpie_H	0.953551	0.981648	ns
Magpie_M - Cuckoo_M	d__Bacteria|p__Actinobacteriota|o__Actinobacteria|c__Micromonosporales|f__Micromonosporaceae|g__Actinoplanes	Wilcoxon Rank Sum Test	Magpie_M	0.434323	0.81287	ns
Cuckoo_H - Magpie_H	d__Bacteria|p__Entotheonellaeota|o__Entotheonellia|c__Entotheonellales|f__Entotheonellaceae|g__Candidatus_Entotheonella	Wilcoxon Rank Sum Test	Cuckoo_H	NA	NA	NA
Cuckoo_H - Magpie_M	d__Bacteria|p__Entotheonellaeota|o__Entotheonellia|c__Entotheonellales|f__Entotheonellaceae|g__Candidatus_Entotheonella	Wilcoxon Rank Sum Test	Cuckoo_H	0.529549	0.830359	ns
Cuckoo_H - Cuckoo_M	d__Bacteria|p__Entotheonellaeota|o__Entotheonellia|c__Entotheonellales|f__Entotheonellaceae|g__Candidatus_Entotheonella	Wilcoxon Rank Sum Test	Cuckoo_H	NA	NA	NA
Magpie_H - Magpie_M	d__Bacteria|p__Entotheonellaeota|o__Entotheonellia|c__Entotheonellales|f__Entotheonellaceae|g__Candidatus_Entotheonella	Wilcoxon Rank Sum Test	Magpie_H	0.418426	0.81287	ns
Magpie_H - Cuckoo_M	d__Bacteria|p__Entotheonellaeota|o__Entotheonellia|c__Entotheonellales|f__Entotheonellaceae|g__Candidatus_Entotheonella	Wilcoxon Rank Sum Test	Magpie_H	NA	NA	NA
Magpie_M - Cuckoo_M	d__Bacteria|p__Entotheonellaeota|o__Entotheonellia|c__Entotheonellales|f__Entotheonellaceae|g__Candidatus_Entotheonella	Wilcoxon Rank Sum Test	Magpie_M	0.709147	0.830359	ns
Cuckoo_H - Magpie_H	d__Bacteria|p__Proteobacteria|o__Alphaproteobacteria|c__Azospirillales|f__Azospirillaceae|g__Azospirillum	Wilcoxon Rank Sum Test	Cuckoo_H	0.241987	0.704143	ns
Cuckoo_H - Magpie_M	d__Bacteria|p__Proteobacteria|o__Alphaproteobacteria|c__Azospirillales|f__Azospirillaceae|g__Azospirillum	Wilcoxon Rank Sum Test	Cuckoo_H	1	1	ns
Cuckoo_H - Cuckoo_M	d__Bacteria|p__Proteobacteria|o__Alphaproteobacteria|c__Azospirillales|f__Azospirillaceae|g__Azospirillum	Wilcoxon Rank Sum Test	Cuckoo_H	0.589639	0.830359	ns
Magpie_H - Magpie_M	d__Bacteria|p__Proteobacteria|o__Alphaproteobacteria|c__Azospirillales|f__Azospirillaceae|g__Azospirillum	Wilcoxon Rank Sum Test	Magpie_H	0.232044	0.704143	ns
Magpie_H - Cuckoo_M	d__Bacteria|p__Proteobacteria|o__Alphaproteobacteria|c__Azospirillales|f__Azospirillaceae|g__Azospirillum	Wilcoxon Rank Sum Test	Magpie_H	NA	NA	NA
Magpie_M - Cuckoo_M	d__Bacteria|p__Proteobacteria|o__Alphaproteobacteria|c__Azospirillales|f__Azospirillaceae|g__Azospirillum	Wilcoxon Rank Sum Test	Magpie_M	0.545623	0.830359	ns
Cuckoo_H - Magpie_H	d__Bacteria|p__Firmicutes|o__Clostridia|c__Peptococcales|f__Peptococcaceae|g__Peptococcus	Wilcoxon Rank Sum Test	Cuckoo_H	0.710587	0.831348	ns
Cuckoo_H - Magpie_M	d__Bacteria|p__Firmicutes|o__Clostridia|c__Peptococcales|f__Peptococcaceae|g__Peptococcus	Wilcoxon Rank Sum Test	Cuckoo_H	0.0109778	0.185957	ns
Cuckoo_H - Cuckoo_M	d__Bacteria|p__Firmicutes|o__Clostridia|c__Peptococcales|f__Peptococcaceae|g__Peptococcus	Wilcoxon Rank Sum Test	Cuckoo_H	0.881688	0.933587	ns
Magpie_H - Magpie_M	d__Bacteria|p__Firmicutes|o__Clostridia|c__Peptococcales|f__Peptococcaceae|g__Peptococcus	Wilcoxon Rank Sum Test	Magpie_H	0.0168097	0.250673	ns
Magpie_H - Cuckoo_M	d__Bacteria|p__Firmicutes|o__Clostridia|c__Peptococcales|f__Peptococcaceae|g__Peptococcus	Wilcoxon Rank Sum Test	Magpie_H	1	1	ns
Magpie_M - Cuckoo_M	d__Bacteria|p__Firmicutes|o__Clostridia|c__Peptococcales|f__Peptococcaceae|g__Peptococcus	Wilcoxon Rank Sum Test	Magpie_M	0.0402173	0.364884	ns
Cuckoo_H - Magpie_H	d__Bacteria|p__Firmicutes|o__Bacilli|c__Bacillales|f__Bacillaceae|g__Gracilibacillus	Wilcoxon Rank Sum Test	Cuckoo_H	NA	NA	NA
Cuckoo_H - Magpie_M	d__Bacteria|p__Firmicutes|o__Bacilli|c__Bacillales|f__Bacillaceae|g__Gracilibacillus	Wilcoxon Rank Sum Test	Cuckoo_H	0.529549	0.830359	ns
Cuckoo_H - Cuckoo_M	d__Bacteria|p__Firmicutes|o__Bacilli|c__Bacillales|f__Bacillaceae|g__Gracilibacillus	Wilcoxon Rank Sum Test	Cuckoo_H	NA	NA	NA
Magpie_H - Magpie_M	d__Bacteria|p__Firmicutes|o__Bacilli|c__Bacillales|f__Bacillaceae|g__Gracilibacillus	Wilcoxon Rank Sum Test	Magpie_H	0.418426	0.81287	ns
Magpie_H - Cuckoo_M	d__Bacteria|p__Firmicutes|o__Bacilli|c__Bacillales|f__Bacillaceae|g__Gracilibacillus	Wilcoxon Rank Sum Test	Magpie_H	NA	NA	NA
Magpie_M - Cuckoo_M	d__Bacteria|p__Firmicutes|o__Bacilli|c__Bacillales|f__Bacillaceae|g__Gracilibacillus	Wilcoxon Rank Sum Test	Magpie_M	0.709147	0.830359	ns
Cuckoo_H - Magpie_H	d__Bacteria|p__Bacteroidota|o__Bacteroidia|c__Cytophagales|f__Cytophagaceae|g__Siphonobacter	Wilcoxon Rank Sum Test	Cuckoo_H	1	1	ns
Cuckoo_H - Magpie_M	d__Bacteria|p__Bacteroidota|o__Bacteroidia|c__Cytophagales|f__Cytophagaceae|g__Siphonobacter	Wilcoxon Rank Sum Test	Cuckoo_H	0.0422978	0.364884	ns
Cuckoo_H - Cuckoo_M	d__Bacteria|p__Bacteroidota|o__Bacteroidia|c__Cytophagales|f__Cytophagaceae|g__Siphonobacter	Wilcoxon Rank Sum Test	Cuckoo_H	0.375478	0.81287	ns
Magpie_H - Magpie_M	d__Bacteria|p__Bacteroidota|o__Bacteroidia|c__Cytophagales|f__Cytophagaceae|g__Siphonobacter	Wilcoxon Rank Sum Test	Magpie_H	0.0416926	0.364884	ns
Magpie_H - Cuckoo_M	d__Bacteria|p__Bacteroidota|o__Bacteroidia|c__Cytophagales|f__Cytophagaceae|g__Siphonobacter	Wilcoxon Rank Sum Test	Magpie_H	0.358212	0.81287	ns
Magpie_M - Cuckoo_M	d__Bacteria|p__Bacteroidota|o__Bacteroidia|c__Cytophagales|f__Cytophagaceae|g__Siphonobacter	Wilcoxon Rank Sum Test	Magpie_M	NA	NA	NA
Cuckoo_H - Magpie_H	d__Bacteria|p__Bacteroidota|o__Bacteroidia|c__Cytophagales|f__MWH-CFBk5|g__MWH-CFBk5	Wilcoxon Rank Sum Test	Cuckoo_H	NA	NA	NA
Cuckoo_H - Magpie_M	d__Bacteria|p__Bacteroidota|o__Bacteroidia|c__Cytophagales|f__MWH-CFBk5|g__MWH-CFBk5	Wilcoxon Rank Sum Test	Cuckoo_H	0.529549	0.830359	ns
Cuckoo_H - Cuckoo_M	d__Bacteria|p__Bacteroidota|o__Bacteroidia|c__Cytophagales|f__MWH-CFBk5|g__MWH-CFBk5	Wilcoxon Rank Sum Test	Cuckoo_H	NA	NA	NA
Magpie_H - Magpie_M	d__Bacteria|p__Bacteroidota|o__Bacteroidia|c__Cytophagales|f__MWH-CFBk5|g__MWH-CFBk5	Wilcoxon Rank Sum Test	Magpie_H	0.418426	0.81287	ns
Magpie_H - Cuckoo_M	d__Bacteria|p__Bacteroidota|o__Bacteroidia|c__Cytophagales|f__MWH-CFBk5|g__MWH-CFBk5	Wilcoxon Rank Sum Test	Magpie_H	NA	NA	NA
Magpie_M - Cuckoo_M	d__Bacteria|p__Bacteroidota|o__Bacteroidia|c__Cytophagales|f__MWH-CFBk5|g__MWH-CFBk5	Wilcoxon Rank Sum Test	Magpie_M	0.709147	0.830359	ns
Cuckoo_H - Magpie_H	d__Bacteria|p__Firmicutes|o__Clostridia|c__Lachnospirales|f__Lachnospiraceae|g__Herbinix	Wilcoxon Rank Sum Test	Cuckoo_H	NA	NA	NA
Cuckoo_H - Magpie_M	d__Bacteria|p__Firmicutes|o__Clostridia|c__Lachnospirales|f__Lachnospiraceae|g__Herbinix	Wilcoxon Rank Sum Test	Cuckoo_H	0.343331	0.81287	ns
Cuckoo_H - Cuckoo_M	d__Bacteria|p__Firmicutes|o__Clostridia|c__Lachnospirales|f__Lachnospiraceae|g__Herbinix	Wilcoxon Rank Sum Test	Cuckoo_H	NA	NA	NA
Magpie_H - Magpie_M	d__Bacteria|p__Firmicutes|o__Clostridia|c__Lachnospirales|f__Lachnospiraceae|g__Herbinix	Wilcoxon Rank Sum Test	Magpie_H	0.232044	0.704143	ns
Magpie_H - Cuckoo_M	d__Bacteria|p__Firmicutes|o__Clostridia|c__Lachnospirales|f__Lachnospiraceae|g__Herbinix	Wilcoxon Rank Sum Test	Magpie_H	NA	NA	NA
Magpie_M - Cuckoo_M	d__Bacteria|p__Firmicutes|o__Clostridia|c__Lachnospirales|f__Lachnospiraceae|g__Herbinix	Wilcoxon Rank Sum Test	Magpie_M	0.545623	0.830359	ns
Cuckoo_H - Magpie_H	d__Bacteria|p__Acidobacteriota|o__Blastocatellia|c__Blastocatellales|f__Blastocatellaceae|g__JGI_0001001-H03	Wilcoxon Rank Sum Test	Cuckoo_H	0.0966254	0.59576	ns
Cuckoo_H - Magpie_M	d__Bacteria|p__Acidobacteriota|o__Blastocatellia|c__Blastocatellales|f__Blastocatellaceae|g__JGI_0001001-H03	Wilcoxon Rank Sum Test	Cuckoo_H	0.529549	0.830359	ns
Cuckoo_H - Cuckoo_M	d__Bacteria|p__Acidobacteriota|o__Blastocatellia|c__Blastocatellales|f__Blastocatellaceae|g__JGI_0001001-H03	Wilcoxon Rank Sum Test	Cuckoo_H	0.17753	0.704143	ns
Magpie_H - Magpie_M	d__Bacteria|p__Acidobacteriota|o__Blastocatellia|c__Blastocatellales|f__Blastocatellaceae|g__JGI_0001001-H03	Wilcoxon Rank Sum Test	Magpie_H	0.0956289	0.59576	ns
Magpie_H - Cuckoo_M	d__Bacteria|p__Acidobacteriota|o__Blastocatellia|c__Blastocatellales|f__Blastocatellaceae|g__JGI_0001001-H03	Wilcoxon Rank Sum Test	Magpie_H	0.748915	0.856545	ns
Magpie_M - Cuckoo_M	d__Bacteria|p__Acidobacteriota|o__Blastocatellia|c__Blastocatellales|f__Blastocatellaceae|g__JGI_0001001-H03	Wilcoxon Rank Sum Test	Magpie_M	0.282658	0.720171	ns
Cuckoo_H - Magpie_H	d__Bacteria|p__Firmicutes|o__Bacilli|c__Lactobacillales|f__Aerococcaceae|g__Aerococcus	Wilcoxon Rank Sum Test	Cuckoo_H	0.464613	0.81287	ns
Cuckoo_H - Magpie_M	d__Bacteria|p__Firmicutes|o__Bacilli|c__Lactobacillales|f__Aerococcaceae|g__Aerococcus	Wilcoxon Rank Sum Test	Cuckoo_H	0.343331	0.81287	ns
Cuckoo_H - Cuckoo_M	d__Bacteria|p__Firmicutes|o__Bacilli|c__Lactobacillales|f__Aerococcaceae|g__Aerococcus	Wilcoxon Rank Sum Test	Cuckoo_H	0.17753	0.704143	ns
Magpie_H - Magpie_M	d__Bacteria|p__Firmicutes|o__Bacilli|c__Lactobacillales|f__Aerococcaceae|g__Aerococcus	Wilcoxon Rank Sum Test	Magpie_H	0.719299	0.83629	ns
Magpie_H - Cuckoo_M	d__Bacteria|p__Firmicutes|o__Bacilli|c__Lactobacillales|f__Aerococcaceae|g__Aerococcus	Wilcoxon Rank Sum Test	Magpie_H	0.432446	0.81287	ns
Magpie_M - Cuckoo_M	d__Bacteria|p__Firmicutes|o__Bacilli|c__Lactobacillales|f__Aerococcaceae|g__Aerococcus	Wilcoxon Rank Sum Test	Magpie_M	0.576544	0.830359	ns
Cuckoo_H - Magpie_H	d__Bacteria|p__Firmicutes|o__Clostridia|c__Lachnospirales|f__Defluviitaleaceae|g__Defluviitaleaceae_UCG-011	Wilcoxon Rank Sum Test	Cuckoo_H	0.173488	0.704143	ns
Cuckoo_H - Magpie_M	d__Bacteria|p__Firmicutes|o__Clostridia|c__Lachnospirales|f__Defluviitaleaceae|g__Defluviitaleaceae_UCG-011	Wilcoxon Rank Sum Test	Cuckoo_H	0.0422978	0.364884	ns
Cuckoo_H - Cuckoo_M	d__Bacteria|p__Firmicutes|o__Clostridia|c__Lachnospirales|f__Defluviitaleaceae|g__Defluviitaleaceae_UCG-011	Wilcoxon Rank Sum Test	Cuckoo_H	0.375478	0.81287	ns
Magpie_H - Magpie_M	d__Bacteria|p__Firmicutes|o__Clostridia|c__Lachnospirales|f__Defluviitaleaceae|g__Defluviitaleaceae_UCG-011	Wilcoxon Rank Sum Test	Magpie_H	0.000950533	0.0336296	*
Magpie_H - Cuckoo_M	d__Bacteria|p__Firmicutes|o__Clostridia|c__Lachnospirales|f__Defluviitaleaceae|g__Defluviitaleaceae_UCG-011	Wilcoxon Rank Sum Test	Magpie_H	0.107254	0.608064	ns
Magpie_M - Cuckoo_M	d__Bacteria|p__Firmicutes|o__Clostridia|c__Lachnospirales|f__Defluviitaleaceae|g__Defluviitaleaceae_UCG-011	Wilcoxon Rank Sum Test	Magpie_M	NA	NA	NA
Cuckoo_H - Magpie_H	d__Bacteria|p__Firmicutes|o__Negativicutes|c__Veillonellales-Selenomonadales|f__Veillonellaceae|g__Negativicoccus	Wilcoxon Rank Sum Test	Cuckoo_H	NA	NA	NA
Cuckoo_H - Magpie_M	d__Bacteria|p__Firmicutes|o__Negativicutes|c__Veillonellales-Selenomonadales|f__Veillonellaceae|g__Negativicoccus	Wilcoxon Rank Sum Test	Cuckoo_H	0.529549	0.830359	ns
Cuckoo_H - Cuckoo_M	d__Bacteria|p__Firmicutes|o__Negativicutes|c__Veillonellales-Selenomonadales|f__Veillonellaceae|g__Negativicoccus	Wilcoxon Rank Sum Test	Cuckoo_H	NA	NA	NA
Magpie_H - Magpie_M	d__Bacteria|p__Firmicutes|o__Negativicutes|c__Veillonellales-Selenomonadales|f__Veillonellaceae|g__Negativicoccus	Wilcoxon Rank Sum Test	Magpie_H	0.418426	0.81287	ns
Magpie_H - Cuckoo_M	d__Bacteria|p__Firmicutes|o__Negativicutes|c__Veillonellales-Selenomonadales|f__Veillonellaceae|g__Negativicoccus	Wilcoxon Rank Sum Test	Magpie_H	NA	NA	NA
Magpie_M - Cuckoo_M	d__Bacteria|p__Firmicutes|o__Negativicutes|c__Veillonellales-Selenomonadales|f__Veillonellaceae|g__Negativicoccus	Wilcoxon Rank Sum Test	Magpie_M	0.709147	0.830359	ns
Cuckoo_H - Magpie_H	d__Bacteria|p__Cyanobacteria|o__Cyanobacteriia|c__Phormidesmiales|f__Nodosilineaceae|g__Nodosilinea_PCC-7104	Wilcoxon Rank Sum Test	Cuckoo_H	NA	NA	NA
Cuckoo_H - Magpie_M	d__Bacteria|p__Cyanobacteria|o__Cyanobacteriia|c__Phormidesmiales|f__Nodosilineaceae|g__Nodosilinea_PCC-7104	Wilcoxon Rank Sum Test	Cuckoo_H	0.529549	0.830359	ns
Cuckoo_H - Cuckoo_M	d__Bacteria|p__Cyanobacteria|o__Cyanobacteriia|c__Phormidesmiales|f__Nodosilineaceae|g__Nodosilinea_PCC-7104	Wilcoxon Rank Sum Test	Cuckoo_H	NA	NA	NA
Magpie_H - Magpie_M	d__Bacteria|p__Cyanobacteria|o__Cyanobacteriia|c__Phormidesmiales|f__Nodosilineaceae|g__Nodosilinea_PCC-7104	Wilcoxon Rank Sum Test	Magpie_H	0.418426	0.81287	ns
Magpie_H - Cuckoo_M	d__Bacteria|p__Cyanobacteria|o__Cyanobacteriia|c__Phormidesmiales|f__Nodosilineaceae|g__Nodosilinea_PCC-7104	Wilcoxon Rank Sum Test	Magpie_H	NA	NA	NA
Magpie_M - Cuckoo_M	d__Bacteria|p__Cyanobacteria|o__Cyanobacteriia|c__Phormidesmiales|f__Nodosilineaceae|g__Nodosilinea_PCC-7104	Wilcoxon Rank Sum Test	Magpie_M	0.709147	0.830359	ns
Cuckoo_H - Magpie_H	d__Bacteria|p__Firmicutes|o__Bacilli|c__Bacillales|f__Bacillaceae|g__Terribacillus	Wilcoxon Rank Sum Test	Cuckoo_H	0.268809	0.704143	ns
Cuckoo_H - Magpie_M	d__Bacteria|p__Firmicutes|o__Bacilli|c__Bacillales|f__Bacillaceae|g__Terribacillus	Wilcoxon Rank Sum Test	Cuckoo_H	0.343331	0.81287	ns
Cuckoo_H - Cuckoo_M	d__Bacteria|p__Firmicutes|o__Bacilli|c__Bacillales|f__Bacillaceae|g__Terribacillus	Wilcoxon Rank Sum Test	Cuckoo_H	NA	NA	NA
Magpie_H - Magpie_M	d__Bacteria|p__Firmicutes|o__Bacilli|c__Bacillales|f__Bacillaceae|g__Terribacillus	Wilcoxon Rank Sum Test	Magpie_H	0.813078	0.904679	ns
Magpie_H - Cuckoo_M	d__Bacteria|p__Firmicutes|o__Bacilli|c__Bacillales|f__Bacillaceae|g__Terribacillus	Wilcoxon Rank Sum Test	Magpie_H	0.47987	0.81287	ns
Magpie_M - Cuckoo_M	d__Bacteria|p__Firmicutes|o__Bacilli|c__Bacillales|f__Bacillaceae|g__Terribacillus	Wilcoxon Rank Sum Test	Magpie_M	0.545623	0.830359	ns
Cuckoo_H - Magpie_H	d__Bacteria|p__Firmicutes|o__Bacilli|c__Bacillales|f__Planococcaceae|g__Domibacillus	Wilcoxon Rank Sum Test	Cuckoo_H	0.752044	0.856545	ns
Cuckoo_H - Magpie_M	d__Bacteria|p__Firmicutes|o__Bacilli|c__Bacillales|f__Planococcaceae|g__Domibacillus	Wilcoxon Rank Sum Test	Cuckoo_H	0.651817	0.830359	ns
Cuckoo_H - Cuckoo_M	d__Bacteria|p__Firmicutes|o__Bacilli|c__Bacillales|f__Planococcaceae|g__Domibacillus	Wilcoxon Rank Sum Test	Cuckoo_H	0.554628	0.830359	ns
Magpie_H - Magpie_M	d__Bacteria|p__Firmicutes|o__Bacilli|c__Bacillales|f__Planococcaceae|g__Domibacillus	Wilcoxon Rank Sum Test	Magpie_H	0.88482	0.933587	ns
Magpie_H - Cuckoo_M	d__Bacteria|p__Firmicutes|o__Bacilli|c__Bacillales|f__Planococcaceae|g__Domibacillus	Wilcoxon Rank Sum Test	Magpie_H	0.346184	0.81287	ns
Magpie_M - Cuckoo_M	d__Bacteria|p__Firmicutes|o__Bacilli|c__Bacillales|f__Planococcaceae|g__Domibacillus	Wilcoxon Rank Sum Test	Magpie_M	0.282658	0.720171	ns
Cuckoo_H - Magpie_H	d__Bacteria|p__Firmicutes|o__Clostridia|c__Peptostreptococcales-Tissierellales|f__Anaerovoracaceae|g__Anaerovorax	Wilcoxon Rank Sum Test	Cuckoo_H	0.0572201	0.44302	ns
Cuckoo_H - Magpie_M	d__Bacteria|p__Firmicutes|o__Clostridia|c__Peptostreptococcales-Tissierellales|f__Anaerovoracaceae|g__Anaerovorax	Wilcoxon Rank Sum Test	Cuckoo_H	0.016861	0.250673	ns
Cuckoo_H - Cuckoo_M	d__Bacteria|p__Firmicutes|o__Clostridia|c__Peptostreptococcales-Tissierellales|f__Anaerovoracaceae|g__Anaerovorax	Wilcoxon Rank Sum Test	Cuckoo_H	0.157395	0.704143	ns
Magpie_H - Magpie_M	d__Bacteria|p__Firmicutes|o__Clostridia|c__Peptostreptococcales-Tissierellales|f__Anaerovoracaceae|g__Anaerovorax	Wilcoxon Rank Sum Test	Magpie_H	0.82798	0.91037	ns
Magpie_H - Cuckoo_M	d__Bacteria|p__Firmicutes|o__Clostridia|c__Peptostreptococcales-Tissierellales|f__Anaerovoracaceae|g__Anaerovorax	Wilcoxon Rank Sum Test	Magpie_H	0.664389	0.830359	ns
Magpie_M - Cuckoo_M	d__Bacteria|p__Firmicutes|o__Clostridia|c__Peptostreptococcales-Tissierellales|f__Anaerovoracaceae|g__Anaerovorax	Wilcoxon Rank Sum Test	Magpie_M	0.709147	0.830359	ns
Cuckoo_H - Magpie_H	d__Bacteria|p__Actinobacteriota|o__Actinobacteria|c__Pseudonocardiales|f__Pseudonocardiaceae|g__Lechevalieria	Wilcoxon Rank Sum Test	Cuckoo_H	0.104632	0.600507	ns
Cuckoo_H - Magpie_M	d__Bacteria|p__Actinobacteriota|o__Actinobacteria|c__Pseudonocardiales|f__Pseudonocardiaceae|g__Lechevalieria	Wilcoxon Rank Sum Test	Cuckoo_H	0.0655107	0.486975	ns
Cuckoo_H - Cuckoo_M	d__Bacteria|p__Actinobacteriota|o__Actinobacteria|c__Pseudonocardiales|f__Pseudonocardiaceae|g__Lechevalieria	Wilcoxon Rank Sum Test	Cuckoo_H	0.244706	0.704143	ns
Magpie_H - Magpie_M	d__Bacteria|p__Actinobacteriota|o__Actinobacteria|c__Pseudonocardiales|f__Pseudonocardiaceae|g__Lechevalieria	Wilcoxon Rank Sum Test	Magpie_H	0.88482	0.933587	ns
Magpie_H - Cuckoo_M	d__Bacteria|p__Actinobacteriota|o__Actinobacteria|c__Pseudonocardiales|f__Pseudonocardiaceae|g__Lechevalieria	Wilcoxon Rank Sum Test	Magpie_H	0.664389	0.830359	ns
Magpie_M - Cuckoo_M	d__Bacteria|p__Actinobacteriota|o__Actinobacteria|c__Pseudonocardiales|f__Pseudonocardiaceae|g__Lechevalieria	Wilcoxon Rank Sum Test	Magpie_M	0.709147	0.830359	ns
Cuckoo_H - Magpie_H	d__Bacteria|p__Acidobacteriota|o__Vicinamibacteria|c__Subgroup_17|f__Subgroup_17|g__Subgroup_17	Wilcoxon Rank Sum Test	Cuckoo_H	0.293244	0.739726	ns
Cuckoo_H - Magpie_M	d__Bacteria|p__Acidobacteriota|o__Vicinamibacteria|c__Subgroup_17|f__Subgroup_17|g__Subgroup_17	Wilcoxon Rank Sum Test	Cuckoo_H	0.231347	0.704143	ns
Cuckoo_H - Cuckoo_M	d__Bacteria|p__Acidobacteriota|o__Vicinamibacteria|c__Subgroup_17|f__Subgroup_17|g__Subgroup_17	Wilcoxon Rank Sum Test	Cuckoo_H	0.375478	0.81287	ns
Magpie_H - Magpie_M	d__Bacteria|p__Acidobacteriota|o__Vicinamibacteria|c__Subgroup_17|f__Subgroup_17|g__Subgroup_17	Wilcoxon Rank Sum Test	Magpie_H	0.88482	0.933587	ns
Magpie_H - Cuckoo_M	d__Bacteria|p__Acidobacteriota|o__Vicinamibacteria|c__Subgroup_17|f__Subgroup_17|g__Subgroup_17	Wilcoxon Rank Sum Test	Magpie_H	0.664389	0.830359	ns
Magpie_M - Cuckoo_M	d__Bacteria|p__Acidobacteriota|o__Vicinamibacteria|c__Subgroup_17|f__Subgroup_17|g__Subgroup_17	Wilcoxon Rank Sum Test	Magpie_M	0.709147	0.830359	ns
Cuckoo_H - Magpie_H	d__Bacteria|p__Firmicutes|o__Bacilli|c__Lactobacillales|f__Carnobacteriaceae|g__Jeotgalibaca	Wilcoxon Rank Sum Test	Cuckoo_H	0.0572201	0.44302	ns
Cuckoo_H - Magpie_M	d__Bacteria|p__Firmicutes|o__Bacilli|c__Lactobacillales|f__Carnobacteriaceae|g__Jeotgalibaca	Wilcoxon Rank Sum Test	Cuckoo_H	NA	NA	NA
Cuckoo_H - Cuckoo_M	d__Bacteria|p__Firmicutes|o__Bacilli|c__Lactobacillales|f__Carnobacteriaceae|g__Jeotgalibaca	Wilcoxon Rank Sum Test	Cuckoo_H	NA	NA	NA
Magpie_H - Magpie_M	d__Bacteria|p__Firmicutes|o__Bacilli|c__Lactobacillales|f__Carnobacteriaceae|g__Jeotgalibaca	Wilcoxon Rank Sum Test	Magpie_H	0.0066498	0.137675	ns
Magpie_H - Cuckoo_M	d__Bacteria|p__Firmicutes|o__Bacilli|c__Lactobacillales|f__Carnobacteriaceae|g__Jeotgalibaca	Wilcoxon Rank Sum Test	Magpie_H	0.200446	0.704143	ns
Magpie_M - Cuckoo_M	d__Bacteria|p__Firmicutes|o__Bacilli|c__Lactobacillales|f__Carnobacteriaceae|g__Jeotgalibaca	Wilcoxon Rank Sum Test	Magpie_M	NA	NA	NA
Cuckoo_H - Magpie_H	d__Bacteria|p__Proteobacteria|o__Alphaproteobacteria|c__Sphingomonadales|f__Sphingomonadaceae|g__Polymorphobacter	Wilcoxon Rank Sum Test	Cuckoo_H	0.464613	0.81287	ns
Cuckoo_H - Magpie_M	d__Bacteria|p__Proteobacteria|o__Alphaproteobacteria|c__Sphingomonadales|f__Sphingomonadaceae|g__Polymorphobacter	Wilcoxon Rank Sum Test	Cuckoo_H	0.529549	0.830359	ns
Cuckoo_H - Cuckoo_M	d__Bacteria|p__Proteobacteria|o__Alphaproteobacteria|c__Sphingomonadales|f__Sphingomonadaceae|g__Polymorphobacter	Wilcoxon Rank Sum Test	Cuckoo_H	NA	NA	NA
Magpie_H - Magpie_M	d__Bacteria|p__Proteobacteria|o__Alphaproteobacteria|c__Sphingomonadales|f__Sphingomonadaceae|g__Polymorphobacter	Wilcoxon Rank Sum Test	Magpie_H	0.88482	0.933587	ns
Magpie_H - Cuckoo_M	d__Bacteria|p__Proteobacteria|o__Alphaproteobacteria|c__Sphingomonadales|f__Sphingomonadaceae|g__Polymorphobacter	Wilcoxon Rank Sum Test	Magpie_H	0.664389	0.830359	ns
Magpie_M - Cuckoo_M	d__Bacteria|p__Proteobacteria|o__Alphaproteobacteria|c__Sphingomonadales|f__Sphingomonadaceae|g__Polymorphobacter	Wilcoxon Rank Sum Test	Magpie_M	0.709147	0.830359	ns
Cuckoo_H - Magpie_H	d__Bacteria|p__Bacteroidota|o__Bacteroidia|c__Flavobacteriales|f__Weeksellaceae|g__Empedobacter	Wilcoxon Rank Sum Test	Cuckoo_H	NA	NA	NA
Cuckoo_H - Magpie_M	d__Bacteria|p__Bacteroidota|o__Bacteroidia|c__Flavobacteriales|f__Weeksellaceae|g__Empedobacter	Wilcoxon Rank Sum Test	Cuckoo_H	0.529549	0.830359	ns
Cuckoo_H - Cuckoo_M	d__Bacteria|p__Bacteroidota|o__Bacteroidia|c__Flavobacteriales|f__Weeksellaceae|g__Empedobacter	Wilcoxon Rank Sum Test	Cuckoo_H	NA	NA	NA
Magpie_H - Magpie_M	d__Bacteria|p__Bacteroidota|o__Bacteroidia|c__Flavobacteriales|f__Weeksellaceae|g__Empedobacter	Wilcoxon Rank Sum Test	Magpie_H	0.418426	0.81287	ns
Magpie_H - Cuckoo_M	d__Bacteria|p__Bacteroidota|o__Bacteroidia|c__Flavobacteriales|f__Weeksellaceae|g__Empedobacter	Wilcoxon Rank Sum Test	Magpie_H	NA	NA	NA
Magpie_M - Cuckoo_M	d__Bacteria|p__Bacteroidota|o__Bacteroidia|c__Flavobacteriales|f__Weeksellaceae|g__Empedobacter	Wilcoxon Rank Sum Test	Magpie_M	0.709147	0.830359	ns
Cuckoo_H - Magpie_H	d__Bacteria|p__Firmicutes|o__Bacilli|c__Bacillales|f__Bacillaceae|g__Virgibacillus	Wilcoxon Rank Sum Test	Cuckoo_H	0.241987	0.704143	ns
Cuckoo_H - Magpie_M	d__Bacteria|p__Firmicutes|o__Bacilli|c__Bacillales|f__Bacillaceae|g__Virgibacillus	Wilcoxon Rank Sum Test	Cuckoo_H	0.651817	0.830359	ns
Cuckoo_H - Cuckoo_M	d__Bacteria|p__Firmicutes|o__Bacilli|c__Bacillales|f__Bacillaceae|g__Virgibacillus	Wilcoxon Rank Sum Test	Cuckoo_H	0.589639	0.830359	ns
Magpie_H - Magpie_M	d__Bacteria|p__Firmicutes|o__Bacilli|c__Bacillales|f__Bacillaceae|g__Virgibacillus	Wilcoxon Rank Sum Test	Magpie_H	0.418426	0.81287	ns
Magpie_H - Cuckoo_M	d__Bacteria|p__Firmicutes|o__Bacilli|c__Bacillales|f__Bacillaceae|g__Virgibacillus	Wilcoxon Rank Sum Test	Magpie_H	NA	NA	NA
Magpie_M - Cuckoo_M	d__Bacteria|p__Firmicutes|o__Bacilli|c__Bacillales|f__Bacillaceae|g__Virgibacillus	Wilcoxon Rank Sum Test	Magpie_M	0.709147	0.830359	ns
Cuckoo_H - Magpie_H	d__Bacteria|p__Actinobacteriota|o__Actinobacteria|c__Micrococcales|f__Intrasporangiaceae|g__Tetrasphaera	Wilcoxon Rank Sum Test	Cuckoo_H	0.169935	0.704143	ns
Cuckoo_H - Magpie_M	d__Bacteria|p__Actinobacteriota|o__Actinobacteria|c__Micrococcales|f__Intrasporangiaceae|g__Tetrasphaera	Wilcoxon Rank Sum Test	Cuckoo_H	0.203479	0.704143	ns
Cuckoo_H - Cuckoo_M	d__Bacteria|p__Actinobacteriota|o__Actinobacteria|c__Micrococcales|f__Intrasporangiaceae|g__Tetrasphaera	Wilcoxon Rank Sum Test	Cuckoo_H	0.375478	0.81287	ns
Magpie_H - Magpie_M	d__Bacteria|p__Actinobacteriota|o__Actinobacteria|c__Micrococcales|f__Intrasporangiaceae|g__Tetrasphaera	Wilcoxon Rank Sum Test	Magpie_H	0.00214671	0.0644015	ns
Magpie_H - Cuckoo_M	d__Bacteria|p__Actinobacteriota|o__Actinobacteria|c__Micrococcales|f__Intrasporangiaceae|g__Tetrasphaera	Wilcoxon Rank Sum Test	Magpie_H	0.0762358	0.540231	ns
Magpie_M - Cuckoo_M	d__Bacteria|p__Actinobacteriota|o__Actinobacteria|c__Micrococcales|f__Intrasporangiaceae|g__Tetrasphaera	Wilcoxon Rank Sum Test	Magpie_M	0.709147	0.830359	ns
Cuckoo_H - Magpie_H	d__Bacteria|p__Firmicutes|o__Bacilli|c__Staphylococcales|f__Staphylococcaceae|g__Aliicoccus	Wilcoxon Rank Sum Test	Cuckoo_H	NA	NA	NA
Cuckoo_H - Magpie_M	d__Bacteria|p__Firmicutes|o__Bacilli|c__Staphylococcales|f__Staphylococcaceae|g__Aliicoccus	Wilcoxon Rank Sum Test	Cuckoo_H	0.529549	0.830359	ns
Cuckoo_H - Cuckoo_M	d__Bacteria|p__Firmicutes|o__Bacilli|c__Staphylococcales|f__Staphylococcaceae|g__Aliicoccus	Wilcoxon Rank Sum Test	Cuckoo_H	NA	NA	NA
Magpie_H - Magpie_M	d__Bacteria|p__Firmicutes|o__Bacilli|c__Staphylococcales|f__Staphylococcaceae|g__Aliicoccus	Wilcoxon Rank Sum Test	Magpie_H	0.418426	0.81287	ns
Magpie_H - Cuckoo_M	d__Bacteria|p__Firmicutes|o__Bacilli|c__Staphylococcales|f__Staphylococcaceae|g__Aliicoccus	Wilcoxon Rank Sum Test	Magpie_H	NA	NA	NA
Magpie_M - Cuckoo_M	d__Bacteria|p__Firmicutes|o__Bacilli|c__Staphylococcales|f__Staphylococcaceae|g__Aliicoccus	Wilcoxon Rank Sum Test	Magpie_M	0.709147	0.830359	ns
Cuckoo_H - Magpie_H	d__Bacteria|p__Firmicutes|o__Clostridia|c__Monoglobales|f__Monoglobaceae|g__Monoglobus	Wilcoxon Rank Sum Test	Cuckoo_H	0.830903	0.91037	ns
Cuckoo_H - Magpie_M	d__Bacteria|p__Firmicutes|o__Clostridia|c__Monoglobales|f__Monoglobaceae|g__Monoglobus	Wilcoxon Rank Sum Test	Cuckoo_H	0.00276381	0.0660244	ns
Cuckoo_H - Cuckoo_M	d__Bacteria|p__Firmicutes|o__Clostridia|c__Monoglobales|f__Monoglobaceae|g__Monoglobus	Wilcoxon Rank Sum Test	Cuckoo_H	0.408554	0.81287	ns
Magpie_H - Magpie_M	d__Bacteria|p__Firmicutes|o__Clostridia|c__Monoglobales|f__Monoglobaceae|g__Monoglobus	Wilcoxon Rank Sum Test	Magpie_H	0.000949335	0.0336296	*
Magpie_H - Cuckoo_M	d__Bacteria|p__Firmicutes|o__Clostridia|c__Monoglobales|f__Monoglobaceae|g__Monoglobus	Wilcoxon Rank Sum Test	Magpie_H	0.317248	0.789343	ns
Magpie_M - Cuckoo_M	d__Bacteria|p__Firmicutes|o__Clostridia|c__Monoglobales|f__Monoglobaceae|g__Monoglobus	Wilcoxon Rank Sum Test	Magpie_M	0.0402173	0.364884	ns
Cuckoo_H - Magpie_H	d__Bacteria|p__Bacteroidota|o__Bacteroidia|c__Chitinophagales|f__Chitinophagaceae|g__Taibaiella	Wilcoxon Rank Sum Test	Cuckoo_H	0.268809	0.704143	ns
Cuckoo_H - Magpie_M	d__Bacteria|p__Bacteroidota|o__Bacteroidia|c__Chitinophagales|f__Chitinophagaceae|g__Taibaiella	Wilcoxon Rank Sum Test	Cuckoo_H	0.343331	0.81287	ns
Cuckoo_H - Cuckoo_M	d__Bacteria|p__Bacteroidota|o__Bacteroidia|c__Chitinophagales|f__Chitinophagaceae|g__Taibaiella	Wilcoxon Rank Sum Test	Cuckoo_H	NA	NA	NA
Magpie_H - Magpie_M	d__Bacteria|p__Bacteroidota|o__Bacteroidia|c__Chitinophagales|f__Chitinophagaceae|g__Taibaiella	Wilcoxon Rank Sum Test	Magpie_H	0.854083	0.924804	ns
Magpie_H - Cuckoo_M	d__Bacteria|p__Bacteroidota|o__Bacteroidia|c__Chitinophagales|f__Chitinophagaceae|g__Taibaiella	Wilcoxon Rank Sum Test	Magpie_H	0.47987	0.81287	ns
Magpie_M - Cuckoo_M	d__Bacteria|p__Bacteroidota|o__Bacteroidia|c__Chitinophagales|f__Chitinophagaceae|g__Taibaiella	Wilcoxon Rank Sum Test	Magpie_M	0.545623	0.830359	ns
Cuckoo_H - Magpie_H	d__Bacteria|p__Bacteroidota|o__Bacteroidia|c__Bacteroidales|f__Prevotellaceae|g__Alloprevotella	Wilcoxon Rank Sum Test	Cuckoo_H	0.0572201	0.44302	ns
Cuckoo_H - Magpie_M	d__Bacteria|p__Bacteroidota|o__Bacteroidia|c__Bacteroidales|f__Prevotellaceae|g__Alloprevotella	Wilcoxon Rank Sum Test	Cuckoo_H	0.529549	0.830359	ns
Cuckoo_H - Cuckoo_M	d__Bacteria|p__Bacteroidota|o__Bacteroidia|c__Bacteroidales|f__Prevotellaceae|g__Alloprevotella	Wilcoxon Rank Sum Test	Cuckoo_H	NA	NA	NA
Magpie_H - Magpie_M	d__Bacteria|p__Bacteroidota|o__Bacteroidia|c__Bacteroidales|f__Prevotellaceae|g__Alloprevotella	Wilcoxon Rank Sum Test	Magpie_H	0.0428019	0.365845	ns
Magpie_H - Cuckoo_M	d__Bacteria|p__Bacteroidota|o__Bacteroidia|c__Bacteroidales|f__Prevotellaceae|g__Alloprevotella	Wilcoxon Rank Sum Test	Magpie_H	0.200446	0.704143	ns
Magpie_M - Cuckoo_M	d__Bacteria|p__Bacteroidota|o__Bacteroidia|c__Bacteroidales|f__Prevotellaceae|g__Alloprevotella	Wilcoxon Rank Sum Test	Magpie_M	0.709147	0.830359	ns
Cuckoo_H - Magpie_H	d__Bacteria|p__Firmicutes|o__Bacilli|c__Bacillales|f__Marinococcaceae|g__Marinococcaceae	Wilcoxon Rank Sum Test	Cuckoo_H	NA	NA	NA
Cuckoo_H - Magpie_M	d__Bacteria|p__Firmicutes|o__Bacilli|c__Bacillales|f__Marinococcaceae|g__Marinococcaceae	Wilcoxon Rank Sum Test	Cuckoo_H	0.231347	0.704143	ns
Cuckoo_H - Cuckoo_M	d__Bacteria|p__Firmicutes|o__Bacilli|c__Bacillales|f__Marinococcaceae|g__Marinococcaceae	Wilcoxon Rank Sum Test	Cuckoo_H	NA	NA	NA
Magpie_H - Magpie_M	d__Bacteria|p__Firmicutes|o__Bacilli|c__Bacillales|f__Marinococcaceae|g__Marinococcaceae	Wilcoxon Rank Sum Test	Magpie_H	0.134268	0.704143	ns
Magpie_H - Cuckoo_M	d__Bacteria|p__Firmicutes|o__Bacilli|c__Bacillales|f__Marinococcaceae|g__Marinococcaceae	Wilcoxon Rank Sum Test	Magpie_H	NA	NA	NA
Magpie_M - Cuckoo_M	d__Bacteria|p__Firmicutes|o__Bacilli|c__Bacillales|f__Marinococcaceae|g__Marinococcaceae	Wilcoxon Rank Sum Test	Magpie_M	0.434323	0.81287	ns
Cuckoo_H - Magpie_H	d__Bacteria|p__Proteobacteria|o__Gammaproteobacteria|c__Burkholderiales|f__Comamonadaceae|g__Delftia	Wilcoxon Rank Sum Test	Cuckoo_H	0.381106	0.81287	ns
Cuckoo_H - Magpie_M	d__Bacteria|p__Proteobacteria|o__Gammaproteobacteria|c__Burkholderiales|f__Comamonadaceae|g__Delftia	Wilcoxon Rank Sum Test	Cuckoo_H	0.231347	0.704143	ns
Cuckoo_H - Cuckoo_M	d__Bacteria|p__Proteobacteria|o__Gammaproteobacteria|c__Burkholderiales|f__Comamonadaceae|g__Delftia	Wilcoxon Rank Sum Test	Cuckoo_H	0.86801	0.928113	ns
Magpie_H - Magpie_M	d__Bacteria|p__Proteobacteria|o__Gammaproteobacteria|c__Burkholderiales|f__Comamonadaceae|g__Delftia	Wilcoxon Rank Sum Test	Magpie_H	0.88482	0.933587	ns
Magpie_H - Cuckoo_M	d__Bacteria|p__Proteobacteria|o__Gammaproteobacteria|c__Burkholderiales|f__Comamonadaceae|g__Delftia	Wilcoxon Rank Sum Test	Magpie_H	0.346184	0.81287	ns
Magpie_M - Cuckoo_M	d__Bacteria|p__Proteobacteria|o__Gammaproteobacteria|c__Burkholderiales|f__Comamonadaceae|g__Delftia	Wilcoxon Rank Sum Test	Magpie_M	0.282658	0.720171	ns
Cuckoo_H - Magpie_H	d__Bacteria|p__Bacteroidota|o__Bacteroidia|c__Bacteroidales|f__Porphyromonadaceae|g__Porphyromonas	Wilcoxon Rank Sum Test	Cuckoo_H	0.833176	0.91037	ns
Cuckoo_H - Magpie_M	d__Bacteria|p__Bacteroidota|o__Bacteroidia|c__Bacteroidales|f__Porphyromonadaceae|g__Porphyromonas	Wilcoxon Rank Sum Test	Cuckoo_H	0.651817	0.830359	ns
Cuckoo_H - Cuckoo_M	d__Bacteria|p__Bacteroidota|o__Bacteroidia|c__Bacteroidales|f__Porphyromonadaceae|g__Porphyromonas	Wilcoxon Rank Sum Test	Cuckoo_H	0.589639	0.830359	ns
Magpie_H - Magpie_M	d__Bacteria|p__Bacteroidota|o__Bacteroidia|c__Bacteroidales|f__Porphyromonadaceae|g__Porphyromonas	Wilcoxon Rank Sum Test	Magpie_H	0.82798	0.91037	ns
Magpie_H - Cuckoo_M	d__Bacteria|p__Bacteroidota|o__Bacteroidia|c__Bacteroidales|f__Porphyromonadaceae|g__Porphyromonas	Wilcoxon Rank Sum Test	Magpie_H	0.664389	0.830359	ns
Magpie_M - Cuckoo_M	d__Bacteria|p__Bacteroidota|o__Bacteroidia|c__Bacteroidales|f__Porphyromonadaceae|g__Porphyromonas	Wilcoxon Rank Sum Test	Magpie_M	0.709147	0.830359	ns
Cuckoo_H - Magpie_H	d__Bacteria|p__Firmicutes|o__Bacilli|c__Lactobacillales|f__Carnobacteriaceae|g__Lacticigenium	Wilcoxon Rank Sum Test	Cuckoo_H	0.161102	0.704143	ns
Cuckoo_H - Magpie_M	d__Bacteria|p__Firmicutes|o__Bacilli|c__Lactobacillales|f__Carnobacteriaceae|g__Lacticigenium	Wilcoxon Rank Sum Test	Cuckoo_H	NA	NA	NA
Cuckoo_H - Cuckoo_M	d__Bacteria|p__Firmicutes|o__Bacilli|c__Lactobacillales|f__Carnobacteriaceae|g__Lacticigenium	Wilcoxon Rank Sum Test	Cuckoo_H	NA	NA	NA
Magpie_H - Magpie_M	d__Bacteria|p__Firmicutes|o__Bacilli|c__Lactobacillales|f__Carnobacteriaceae|g__Lacticigenium	Wilcoxon Rank Sum Test	Magpie_H	0.0416926	0.364884	ns
Magpie_H - Cuckoo_M	d__Bacteria|p__Firmicutes|o__Bacilli|c__Lactobacillales|f__Carnobacteriaceae|g__Lacticigenium	Wilcoxon Rank Sum Test	Magpie_H	0.358212	0.81287	ns
Magpie_M - Cuckoo_M	d__Bacteria|p__Firmicutes|o__Bacilli|c__Lactobacillales|f__Carnobacteriaceae|g__Lacticigenium	Wilcoxon Rank Sum Test	Magpie_M	NA	NA	NA
Cuckoo_H - Magpie_H	d__Bacteria|p__Bacteroidota|o__Bacteroidia|c__Bacteroidales|f__Tannerellaceae|g__Tannerellaceae	Wilcoxon Rank Sum Test	Cuckoo_H	0.88798	0.934451	ns
Cuckoo_H - Magpie_M	d__Bacteria|p__Bacteroidota|o__Bacteroidia|c__Bacteroidales|f__Tannerellaceae|g__Tannerellaceae	Wilcoxon Rank Sum Test	Cuckoo_H	0.0422978	0.364884	ns
Cuckoo_H - Cuckoo_M	d__Bacteria|p__Bacteroidota|o__Bacteroidia|c__Bacteroidales|f__Tannerellaceae|g__Tannerellaceae	Wilcoxon Rank Sum Test	Cuckoo_H	0.375478	0.81287	ns
Magpie_H - Magpie_M	d__Bacteria|p__Bacteroidota|o__Bacteroidia|c__Bacteroidales|f__Tannerellaceae|g__Tannerellaceae	Wilcoxon Rank Sum Test	Magpie_H	0.0416926	0.364884	ns
Magpie_H - Cuckoo_M	d__Bacteria|p__Bacteroidota|o__Bacteroidia|c__Bacteroidales|f__Tannerellaceae|g__Tannerellaceae	Wilcoxon Rank Sum Test	Magpie_H	0.358212	0.81287	ns
Magpie_M - Cuckoo_M	d__Bacteria|p__Bacteroidota|o__Bacteroidia|c__Bacteroidales|f__Tannerellaceae|g__Tannerellaceae	Wilcoxon Rank Sum Test	Magpie_M	NA	NA	NA
Cuckoo_H - Magpie_H	d__Bacteria|p__Verrucomicrobiota|o__Verrucomicrobiae|c__Opitutales|f__Opitutaceae|g__Opitutus	Wilcoxon Rank Sum Test	Cuckoo_H	0.142037	0.704143	ns
Cuckoo_H - Magpie_M	d__Bacteria|p__Verrucomicrobiota|o__Verrucomicrobiae|c__Opitutales|f__Opitutaceae|g__Opitutus	Wilcoxon Rank Sum Test	Cuckoo_H	0.209622	0.704143	ns
Cuckoo_H - Cuckoo_M	d__Bacteria|p__Verrucomicrobiota|o__Verrucomicrobiae|c__Opitutales|f__Opitutaceae|g__Opitutus	Wilcoxon Rank Sum Test	Cuckoo_H	0.244706	0.704143	ns
Magpie_H - Magpie_M	d__Bacteria|p__Verrucomicrobiota|o__Verrucomicrobiae|c__Opitutales|f__Opitutaceae|g__Opitutus	Wilcoxon Rank Sum Test	Magpie_H	0.719299	0.83629	ns
Magpie_H - Cuckoo_M	d__Bacteria|p__Verrucomicrobiota|o__Verrucomicrobiae|c__Opitutales|f__Opitutaceae|g__Opitutus	Wilcoxon Rank Sum Test	Magpie_H	0.664389	0.830359	ns
Magpie_M - Cuckoo_M	d__Bacteria|p__Verrucomicrobiota|o__Verrucomicrobiae|c__Opitutales|f__Opitutaceae|g__Opitutus	Wilcoxon Rank Sum Test	Magpie_M	0.545623	0.830359	ns
Cuckoo_H - Magpie_H	d__Bacteria|p__Fusobacteriota|o__Fusobacteriia|c__Fusobacteriales|f__Fusobacteriaceae|g__Cetobacterium	Wilcoxon Rank Sum Test	Cuckoo_H	NA	NA	NA
Cuckoo_H - Magpie_M	d__Bacteria|p__Fusobacteriota|o__Fusobacteriia|c__Fusobacteriales|f__Fusobacteriaceae|g__Cetobacterium	Wilcoxon Rank Sum Test	Cuckoo_H	0.343331	0.81287	ns
Cuckoo_H - Cuckoo_M	d__Bacteria|p__Fusobacteriota|o__Fusobacteriia|c__Fusobacteriales|f__Fusobacteriaceae|g__Cetobacterium	Wilcoxon Rank Sum Test	Cuckoo_H	NA	NA	NA
Magpie_H - Magpie_M	d__Bacteria|p__Fusobacteriota|o__Fusobacteriia|c__Fusobacteriales|f__Fusobacteriaceae|g__Cetobacterium	Wilcoxon Rank Sum Test	Magpie_H	0.232044	0.704143	ns
Magpie_H - Cuckoo_M	d__Bacteria|p__Fusobacteriota|o__Fusobacteriia|c__Fusobacteriales|f__Fusobacteriaceae|g__Cetobacterium	Wilcoxon Rank Sum Test	Magpie_H	NA	NA	NA
Magpie_M - Cuckoo_M	d__Bacteria|p__Fusobacteriota|o__Fusobacteriia|c__Fusobacteriales|f__Fusobacteriaceae|g__Cetobacterium	Wilcoxon Rank Sum Test	Magpie_M	0.545623	0.830359	ns
Cuckoo_H - Magpie_H	d__Bacteria|p__Proteobacteria|o__Alphaproteobacteria|c__Caulobacterales|f__Caulobacteraceae|g__Caulobacter	Wilcoxon Rank Sum Test	Cuckoo_H	0.88798	0.934451	ns
Cuckoo_H - Magpie_M	d__Bacteria|p__Proteobacteria|o__Alphaproteobacteria|c__Caulobacterales|f__Caulobacteraceae|g__Caulobacter	Wilcoxon Rank Sum Test	Cuckoo_H	0.231347	0.704143	ns
Cuckoo_H - Cuckoo_M	d__Bacteria|p__Proteobacteria|o__Alphaproteobacteria|c__Caulobacterales|f__Caulobacteraceae|g__Caulobacter	Wilcoxon Rank Sum Test	Cuckoo_H	0.375478	0.81287	ns
Magpie_H - Magpie_M	d__Bacteria|p__Proteobacteria|o__Alphaproteobacteria|c__Caulobacterales|f__Caulobacteraceae|g__Caulobacter	Wilcoxon Rank Sum Test	Magpie_H	0.171877	0.704143	ns
Magpie_H - Cuckoo_M	d__Bacteria|p__Proteobacteria|o__Alphaproteobacteria|c__Caulobacterales|f__Caulobacteraceae|g__Caulobacter	Wilcoxon Rank Sum Test	Magpie_H	0.358212	0.81287	ns
Magpie_M - Cuckoo_M	d__Bacteria|p__Proteobacteria|o__Alphaproteobacteria|c__Caulobacterales|f__Caulobacteraceae|g__Caulobacter	Wilcoxon Rank Sum Test	Magpie_M	0.709147	0.830359	ns
Cuckoo_H - Magpie_H	d__Bacteria|p__Proteobacteria|o__Gammaproteobacteria|c__Enterobacterales|f__Yersiniaceae|g__Serratia	Wilcoxon Rank Sum Test	Cuckoo_H	0.464613	0.81287	ns
Cuckoo_H - Magpie_M	d__Bacteria|p__Proteobacteria|o__Gammaproteobacteria|c__Enterobacterales|f__Yersiniaceae|g__Serratia	Wilcoxon Rank Sum Test	Cuckoo_H	0.231347	0.704143	ns
Cuckoo_H - Cuckoo_M	d__Bacteria|p__Proteobacteria|o__Gammaproteobacteria|c__Enterobacterales|f__Yersiniaceae|g__Serratia	Wilcoxon Rank Sum Test	Cuckoo_H	NA	NA	NA
Magpie_H - Magpie_M	d__Bacteria|p__Proteobacteria|o__Gammaproteobacteria|c__Enterobacterales|f__Yersiniaceae|g__Serratia	Wilcoxon Rank Sum Test	Magpie_H	0.461947	0.81287	ns
Magpie_H - Cuckoo_M	d__Bacteria|p__Proteobacteria|o__Gammaproteobacteria|c__Enterobacterales|f__Yersiniaceae|g__Serratia	Wilcoxon Rank Sum Test	Magpie_H	0.664389	0.830359	ns
Magpie_M - Cuckoo_M	d__Bacteria|p__Proteobacteria|o__Gammaproteobacteria|c__Enterobacterales|f__Yersiniaceae|g__Serratia	Wilcoxon Rank Sum Test	Magpie_M	0.434323	0.81287	ns
Cuckoo_H - Magpie_H	d__Bacteria|p__Actinobacteriota|o__Actinobacteria|c__Frankiales|f__Frankiaceae|g__Jatrophihabitans	Wilcoxon Rank Sum Test	Cuckoo_H	0.161102	0.704143	ns
Cuckoo_H - Magpie_M	d__Bacteria|p__Actinobacteriota|o__Actinobacteria|c__Frankiales|f__Frankiaceae|g__Jatrophihabitans	Wilcoxon Rank Sum Test	Cuckoo_H	NA	NA	NA
Cuckoo_H - Cuckoo_M	d__Bacteria|p__Actinobacteriota|o__Actinobacteria|c__Frankiales|f__Frankiaceae|g__Jatrophihabitans	Wilcoxon Rank Sum Test	Cuckoo_H	NA	NA	NA
Magpie_H - Magpie_M	d__Bacteria|p__Actinobacteriota|o__Actinobacteria|c__Frankiales|f__Frankiaceae|g__Jatrophihabitans	Wilcoxon Rank Sum Test	Magpie_H	0.0416926	0.364884	ns
Magpie_H - Cuckoo_M	d__Bacteria|p__Actinobacteriota|o__Actinobacteria|c__Frankiales|f__Frankiaceae|g__Jatrophihabitans	Wilcoxon Rank Sum Test	Magpie_H	0.358212	0.81287	ns
Magpie_M - Cuckoo_M	d__Bacteria|p__Actinobacteriota|o__Actinobacteria|c__Frankiales|f__Frankiaceae|g__Jatrophihabitans	Wilcoxon Rank Sum Test	Magpie_M	NA	NA	NA
Cuckoo_H - Magpie_H	d__Bacteria|p__Cyanobacteria|o__Cyanobacteriia|c__|f__|g__Phormidium_CYN64	Wilcoxon Rank Sum Test	Cuckoo_H	NA	NA	NA
Cuckoo_H - Magpie_M	d__Bacteria|p__Cyanobacteria|o__Cyanobacteriia|c__|f__|g__Phormidium_CYN64	Wilcoxon Rank Sum Test	Cuckoo_H	0.529549	0.830359	ns
Cuckoo_H - Cuckoo_M	d__Bacteria|p__Cyanobacteria|o__Cyanobacteriia|c__|f__|g__Phormidium_CYN64	Wilcoxon Rank Sum Test	Cuckoo_H	NA	NA	NA
Magpie_H - Magpie_M	d__Bacteria|p__Cyanobacteria|o__Cyanobacteriia|c__|f__|g__Phormidium_CYN64	Wilcoxon Rank Sum Test	Magpie_H	0.418426	0.81287	ns
Magpie_H - Cuckoo_M	d__Bacteria|p__Cyanobacteria|o__Cyanobacteriia|c__|f__|g__Phormidium_CYN64	Wilcoxon Rank Sum Test	Magpie_H	NA	NA	NA
Magpie_M - Cuckoo_M	d__Bacteria|p__Cyanobacteria|o__Cyanobacteriia|c__|f__|g__Phormidium_CYN64	Wilcoxon Rank Sum Test	Magpie_M	0.709147	0.830359	ns
Cuckoo_H - Magpie_H	d__Bacteria|p__Firmicutes|o__Clostridia|c__Lachnospirales|f__Lachnospiraceae|g__ASF356	Wilcoxon Rank Sum Test	Cuckoo_H	0.241987	0.704143	ns
Cuckoo_H - Magpie_M	d__Bacteria|p__Firmicutes|o__Clostridia|c__Lachnospirales|f__Lachnospiraceae|g__ASF356	Wilcoxon Rank Sum Test	Cuckoo_H	0.166626	0.704143	ns
Cuckoo_H - Cuckoo_M	d__Bacteria|p__Firmicutes|o__Clostridia|c__Lachnospirales|f__Lachnospiraceae|g__ASF356	Wilcoxon Rank Sum Test	Cuckoo_H	0.134737	0.704143	ns
Magpie_H - Magpie_M	d__Bacteria|p__Firmicutes|o__Clostridia|c__Lachnospirales|f__Lachnospiraceae|g__ASF356	Wilcoxon Rank Sum Test	Magpie_H	NA	NA	NA
Magpie_H - Cuckoo_M	d__Bacteria|p__Firmicutes|o__Clostridia|c__Lachnospirales|f__Lachnospiraceae|g__ASF356	Wilcoxon Rank Sum Test	Magpie_H	0.0095824	0.178552	ns
Magpie_M - Cuckoo_M	d__Bacteria|p__Firmicutes|o__Clostridia|c__Lachnospirales|f__Lachnospiraceae|g__ASF356	Wilcoxon Rank Sum Test	Magpie_M	0.00251392	0.0644015	ns
Cuckoo_H - Magpie_H	d__Bacteria|p__Proteobacteria|o__Gammaproteobacteria|c__Burkholderiales|f__Comamonadaceae|g__Simplicispira	Wilcoxon Rank Sum Test	Cuckoo_H	0.268809	0.704143	ns
Cuckoo_H - Magpie_M	d__Bacteria|p__Proteobacteria|o__Gammaproteobacteria|c__Burkholderiales|f__Comamonadaceae|g__Simplicispira	Wilcoxon Rank Sum Test	Cuckoo_H	0.343331	0.81287	ns
Cuckoo_H - Cuckoo_M	d__Bacteria|p__Proteobacteria|o__Gammaproteobacteria|c__Burkholderiales|f__Comamonadaceae|g__Simplicispira	Wilcoxon Rank Sum Test	Cuckoo_H	NA	NA	NA
Magpie_H - Magpie_M	d__Bacteria|p__Proteobacteria|o__Gammaproteobacteria|c__Burkholderiales|f__Comamonadaceae|g__Simplicispira	Wilcoxon Rank Sum Test	Magpie_H	0.772579	0.873173	ns
Magpie_H - Cuckoo_M	d__Bacteria|p__Proteobacteria|o__Gammaproteobacteria|c__Burkholderiales|f__Comamonadaceae|g__Simplicispira	Wilcoxon Rank Sum Test	Magpie_H	0.47987	0.81287	ns
Magpie_M - Cuckoo_M	d__Bacteria|p__Proteobacteria|o__Gammaproteobacteria|c__Burkholderiales|f__Comamonadaceae|g__Simplicispira	Wilcoxon Rank Sum Test	Magpie_M	0.545623	0.830359	ns
Cuckoo_H - Magpie_H	d__Bacteria|p__Proteobacteria|o__Gammaproteobacteria|c__Burkholderiales|f__TRA3-20|g__TRA3-20	Wilcoxon Rank Sum Test	Cuckoo_H	0.906092	0.947104	ns
Cuckoo_H - Magpie_M	d__Bacteria|p__Proteobacteria|o__Gammaproteobacteria|c__Burkholderiales|f__TRA3-20|g__TRA3-20	Wilcoxon Rank Sum Test	Cuckoo_H	0.0109778	0.185957	ns
Cuckoo_H - Cuckoo_M	d__Bacteria|p__Proteobacteria|o__Gammaproteobacteria|c__Burkholderiales|f__TRA3-20|g__TRA3-20	Wilcoxon Rank Sum Test	Cuckoo_H	0.881688	0.933587	ns
Magpie_H - Magpie_M	d__Bacteria|p__Proteobacteria|o__Gammaproteobacteria|c__Burkholderiales|f__TRA3-20|g__TRA3-20	Wilcoxon Rank Sum Test	Magpie_H	0.0066498	0.137675	ns
Magpie_H - Cuckoo_M	d__Bacteria|p__Proteobacteria|o__Gammaproteobacteria|c__Burkholderiales|f__TRA3-20|g__TRA3-20	Wilcoxon Rank Sum Test	Magpie_H	0.726693	0.842434	ns
Magpie_M - Cuckoo_M	d__Bacteria|p__Proteobacteria|o__Gammaproteobacteria|c__Burkholderiales|f__TRA3-20|g__TRA3-20	Wilcoxon Rank Sum Test	Magpie_M	0.0402173	0.364884	ns
Cuckoo_H - Magpie_H	d__Bacteria|p__Actinobacteriota|o__Actinobacteria|c__Micrococcales|f__Microbacteriaceae|g__Frigoribacterium	Wilcoxon Rank Sum Test	Cuckoo_H	0.0285496	0.364884	ns
Cuckoo_H - Magpie_M	d__Bacteria|p__Actinobacteriota|o__Actinobacteria|c__Micrococcales|f__Microbacteriaceae|g__Frigoribacterium	Wilcoxon Rank Sum Test	Cuckoo_H	0.0757363	0.540231	ns
Cuckoo_H - Cuckoo_M	d__Bacteria|p__Actinobacteriota|o__Actinobacteria|c__Micrococcales|f__Microbacteriaceae|g__Frigoribacterium	Wilcoxon Rank Sum Test	Cuckoo_H	0.244706	0.704143	ns
Magpie_H - Magpie_M	d__Bacteria|p__Actinobacteriota|o__Actinobacteria|c__Micrococcales|f__Microbacteriaceae|g__Frigoribacterium	Wilcoxon Rank Sum Test	Magpie_H	0.418426	0.81287	ns
Magpie_H - Cuckoo_M	d__Bacteria|p__Actinobacteriota|o__Actinobacteria|c__Micrococcales|f__Microbacteriaceae|g__Frigoribacterium	Wilcoxon Rank Sum Test	Magpie_H	NA	NA	NA
Magpie_M - Cuckoo_M	d__Bacteria|p__Actinobacteriota|o__Actinobacteria|c__Micrococcales|f__Microbacteriaceae|g__Frigoribacterium	Wilcoxon Rank Sum Test	Magpie_M	0.709147	0.830359	ns
Cuckoo_H - Magpie_H	d__Bacteria|p__Firmicutes|o__Bacilli|c__Bacillales|f__Planococcaceae|g__Planococcus	Wilcoxon Rank Sum Test	Cuckoo_H	0.562059	0.830359	ns
Cuckoo_H - Magpie_M	d__Bacteria|p__Firmicutes|o__Bacilli|c__Bacillales|f__Planococcaceae|g__Planococcus	Wilcoxon Rank Sum Test	Cuckoo_H	0.792467	0.889699	ns
Cuckoo_H - Cuckoo_M	d__Bacteria|p__Firmicutes|o__Bacilli|c__Bacillales|f__Planococcaceae|g__Planococcus	Wilcoxon Rank Sum Test	Cuckoo_H	0.589639	0.830359	ns
Magpie_H - Magpie_M	d__Bacteria|p__Firmicutes|o__Bacilli|c__Bacillales|f__Planococcaceae|g__Planococcus	Wilcoxon Rank Sum Test	Magpie_H	0.691869	0.830359	ns
Magpie_H - Cuckoo_M	d__Bacteria|p__Firmicutes|o__Bacilli|c__Bacillales|f__Planococcaceae|g__Planococcus	Wilcoxon Rank Sum Test	Magpie_H	0.358212	0.81287	ns
Magpie_M - Cuckoo_M	d__Bacteria|p__Firmicutes|o__Bacilli|c__Bacillales|f__Planococcaceae|g__Planococcus	Wilcoxon Rank Sum Test	Magpie_M	0.434323	0.81287	ns
Cuckoo_H - Magpie_H	d__Bacteria|p__Firmicutes|o__Bacilli|c__Erysipelotrichales|f__Erysipelotrichaceae|g__ZOR0006	Wilcoxon Rank Sum Test	Cuckoo_H	NA	NA	NA
Cuckoo_H - Magpie_M	d__Bacteria|p__Firmicutes|o__Bacilli|c__Erysipelotrichales|f__Erysipelotrichaceae|g__ZOR0006	Wilcoxon Rank Sum Test	Cuckoo_H	0.529549	0.830359	ns
Cuckoo_H - Cuckoo_M	d__Bacteria|p__Firmicutes|o__Bacilli|c__Erysipelotrichales|f__Erysipelotrichaceae|g__ZOR0006	Wilcoxon Rank Sum Test	Cuckoo_H	0.17753	0.704143	ns
Magpie_H - Magpie_M	d__Bacteria|p__Firmicutes|o__Bacilli|c__Erysipelotrichales|f__Erysipelotrichaceae|g__ZOR0006	Wilcoxon Rank Sum Test	Magpie_H	0.418426	0.81287	ns
Magpie_H - Cuckoo_M	d__Bacteria|p__Firmicutes|o__Bacilli|c__Erysipelotrichales|f__Erysipelotrichaceae|g__ZOR0006	Wilcoxon Rank Sum Test	Magpie_H	0.0826623	0.550098	ns
Magpie_M - Cuckoo_M	d__Bacteria|p__Firmicutes|o__Bacilli|c__Erysipelotrichales|f__Erysipelotrichaceae|g__ZOR0006	Wilcoxon Rank Sum Test	Magpie_M	0.282658	0.720171	ns
Cuckoo_H - Magpie_H	d__Bacteria|p__Actinobacteriota|o__Actinobacteria|c__Frankiales|f__Frankiales|g__Frankiales	Wilcoxon Rank Sum Test	Cuckoo_H	NA	NA	NA
Cuckoo_H - Magpie_M	d__Bacteria|p__Actinobacteriota|o__Actinobacteria|c__Frankiales|f__Frankiales|g__Frankiales	Wilcoxon Rank Sum Test	Cuckoo_H	0.343331	0.81287	ns
Cuckoo_H - Cuckoo_M	d__Bacteria|p__Actinobacteriota|o__Actinobacteria|c__Frankiales|f__Frankiales|g__Frankiales	Wilcoxon Rank Sum Test	Cuckoo_H	NA	NA	NA
Magpie_H - Magpie_M	d__Bacteria|p__Actinobacteriota|o__Actinobacteria|c__Frankiales|f__Frankiales|g__Frankiales	Wilcoxon Rank Sum Test	Magpie_H	0.232044	0.704143	ns
Magpie_H - Cuckoo_M	d__Bacteria|p__Actinobacteriota|o__Actinobacteria|c__Frankiales|f__Frankiales|g__Frankiales	Wilcoxon Rank Sum Test	Magpie_H	NA	NA	NA
Magpie_M - Cuckoo_M	d__Bacteria|p__Actinobacteriota|o__Actinobacteria|c__Frankiales|f__Frankiales|g__Frankiales	Wilcoxon Rank Sum Test	Magpie_M	0.545623	0.830359	ns
Cuckoo_H - Magpie_H	d__Bacteria|p__Firmicutes|o__Clostridia|c__Lachnospirales|f__Lachnospiraceae|g__[Eubacterium]_hallii_group	Wilcoxon Rank Sum Test	Cuckoo_H	0.804615	0.899538	ns
Cuckoo_H - Magpie_M	d__Bacteria|p__Firmicutes|o__Clostridia|c__Lachnospirales|f__Lachnospiraceae|g__[Eubacterium]_hallii_group	Wilcoxon Rank Sum Test	Cuckoo_H	0.0109778	0.185957	ns
Cuckoo_H - Cuckoo_M	d__Bacteria|p__Firmicutes|o__Clostridia|c__Lachnospirales|f__Lachnospiraceae|g__[Eubacterium]_hallii_group	Wilcoxon Rank Sum Test	Cuckoo_H	0.244706	0.704143	ns
Magpie_H - Magpie_M	d__Bacteria|p__Firmicutes|o__Clostridia|c__Lachnospirales|f__Lachnospiraceae|g__[Eubacterium]_hallii_group	Wilcoxon Rank Sum Test	Magpie_H	0.0168097	0.250673	ns
Magpie_H - Cuckoo_M	d__Bacteria|p__Firmicutes|o__Clostridia|c__Lachnospirales|f__Lachnospiraceae|g__[Eubacterium]_hallii_group	Wilcoxon Rank Sum Test	Magpie_H	0.268718	0.704143	ns
Magpie_M - Cuckoo_M	d__Bacteria|p__Firmicutes|o__Clostridia|c__Lachnospirales|f__Lachnospiraceae|g__[Eubacterium]_hallii_group	Wilcoxon Rank Sum Test	Magpie_M	NA	NA	NA
Cuckoo_H - Magpie_H	d__Bacteria|p__Firmicutes|o__Clostridia|c__Peptostreptococcales-Tissierellales|f__Sedimentibacteraceae|g__Sedimentibacter	Wilcoxon Rank Sum Test	Cuckoo_H	0.438495	0.81287	ns
Cuckoo_H - Magpie_M	d__Bacteria|p__Firmicutes|o__Clostridia|c__Peptostreptococcales-Tissierellales|f__Sedimentibacteraceae|g__Sedimentibacter	Wilcoxon Rank Sum Test	Cuckoo_H	0.651817	0.830359	ns
Cuckoo_H - Cuckoo_M	d__Bacteria|p__Firmicutes|o__Clostridia|c__Peptostreptococcales-Tissierellales|f__Sedimentibacteraceae|g__Sedimentibacter	Wilcoxon Rank Sum Test	Cuckoo_H	0.589639	0.830359	ns
Magpie_H - Magpie_M	d__Bacteria|p__Firmicutes|o__Clostridia|c__Peptostreptococcales-Tissierellales|f__Sedimentibacteraceae|g__Sedimentibacter	Wilcoxon Rank Sum Test	Magpie_H	0.0956289	0.59576	ns
Magpie_H - Cuckoo_M	d__Bacteria|p__Firmicutes|o__Clostridia|c__Peptostreptococcales-Tissierellales|f__Sedimentibacteraceae|g__Sedimentibacter	Wilcoxon Rank Sum Test	Magpie_H	0.268718	0.704143	ns
Magpie_M - Cuckoo_M	d__Bacteria|p__Firmicutes|o__Clostridia|c__Peptostreptococcales-Tissierellales|f__Sedimentibacteraceae|g__Sedimentibacter	Wilcoxon Rank Sum Test	Magpie_M	0.709147	0.830359	ns
Cuckoo_H - Magpie_H	d__Bacteria|p__Bacteroidota|o__Bacteroidia|c__Chitinophagales|f__Chitinophagaceae|g__Parasegetibacter	Wilcoxon Rank Sum Test	Cuckoo_H	0.268809	0.704143	ns
Cuckoo_H - Magpie_M	d__Bacteria|p__Bacteroidota|o__Bacteroidia|c__Chitinophagales|f__Chitinophagaceae|g__Parasegetibacter	Wilcoxon Rank Sum Test	Cuckoo_H	0.529549	0.830359	ns
Cuckoo_H - Cuckoo_M	d__Bacteria|p__Bacteroidota|o__Bacteroidia|c__Chitinophagales|f__Chitinophagaceae|g__Parasegetibacter	Wilcoxon Rank Sum Test	Cuckoo_H	0.17753	0.704143	ns
Magpie_H - Magpie_M	d__Bacteria|p__Bacteroidota|o__Bacteroidia|c__Chitinophagales|f__Chitinophagaceae|g__Parasegetibacter	Wilcoxon Rank Sum Test	Magpie_H	0.436162	0.81287	ns
Magpie_H - Cuckoo_M	d__Bacteria|p__Bacteroidota|o__Bacteroidia|c__Chitinophagales|f__Chitinophagaceae|g__Parasegetibacter	Wilcoxon Rank Sum Test	Magpie_H	0.693757	0.830359	ns
Magpie_M - Cuckoo_M	d__Bacteria|p__Bacteroidota|o__Bacteroidia|c__Chitinophagales|f__Chitinophagaceae|g__Parasegetibacter	Wilcoxon Rank Sum Test	Magpie_M	0.282658	0.720171	ns
Cuckoo_H - Magpie_H	d__Bacteria|p__Proteobacteria|o__Alphaproteobacteria|c__Rhizobiales|f__Rhizobiaceae|g__Shinella	Wilcoxon Rank Sum Test	Cuckoo_H	0.239864	0.704143	ns
Cuckoo_H - Magpie_M	d__Bacteria|p__Proteobacteria|o__Alphaproteobacteria|c__Rhizobiales|f__Rhizobiaceae|g__Shinella	Wilcoxon Rank Sum Test	Cuckoo_H	0.00276381	0.0660244	ns
Cuckoo_H - Cuckoo_M	d__Bacteria|p__Proteobacteria|o__Alphaproteobacteria|c__Rhizobiales|f__Rhizobiaceae|g__Shinella	Wilcoxon Rank Sum Test	Cuckoo_H	0.157395	0.704143	ns
Magpie_H - Magpie_M	d__Bacteria|p__Proteobacteria|o__Alphaproteobacteria|c__Rhizobiales|f__Rhizobiaceae|g__Shinella	Wilcoxon Rank Sum Test	Magpie_H	0.0416467	0.364884	ns
Magpie_H - Cuckoo_M	d__Bacteria|p__Proteobacteria|o__Alphaproteobacteria|c__Rhizobiales|f__Rhizobiaceae|g__Shinella	Wilcoxon Rank Sum Test	Magpie_H	0.357831	0.81287	ns
Magpie_M - Cuckoo_M	d__Bacteria|p__Proteobacteria|o__Alphaproteobacteria|c__Rhizobiales|f__Rhizobiaceae|g__Shinella	Wilcoxon Rank Sum Test	Magpie_M	NA	NA	NA
Cuckoo_H - Magpie_H	d__Bacteria|p__Proteobacteria|o__Gammaproteobacteria|c__Oceanospirillales|f__Halomonadaceae|g__Zymobacter	Wilcoxon Rank Sum Test	Cuckoo_H	0.268809	0.704143	ns
Cuckoo_H - Magpie_M	d__Bacteria|p__Proteobacteria|o__Gammaproteobacteria|c__Oceanospirillales|f__Halomonadaceae|g__Zymobacter	Wilcoxon Rank Sum Test	Cuckoo_H	NA	NA	NA
Cuckoo_H - Cuckoo_M	d__Bacteria|p__Proteobacteria|o__Gammaproteobacteria|c__Oceanospirillales|f__Halomonadaceae|g__Zymobacter	Wilcoxon Rank Sum Test	Cuckoo_H	NA	NA	NA
Magpie_H - Magpie_M	d__Bacteria|p__Proteobacteria|o__Gammaproteobacteria|c__Oceanospirillales|f__Halomonadaceae|g__Zymobacter	Wilcoxon Rank Sum Test	Magpie_H	0.103166	0.59576	ns
Magpie_H - Cuckoo_M	d__Bacteria|p__Proteobacteria|o__Gammaproteobacteria|c__Oceanospirillales|f__Halomonadaceae|g__Zymobacter	Wilcoxon Rank Sum Test	Magpie_H	0.47987	0.81287	ns
Magpie_M - Cuckoo_M	d__Bacteria|p__Proteobacteria|o__Gammaproteobacteria|c__Oceanospirillales|f__Halomonadaceae|g__Zymobacter	Wilcoxon Rank Sum Test	Magpie_M	NA	NA	NA
Cuckoo_H - Magpie_H	d__Bacteria|p__Acidobacteriota|o__Vicinamibacteria|c__Vicinamibacterales|f__Vicinamibacteraceae|g__Luteitalea	Wilcoxon Rank Sum Test	Cuckoo_H	0.792737	0.889699	ns
Cuckoo_H - Magpie_M	d__Bacteria|p__Acidobacteriota|o__Vicinamibacteria|c__Vicinamibacterales|f__Vicinamibacteraceae|g__Luteitalea	Wilcoxon Rank Sum Test	Cuckoo_H	0.693092	0.830359	ns
Cuckoo_H - Cuckoo_M	d__Bacteria|p__Acidobacteriota|o__Vicinamibacteria|c__Vicinamibacterales|f__Vicinamibacteraceae|g__Luteitalea	Wilcoxon Rank Sum Test	Cuckoo_H	0.589639	0.830359	ns
Magpie_H - Magpie_M	d__Bacteria|p__Acidobacteriota|o__Vicinamibacteria|c__Vicinamibacterales|f__Vicinamibacteraceae|g__Luteitalea	Wilcoxon Rank Sum Test	Magpie_H	0.811834	0.904375	ns
Magpie_H - Cuckoo_M	d__Bacteria|p__Acidobacteriota|o__Vicinamibacteria|c__Vicinamibacterales|f__Vicinamibacteraceae|g__Luteitalea	Wilcoxon Rank Sum Test	Magpie_H	0.47987	0.81287	ns
Magpie_M - Cuckoo_M	d__Bacteria|p__Acidobacteriota|o__Vicinamibacteria|c__Vicinamibacterales|f__Vicinamibacteraceae|g__Luteitalea	Wilcoxon Rank Sum Test	Magpie_M	0.434323	0.81287	ns
Cuckoo_H - Magpie_H	d__Bacteria|p__Actinobacteriota|o__Actinobacteria|c__Micrococcales|f__Microbacteriaceae|g__Chryseoglobus	Wilcoxon Rank Sum Test	Cuckoo_H	0.464613	0.81287	ns
Cuckoo_H - Magpie_M	d__Bacteria|p__Actinobacteriota|o__Actinobacteria|c__Micrococcales|f__Microbacteriaceae|g__Chryseoglobus	Wilcoxon Rank Sum Test	Cuckoo_H	0.529549	0.830359	ns
Cuckoo_H - Cuckoo_M	d__Bacteria|p__Actinobacteriota|o__Actinobacteria|c__Micrococcales|f__Microbacteriaceae|g__Chryseoglobus	Wilcoxon Rank Sum Test	Cuckoo_H	NA	NA	NA
Magpie_H - Magpie_M	d__Bacteria|p__Actinobacteriota|o__Actinobacteria|c__Micrococcales|f__Microbacteriaceae|g__Chryseoglobus	Wilcoxon Rank Sum Test	Magpie_H	0.88482	0.933587	ns
Magpie_H - Cuckoo_M	d__Bacteria|p__Actinobacteriota|o__Actinobacteria|c__Micrococcales|f__Microbacteriaceae|g__Chryseoglobus	Wilcoxon Rank Sum Test	Magpie_H	0.664389	0.830359	ns
Magpie_M - Cuckoo_M	d__Bacteria|p__Actinobacteriota|o__Actinobacteria|c__Micrococcales|f__Microbacteriaceae|g__Chryseoglobus	Wilcoxon Rank Sum Test	Magpie_M	0.709147	0.830359	ns
Cuckoo_H - Magpie_H	d__Bacteria|p__Actinobacteriota|o__Actinobacteria|c__Propionibacteriales|f__Propionibacteriaceae|g__Microlunatus	Wilcoxon Rank Sum Test	Cuckoo_H	0.752044	0.856545	ns
Cuckoo_H - Magpie_M	d__Bacteria|p__Actinobacteriota|o__Actinobacteria|c__Propionibacteriales|f__Propionibacteriaceae|g__Microlunatus	Wilcoxon Rank Sum Test	Cuckoo_H	1	1	ns
Cuckoo_H - Cuckoo_M	d__Bacteria|p__Actinobacteriota|o__Actinobacteria|c__Propionibacteriales|f__Propionibacteriaceae|g__Microlunatus	Wilcoxon Rank Sum Test	Cuckoo_H	0.69366	0.830359	ns
Magpie_H - Magpie_M	d__Bacteria|p__Actinobacteriota|o__Actinobacteria|c__Propionibacteriales|f__Propionibacteriaceae|g__Microlunatus	Wilcoxon Rank Sum Test	Magpie_H	0.719299	0.83629	ns
Magpie_H - Cuckoo_M	d__Bacteria|p__Actinobacteriota|o__Actinobacteria|c__Propionibacteriales|f__Propionibacteriaceae|g__Microlunatus	Wilcoxon Rank Sum Test	Magpie_H	0.346184	0.81287	ns
Magpie_M - Cuckoo_M	d__Bacteria|p__Actinobacteriota|o__Actinobacteria|c__Propionibacteriales|f__Propionibacteriaceae|g__Microlunatus	Wilcoxon Rank Sum Test	Magpie_M	0.576544	0.830359	ns
Cuckoo_H - Magpie_H	d__Bacteria|p__Firmicutes|o__Clostridia|c__Lachnospirales|f__Lachnospiraceae|g__Robinsoniella	Wilcoxon Rank Sum Test	Cuckoo_H	0.752044	0.856545	ns
Cuckoo_H - Magpie_M	d__Bacteria|p__Firmicutes|o__Clostridia|c__Lachnospirales|f__Lachnospiraceae|g__Robinsoniella	Wilcoxon Rank Sum Test	Cuckoo_H	0.166626	0.704143	ns
Cuckoo_H - Cuckoo_M	d__Bacteria|p__Firmicutes|o__Clostridia|c__Lachnospirales|f__Lachnospiraceae|g__Robinsoniella	Wilcoxon Rank Sum Test	Cuckoo_H	0.554628	0.830359	ns
Magpie_H - Magpie_M	d__Bacteria|p__Firmicutes|o__Clostridia|c__Lachnospirales|f__Lachnospiraceae|g__Robinsoniella	Wilcoxon Rank Sum Test	Magpie_H	0.265885	0.704143	ns
Magpie_H - Cuckoo_M	d__Bacteria|p__Firmicutes|o__Clostridia|c__Lachnospirales|f__Lachnospiraceae|g__Robinsoniella	Wilcoxon Rank Sum Test	Magpie_H	0.346184	0.81287	ns
Magpie_M - Cuckoo_M	d__Bacteria|p__Firmicutes|o__Clostridia|c__Lachnospirales|f__Lachnospiraceae|g__Robinsoniella	Wilcoxon Rank Sum Test	Magpie_M	0.0402173	0.364884	ns
Cuckoo_H - Magpie_H	d__Bacteria|p__Firmicutes|o__Clostridia|c__Peptostreptococcales-Tissierellales|f__Peptostreptococcales-Tissierellales|g__Gottschalkia	Wilcoxon Rank Sum Test	Cuckoo_H	0.826596	0.91037	ns
Cuckoo_H - Magpie_M	d__Bacteria|p__Firmicutes|o__Clostridia|c__Peptostreptococcales-Tissierellales|f__Peptostreptococcales-Tissierellales|g__Gottschalkia	Wilcoxon Rank Sum Test	Cuckoo_H	0.651817	0.830359	ns
Cuckoo_H - Cuckoo_M	d__Bacteria|p__Firmicutes|o__Clostridia|c__Peptostreptococcales-Tissierellales|f__Peptostreptococcales-Tissierellales|g__Gottschalkia	Wilcoxon Rank Sum Test	Cuckoo_H	0.589639	0.830359	ns
Magpie_H - Magpie_M	d__Bacteria|p__Firmicutes|o__Clostridia|c__Peptostreptococcales-Tissierellales|f__Peptostreptococcales-Tissierellales|g__Gottschalkia	Wilcoxon Rank Sum Test	Magpie_H	0.436162	0.81287	ns
Magpie_H - Cuckoo_M	d__Bacteria|p__Firmicutes|o__Clostridia|c__Peptostreptococcales-Tissierellales|f__Peptostreptococcales-Tissierellales|g__Gottschalkia	Wilcoxon Rank Sum Test	Magpie_H	0.47987	0.81287	ns
Magpie_M - Cuckoo_M	d__Bacteria|p__Firmicutes|o__Clostridia|c__Peptostreptococcales-Tissierellales|f__Peptostreptococcales-Tissierellales|g__Gottschalkia	Wilcoxon Rank Sum Test	Magpie_M	0.709147	0.830359	ns
Cuckoo_H - Magpie_H	d__Bacteria|p__Actinobacteriota|o__Actinobacteria|c__Micrococcales|f__Micrococcaceae|g__Citricoccus	Wilcoxon Rank Sum Test	Cuckoo_H	0.464613	0.81287	ns
Cuckoo_H - Magpie_M	d__Bacteria|p__Actinobacteriota|o__Actinobacteria|c__Micrococcales|f__Micrococcaceae|g__Citricoccus	Wilcoxon Rank Sum Test	Cuckoo_H	0.529549	0.830359	ns
Cuckoo_H - Cuckoo_M	d__Bacteria|p__Actinobacteriota|o__Actinobacteria|c__Micrococcales|f__Micrococcaceae|g__Citricoccus	Wilcoxon Rank Sum Test	Cuckoo_H	0.17753	0.704143	ns
Magpie_H - Magpie_M	d__Bacteria|p__Actinobacteriota|o__Actinobacteria|c__Micrococcales|f__Micrococcaceae|g__Citricoccus	Wilcoxon Rank Sum Test	Magpie_H	0.88482	0.933587	ns
Magpie_H - Cuckoo_M	d__Bacteria|p__Actinobacteriota|o__Actinobacteria|c__Micrococcales|f__Micrococcaceae|g__Citricoccus	Wilcoxon Rank Sum Test	Magpie_H	0.346184	0.81287	ns
Magpie_M - Cuckoo_M	d__Bacteria|p__Actinobacteriota|o__Actinobacteria|c__Micrococcales|f__Micrococcaceae|g__Citricoccus	Wilcoxon Rank Sum Test	Magpie_M	0.282658	0.720171	ns
Cuckoo_H - Magpie_H	d__Bacteria|p__Actinobacteriota|o__Actinobacteria|c__Micrococcales|f__Microbacteriaceae|g__Naasia	Wilcoxon Rank Sum Test	Cuckoo_H	0.241987	0.704143	ns
Cuckoo_H - Magpie_M	d__Bacteria|p__Actinobacteriota|o__Actinobacteria|c__Micrococcales|f__Microbacteriaceae|g__Naasia	Wilcoxon Rank Sum Test	Cuckoo_H	0.651817	0.830359	ns
Cuckoo_H - Cuckoo_M	d__Bacteria|p__Actinobacteriota|o__Actinobacteria|c__Micrococcales|f__Microbacteriaceae|g__Naasia	Wilcoxon Rank Sum Test	Cuckoo_H	0.589639	0.830359	ns
Magpie_H - Magpie_M	d__Bacteria|p__Actinobacteriota|o__Actinobacteria|c__Micrococcales|f__Microbacteriaceae|g__Naasia	Wilcoxon Rank Sum Test	Magpie_H	0.418426	0.81287	ns
Magpie_H - Cuckoo_M	d__Bacteria|p__Actinobacteriota|o__Actinobacteria|c__Micrococcales|f__Microbacteriaceae|g__Naasia	Wilcoxon Rank Sum Test	Magpie_H	NA	NA	NA
Magpie_M - Cuckoo_M	d__Bacteria|p__Actinobacteriota|o__Actinobacteria|c__Micrococcales|f__Microbacteriaceae|g__Naasia	Wilcoxon Rank Sum Test	Magpie_M	0.709147	0.830359	ns
Cuckoo_H - Magpie_H	d__Bacteria|p__Proteobacteria|o__Gammaproteobacteria|c__Aeromonadales|f__Aeromonadaceae|g__Aeromonas	Wilcoxon Rank Sum Test	Cuckoo_H	0.335324	0.81287	ns
Cuckoo_H - Magpie_M	d__Bacteria|p__Proteobacteria|o__Gammaproteobacteria|c__Aeromonadales|f__Aeromonadaceae|g__Aeromonas	Wilcoxon Rank Sum Test	Cuckoo_H	0.742418	0.855517	ns
Cuckoo_H - Cuckoo_M	d__Bacteria|p__Proteobacteria|o__Gammaproteobacteria|c__Aeromonadales|f__Aeromonadaceae|g__Aeromonas	Wilcoxon Rank Sum Test	Cuckoo_H	1	1	ns
Magpie_H - Magpie_M	d__Bacteria|p__Proteobacteria|o__Gammaproteobacteria|c__Aeromonadales|f__Aeromonadaceae|g__Aeromonas	Wilcoxon Rank Sum Test	Magpie_H	0.461947	0.81287	ns
Magpie_H - Cuckoo_M	d__Bacteria|p__Proteobacteria|o__Gammaproteobacteria|c__Aeromonadales|f__Aeromonadaceae|g__Aeromonas	Wilcoxon Rank Sum Test	Magpie_H	0.346184	0.81287	ns
Magpie_M - Cuckoo_M	d__Bacteria|p__Proteobacteria|o__Gammaproteobacteria|c__Aeromonadales|f__Aeromonadaceae|g__Aeromonas	Wilcoxon Rank Sum Test	Magpie_M	0.767518	0.868799	ns
Cuckoo_H - Magpie_H	d__Bacteria|p__Proteobacteria|o__Alphaproteobacteria|c__Rhizobiales|f__Rhizobiaceae|g__Ochrobactrum	Wilcoxon Rank Sum Test	Cuckoo_H	0.860944	0.924804	ns
Cuckoo_H - Magpie_M	d__Bacteria|p__Proteobacteria|o__Alphaproteobacteria|c__Rhizobiales|f__Rhizobiaceae|g__Ochrobactrum	Wilcoxon Rank Sum Test	Cuckoo_H	0.166626	0.704143	ns
Cuckoo_H - Cuckoo_M	d__Bacteria|p__Proteobacteria|o__Alphaproteobacteria|c__Rhizobiales|f__Rhizobiaceae|g__Ochrobactrum	Wilcoxon Rank Sum Test	Cuckoo_H	0.589639	0.830359	ns
Magpie_H - Magpie_M	d__Bacteria|p__Proteobacteria|o__Alphaproteobacteria|c__Rhizobiales|f__Rhizobiaceae|g__Ochrobactrum	Wilcoxon Rank Sum Test	Magpie_H	0.103166	0.59576	ns
Magpie_H - Cuckoo_M	d__Bacteria|p__Proteobacteria|o__Alphaproteobacteria|c__Rhizobiales|f__Rhizobiaceae|g__Ochrobactrum	Wilcoxon Rank Sum Test	Magpie_H	0.47987	0.81287	ns
Magpie_M - Cuckoo_M	d__Bacteria|p__Proteobacteria|o__Alphaproteobacteria|c__Rhizobiales|f__Rhizobiaceae|g__Ochrobactrum	Wilcoxon Rank Sum Test	Magpie_M	NA	NA	NA
Cuckoo_H - Magpie_H	d__Bacteria|p__Proteobacteria|o__Alphaproteobacteria|c__Rhizobiales|f__Xanthobacteraceae|g__Tardiphaga	Wilcoxon Rank Sum Test	Cuckoo_H	NA	NA	NA
Cuckoo_H - Magpie_M	d__Bacteria|p__Proteobacteria|o__Alphaproteobacteria|c__Rhizobiales|f__Xanthobacteraceae|g__Tardiphaga	Wilcoxon Rank Sum Test	Cuckoo_H	0.529549	0.830359	ns
Cuckoo_H - Cuckoo_M	d__Bacteria|p__Proteobacteria|o__Alphaproteobacteria|c__Rhizobiales|f__Xanthobacteraceae|g__Tardiphaga	Wilcoxon Rank Sum Test	Cuckoo_H	NA	NA	NA
Magpie_H - Magpie_M	d__Bacteria|p__Proteobacteria|o__Alphaproteobacteria|c__Rhizobiales|f__Xanthobacteraceae|g__Tardiphaga	Wilcoxon Rank Sum Test	Magpie_H	0.418426	0.81287	ns
Magpie_H - Cuckoo_M	d__Bacteria|p__Proteobacteria|o__Alphaproteobacteria|c__Rhizobiales|f__Xanthobacteraceae|g__Tardiphaga	Wilcoxon Rank Sum Test	Magpie_H	NA	NA	NA
Magpie_M - Cuckoo_M	d__Bacteria|p__Proteobacteria|o__Alphaproteobacteria|c__Rhizobiales|f__Xanthobacteraceae|g__Tardiphaga	Wilcoxon Rank Sum Test	Magpie_M	0.709147	0.830359	ns
Cuckoo_H - Magpie_H	d__Bacteria|p__Firmicutes|o__Clostridia|c__Lachnospirales|f__Lachnospiraceae|g__Murimonas	Wilcoxon Rank Sum Test	Cuckoo_H	0.61546	0.830359	ns
Cuckoo_H - Magpie_M	d__Bacteria|p__Firmicutes|o__Clostridia|c__Lachnospirales|f__Lachnospiraceae|g__Murimonas	Wilcoxon Rank Sum Test	Cuckoo_H	0.0422978	0.364884	ns
Cuckoo_H - Cuckoo_M	d__Bacteria|p__Firmicutes|o__Clostridia|c__Lachnospirales|f__Lachnospiraceae|g__Murimonas	Wilcoxon Rank Sum Test	Cuckoo_H	0.375478	0.81287	ns
Magpie_H - Magpie_M	d__Bacteria|p__Firmicutes|o__Clostridia|c__Lachnospirales|f__Lachnospiraceae|g__Murimonas	Wilcoxon Rank Sum Test	Magpie_H	0.103166	0.59576	ns
Magpie_H - Cuckoo_M	d__Bacteria|p__Firmicutes|o__Clostridia|c__Lachnospirales|f__Lachnospiraceae|g__Murimonas	Wilcoxon Rank Sum Test	Magpie_H	0.47987	0.81287	ns
Magpie_M - Cuckoo_M	d__Bacteria|p__Firmicutes|o__Clostridia|c__Lachnospirales|f__Lachnospiraceae|g__Murimonas	Wilcoxon Rank Sum Test	Magpie_M	NA	NA	NA
Cuckoo_H - Magpie_H	d__Bacteria|p__Proteobacteria|o__Alphaproteobacteria|c__Tistrellales|f__Geminicoccaceae|g__Candidatus_Alysiosphaera	Wilcoxon Rank Sum Test	Cuckoo_H	0.60012	0.830359	ns
Cuckoo_H - Magpie_M	d__Bacteria|p__Proteobacteria|o__Alphaproteobacteria|c__Tistrellales|f__Geminicoccaceae|g__Candidatus_Alysiosphaera	Wilcoxon Rank Sum Test	Cuckoo_H	0.0109778	0.185957	ns
Cuckoo_H - Cuckoo_M	d__Bacteria|p__Proteobacteria|o__Alphaproteobacteria|c__Tistrellales|f__Geminicoccaceae|g__Candidatus_Alysiosphaera	Wilcoxon Rank Sum Test	Cuckoo_H	0.244706	0.704143	ns
Magpie_H - Magpie_M	d__Bacteria|p__Proteobacteria|o__Alphaproteobacteria|c__Tistrellales|f__Geminicoccaceae|g__Candidatus_Alysiosphaera	Wilcoxon Rank Sum Test	Magpie_H	0.0416926	0.364884	ns
Magpie_H - Cuckoo_M	d__Bacteria|p__Proteobacteria|o__Alphaproteobacteria|c__Tistrellales|f__Geminicoccaceae|g__Candidatus_Alysiosphaera	Wilcoxon Rank Sum Test	Magpie_H	0.358212	0.81287	ns
Magpie_M - Cuckoo_M	d__Bacteria|p__Proteobacteria|o__Alphaproteobacteria|c__Tistrellales|f__Geminicoccaceae|g__Candidatus_Alysiosphaera	Wilcoxon Rank Sum Test	Magpie_M	NA	NA	NA
Cuckoo_H - Magpie_H	d__Bacteria|p__Actinobacteriota|o__Thermoleophilia|c__Solirubrobacterales|f__Solirubrobacteraceae|g__Patulibacter	Wilcoxon Rank Sum Test	Cuckoo_H	0.168791	0.704143	ns
Cuckoo_H - Magpie_M	d__Bacteria|p__Actinobacteriota|o__Thermoleophilia|c__Solirubrobacterales|f__Solirubrobacteraceae|g__Patulibacter	Wilcoxon Rank Sum Test	Cuckoo_H	0.651817	0.830359	ns
Cuckoo_H - Cuckoo_M	d__Bacteria|p__Actinobacteriota|o__Thermoleophilia|c__Solirubrobacterales|f__Solirubrobacteraceae|g__Patulibacter	Wilcoxon Rank Sum Test	Cuckoo_H	0.554628	0.830359	ns
Magpie_H - Magpie_M	d__Bacteria|p__Actinobacteriota|o__Thermoleophilia|c__Solirubrobacterales|f__Solirubrobacteraceae|g__Patulibacter	Wilcoxon Rank Sum Test	Magpie_H	0.0345401	0.364884	ns
Magpie_H - Cuckoo_M	d__Bacteria|p__Actinobacteriota|o__Thermoleophilia|c__Solirubrobacterales|f__Solirubrobacteraceae|g__Patulibacter	Wilcoxon Rank Sum Test	Magpie_H	0.689689	0.830359	ns
Magpie_M - Cuckoo_M	d__Bacteria|p__Actinobacteriota|o__Thermoleophilia|c__Solirubrobacterales|f__Solirubrobacteraceae|g__Patulibacter	Wilcoxon Rank Sum Test	Magpie_M	0.282658	0.720171	ns
Cuckoo_H - Magpie_H	d__Bacteria|p__Myxococcota|o__Myxococcia|c__Myxococcales|f__Myxococcaceae|g__P3OB-42	Wilcoxon Rank Sum Test	Cuckoo_H	0.833176	0.91037	ns
Cuckoo_H - Magpie_M	d__Bacteria|p__Myxococcota|o__Myxococcia|c__Myxococcales|f__Myxococcaceae|g__P3OB-42	Wilcoxon Rank Sum Test	Cuckoo_H	0.651817	0.830359	ns
Cuckoo_H - Cuckoo_M	d__Bacteria|p__Myxococcota|o__Myxococcia|c__Myxococcales|f__Myxococcaceae|g__P3OB-42	Wilcoxon Rank Sum Test	Cuckoo_H	0.589639	0.830359	ns
Magpie_H - Magpie_M	d__Bacteria|p__Myxococcota|o__Myxococcia|c__Myxococcales|f__Myxococcaceae|g__P3OB-42	Wilcoxon Rank Sum Test	Magpie_H	0.88482	0.933587	ns
Magpie_H - Cuckoo_M	d__Bacteria|p__Myxococcota|o__Myxococcia|c__Myxococcales|f__Myxococcaceae|g__P3OB-42	Wilcoxon Rank Sum Test	Magpie_H	0.664389	0.830359	ns
Magpie_M - Cuckoo_M	d__Bacteria|p__Myxococcota|o__Myxococcia|c__Myxococcales|f__Myxococcaceae|g__P3OB-42	Wilcoxon Rank Sum Test	Magpie_M	0.709147	0.830359	ns
Cuckoo_H - Magpie_H	d__Bacteria|p__Actinobacteriota|o__Actinobacteria|c__Corynebacteriales|f__Corynebacteriaceae|g__Turicella	Wilcoxon Rank Sum Test	Cuckoo_H	NA	NA	NA
Cuckoo_H - Magpie_M	d__Bacteria|p__Actinobacteriota|o__Actinobacteria|c__Corynebacteriales|f__Corynebacteriaceae|g__Turicella	Wilcoxon Rank Sum Test	Cuckoo_H	0.529549	0.830359	ns
Cuckoo_H - Cuckoo_M	d__Bacteria|p__Actinobacteriota|o__Actinobacteria|c__Corynebacteriales|f__Corynebacteriaceae|g__Turicella	Wilcoxon Rank Sum Test	Cuckoo_H	NA	NA	NA
Magpie_H - Magpie_M	d__Bacteria|p__Actinobacteriota|o__Actinobacteria|c__Corynebacteriales|f__Corynebacteriaceae|g__Turicella	Wilcoxon Rank Sum Test	Magpie_H	0.418426	0.81287	ns
Magpie_H - Cuckoo_M	d__Bacteria|p__Actinobacteriota|o__Actinobacteria|c__Corynebacteriales|f__Corynebacteriaceae|g__Turicella	Wilcoxon Rank Sum Test	Magpie_H	NA	NA	NA
Magpie_M - Cuckoo_M	d__Bacteria|p__Actinobacteriota|o__Actinobacteria|c__Corynebacteriales|f__Corynebacteriaceae|g__Turicella	Wilcoxon Rank Sum Test	Magpie_M	0.709147	0.830359	ns
Cuckoo_H - Magpie_H	d__Bacteria|p__Proteobacteria|o__Alphaproteobacteria|c__Rhizobiales|f__Beijerinckiaceae|g__alphaI_cluster	Wilcoxon Rank Sum Test	Cuckoo_H	0.818502	0.907568	ns
Cuckoo_H - Magpie_M	d__Bacteria|p__Proteobacteria|o__Alphaproteobacteria|c__Rhizobiales|f__Beijerinckiaceae|g__alphaI_cluster	Wilcoxon Rank Sum Test	Cuckoo_H	0.231347	0.704143	ns
Cuckoo_H - Cuckoo_M	d__Bacteria|p__Proteobacteria|o__Alphaproteobacteria|c__Rhizobiales|f__Beijerinckiaceae|g__alphaI_cluster	Wilcoxon Rank Sum Test	Cuckoo_H	0.375478	0.81287	ns
Magpie_H - Magpie_M	d__Bacteria|p__Proteobacteria|o__Alphaproteobacteria|c__Rhizobiales|f__Beijerinckiaceae|g__alphaI_cluster	Wilcoxon Rank Sum Test	Magpie_H	0.0956289	0.59576	ns
Magpie_H - Cuckoo_M	d__Bacteria|p__Proteobacteria|o__Alphaproteobacteria|c__Rhizobiales|f__Beijerinckiaceae|g__alphaI_cluster	Wilcoxon Rank Sum Test	Magpie_H	0.268718	0.704143	ns
Magpie_M - Cuckoo_M	d__Bacteria|p__Proteobacteria|o__Alphaproteobacteria|c__Rhizobiales|f__Beijerinckiaceae|g__alphaI_cluster	Wilcoxon Rank Sum Test	Magpie_M	0.709147	0.830359	ns
Cuckoo_H - Magpie_H	d__Bacteria|p__Proteobacteria|o__Alphaproteobacteria|c__Rhizobiales|f__Xanthobacteraceae|g__Pseudorhodoplanes	Wilcoxon Rank Sum Test	Cuckoo_H	0.464613	0.81287	ns
Cuckoo_H - Magpie_M	d__Bacteria|p__Proteobacteria|o__Alphaproteobacteria|c__Rhizobiales|f__Xanthobacteraceae|g__Pseudorhodoplanes	Wilcoxon Rank Sum Test	Cuckoo_H	0.343331	0.81287	ns
Cuckoo_H - Cuckoo_M	d__Bacteria|p__Proteobacteria|o__Alphaproteobacteria|c__Rhizobiales|f__Xanthobacteraceae|g__Pseudorhodoplanes	Wilcoxon Rank Sum Test	Cuckoo_H	NA	NA	NA
Magpie_H - Magpie_M	d__Bacteria|p__Proteobacteria|o__Alphaproteobacteria|c__Rhizobiales|f__Xanthobacteraceae|g__Pseudorhodoplanes	Wilcoxon Rank Sum Test	Magpie_H	0.719299	0.83629	ns
Magpie_H - Cuckoo_M	d__Bacteria|p__Proteobacteria|o__Alphaproteobacteria|c__Rhizobiales|f__Xanthobacteraceae|g__Pseudorhodoplanes	Wilcoxon Rank Sum Test	Magpie_H	0.664389	0.830359	ns
Magpie_M - Cuckoo_M	d__Bacteria|p__Proteobacteria|o__Alphaproteobacteria|c__Rhizobiales|f__Xanthobacteraceae|g__Pseudorhodoplanes	Wilcoxon Rank Sum Test	Magpie_M	0.545623	0.830359	ns
Cuckoo_H - Magpie_H	d__Bacteria|p__Verrucomicrobiota|o__Chlamydiae|c__Chlamydiales|f__cvE6|g__cvE6	Wilcoxon Rank Sum Test	Cuckoo_H	0.642893	0.830359	ns
Cuckoo_H - Magpie_M	d__Bacteria|p__Verrucomicrobiota|o__Chlamydiae|c__Chlamydiales|f__cvE6|g__cvE6	Wilcoxon Rank Sum Test	Cuckoo_H	0.166626	0.704143	ns
Cuckoo_H - Cuckoo_M	d__Bacteria|p__Verrucomicrobiota|o__Chlamydiae|c__Chlamydiales|f__cvE6|g__cvE6	Wilcoxon Rank Sum Test	Cuckoo_H	0.589639	0.830359	ns
Magpie_H - Magpie_M	d__Bacteria|p__Verrucomicrobiota|o__Chlamydiae|c__Chlamydiales|f__cvE6|g__cvE6	Wilcoxon Rank Sum Test	Magpie_H	0.0416926	0.364884	ns
Magpie_H - Cuckoo_M	d__Bacteria|p__Verrucomicrobiota|o__Chlamydiae|c__Chlamydiales|f__cvE6|g__cvE6	Wilcoxon Rank Sum Test	Magpie_H	0.358212	0.81287	ns
Magpie_M - Cuckoo_M	d__Bacteria|p__Verrucomicrobiota|o__Chlamydiae|c__Chlamydiales|f__cvE6|g__cvE6	Wilcoxon Rank Sum Test	Magpie_M	NA	NA	NA
Cuckoo_H - Magpie_H	d__Bacteria|p__Actinobacteriota|o__Actinobacteria|c__Propionibacteriales|f__Propionibacteriaceae|g__Auraticoccus	Wilcoxon Rank Sum Test	Cuckoo_H	0.752044	0.856545	ns
Cuckoo_H - Magpie_M	d__Bacteria|p__Actinobacteriota|o__Actinobacteria|c__Propionibacteriales|f__Propionibacteriaceae|g__Auraticoccus	Wilcoxon Rank Sum Test	Cuckoo_H	1	1	ns
Cuckoo_H - Cuckoo_M	d__Bacteria|p__Actinobacteriota|o__Actinobacteria|c__Propionibacteriales|f__Propionibacteriaceae|g__Auraticoccus	Wilcoxon Rank Sum Test	Cuckoo_H	0.589639	0.830359	ns
Magpie_H - Magpie_M	d__Bacteria|p__Actinobacteriota|o__Actinobacteria|c__Propionibacteriales|f__Propionibacteriaceae|g__Auraticoccus	Wilcoxon Rank Sum Test	Magpie_H	0.719299	0.83629	ns
Magpie_H - Cuckoo_M	d__Bacteria|p__Actinobacteriota|o__Actinobacteria|c__Propionibacteriales|f__Propionibacteriaceae|g__Auraticoccus	Wilcoxon Rank Sum Test	Magpie_H	0.664389	0.830359	ns
Magpie_M - Cuckoo_M	d__Bacteria|p__Actinobacteriota|o__Actinobacteria|c__Propionibacteriales|f__Propionibacteriaceae|g__Auraticoccus	Wilcoxon Rank Sum Test	Magpie_M	0.545623	0.830359	ns
Cuckoo_H - Magpie_H	d__Bacteria|p__Proteobacteria|o__Gammaproteobacteria|c__Salinisphaerales|f__Solimonadaceae|g__Fontimonas	Wilcoxon Rank Sum Test	Cuckoo_H	NA	NA	NA
Cuckoo_H - Magpie_M	d__Bacteria|p__Proteobacteria|o__Gammaproteobacteria|c__Salinisphaerales|f__Solimonadaceae|g__Fontimonas	Wilcoxon Rank Sum Test	Cuckoo_H	0.529549	0.830359	ns
Cuckoo_H - Cuckoo_M	d__Bacteria|p__Proteobacteria|o__Gammaproteobacteria|c__Salinisphaerales|f__Solimonadaceae|g__Fontimonas	Wilcoxon Rank Sum Test	Cuckoo_H	NA	NA	NA
Magpie_H - Magpie_M	d__Bacteria|p__Proteobacteria|o__Gammaproteobacteria|c__Salinisphaerales|f__Solimonadaceae|g__Fontimonas	Wilcoxon Rank Sum Test	Magpie_H	0.418426	0.81287	ns
Magpie_H - Cuckoo_M	d__Bacteria|p__Proteobacteria|o__Gammaproteobacteria|c__Salinisphaerales|f__Solimonadaceae|g__Fontimonas	Wilcoxon Rank Sum Test	Magpie_H	NA	NA	NA
Magpie_M - Cuckoo_M	d__Bacteria|p__Proteobacteria|o__Gammaproteobacteria|c__Salinisphaerales|f__Solimonadaceae|g__Fontimonas	Wilcoxon Rank Sum Test	Magpie_M	0.709147	0.830359	ns
Cuckoo_H - Magpie_H	d__Bacteria|p__Actinobacteriota|o__Acidimicrobiia|c__Microtrichales|f__Ilumatobacteraceae|g__Ilumatobacter	Wilcoxon Rank Sum Test	Cuckoo_H	0.464613	0.81287	ns
Cuckoo_H - Magpie_M	d__Bacteria|p__Actinobacteriota|o__Acidimicrobiia|c__Microtrichales|f__Ilumatobacteraceae|g__Ilumatobacter	Wilcoxon Rank Sum Test	Cuckoo_H	0.529549	0.830359	ns
Cuckoo_H - Cuckoo_M	d__Bacteria|p__Actinobacteriota|o__Acidimicrobiia|c__Microtrichales|f__Ilumatobacteraceae|g__Ilumatobacter	Wilcoxon Rank Sum Test	Cuckoo_H	NA	NA	NA
Magpie_H - Magpie_M	d__Bacteria|p__Actinobacteriota|o__Acidimicrobiia|c__Microtrichales|f__Ilumatobacteraceae|g__Ilumatobacter	Wilcoxon Rank Sum Test	Magpie_H	0.88482	0.933587	ns
Magpie_H - Cuckoo_M	d__Bacteria|p__Actinobacteriota|o__Acidimicrobiia|c__Microtrichales|f__Ilumatobacteraceae|g__Ilumatobacter	Wilcoxon Rank Sum Test	Magpie_H	0.664389	0.830359	ns
Magpie_M - Cuckoo_M	d__Bacteria|p__Actinobacteriota|o__Acidimicrobiia|c__Microtrichales|f__Ilumatobacteraceae|g__Ilumatobacter	Wilcoxon Rank Sum Test	Magpie_M	0.709147	0.830359	ns
Cuckoo_H - Magpie_H	d__Bacteria|p__Bacteroidota|o__Bacteroidia|c__Flavobacteriales|f__Weeksellaceae|g__Moheibacter	Wilcoxon Rank Sum Test	Cuckoo_H	0.786801	0.886023	ns
Cuckoo_H - Magpie_M	d__Bacteria|p__Bacteroidota|o__Bacteroidia|c__Flavobacteriales|f__Weeksellaceae|g__Moheibacter	Wilcoxon Rank Sum Test	Cuckoo_H	0.231347	0.704143	ns
Cuckoo_H - Cuckoo_M	d__Bacteria|p__Bacteroidota|o__Bacteroidia|c__Flavobacteriales|f__Weeksellaceae|g__Moheibacter	Wilcoxon Rank Sum Test	Cuckoo_H	0.375478	0.81287	ns
Magpie_H - Magpie_M	d__Bacteria|p__Bacteroidota|o__Bacteroidia|c__Flavobacteriales|f__Weeksellaceae|g__Moheibacter	Wilcoxon Rank Sum Test	Magpie_H	0.4017	0.81287	ns
Magpie_H - Cuckoo_M	d__Bacteria|p__Bacteroidota|o__Bacteroidia|c__Flavobacteriales|f__Weeksellaceae|g__Moheibacter	Wilcoxon Rank Sum Test	Magpie_H	0.47987	0.81287	ns
Magpie_M - Cuckoo_M	d__Bacteria|p__Bacteroidota|o__Bacteroidia|c__Flavobacteriales|f__Weeksellaceae|g__Moheibacter	Wilcoxon Rank Sum Test	Magpie_M	0.709147	0.830359	ns
Cuckoo_H - Magpie_H	d__Bacteria|p__Actinobacteriota|o__Actinobacteria|c__Micrococcales|f__Micrococcaceae|g__Enteractinococcus	Wilcoxon Rank Sum Test	Cuckoo_H	0.268809	0.704143	ns
Cuckoo_H - Magpie_M	d__Bacteria|p__Actinobacteriota|o__Actinobacteria|c__Micrococcales|f__Micrococcaceae|g__Enteractinococcus	Wilcoxon Rank Sum Test	Cuckoo_H	0.529549	0.830359	ns
Cuckoo_H - Cuckoo_M	d__Bacteria|p__Actinobacteriota|o__Actinobacteria|c__Micrococcales|f__Micrococcaceae|g__Enteractinococcus	Wilcoxon Rank Sum Test	Cuckoo_H	NA	NA	NA
Magpie_H - Magpie_M	d__Bacteria|p__Actinobacteriota|o__Actinobacteria|c__Micrococcales|f__Micrococcaceae|g__Enteractinococcus	Wilcoxon Rank Sum Test	Magpie_H	0.436162	0.81287	ns
Magpie_H - Cuckoo_M	d__Bacteria|p__Actinobacteriota|o__Actinobacteria|c__Micrococcales|f__Micrococcaceae|g__Enteractinococcus	Wilcoxon Rank Sum Test	Magpie_H	0.47987	0.81287	ns
Magpie_M - Cuckoo_M	d__Bacteria|p__Actinobacteriota|o__Actinobacteria|c__Micrococcales|f__Micrococcaceae|g__Enteractinococcus	Wilcoxon Rank Sum Test	Magpie_M	0.709147	0.830359	ns
Cuckoo_H - Magpie_H	d__Bacteria|p__Bacteroidota|o__Bacteroidia|c__Cytophagales|f__Spirosomaceae|g__Arcicella	Wilcoxon Rank Sum Test	Cuckoo_H	NA	NA	NA
Cuckoo_H - Magpie_M	d__Bacteria|p__Bacteroidota|o__Bacteroidia|c__Cytophagales|f__Spirosomaceae|g__Arcicella	Wilcoxon Rank Sum Test	Cuckoo_H	0.529549	0.830359	ns
Cuckoo_H - Cuckoo_M	d__Bacteria|p__Bacteroidota|o__Bacteroidia|c__Cytophagales|f__Spirosomaceae|g__Arcicella	Wilcoxon Rank Sum Test	Cuckoo_H	NA	NA	NA
Magpie_H - Magpie_M	d__Bacteria|p__Bacteroidota|o__Bacteroidia|c__Cytophagales|f__Spirosomaceae|g__Arcicella	Wilcoxon Rank Sum Test	Magpie_H	0.418426	0.81287	ns
Magpie_H - Cuckoo_M	d__Bacteria|p__Bacteroidota|o__Bacteroidia|c__Cytophagales|f__Spirosomaceae|g__Arcicella	Wilcoxon Rank Sum Test	Magpie_H	NA	NA	NA
Magpie_M - Cuckoo_M	d__Bacteria|p__Bacteroidota|o__Bacteroidia|c__Cytophagales|f__Spirosomaceae|g__Arcicella	Wilcoxon Rank Sum Test	Magpie_M	0.709147	0.830359	ns
Cuckoo_H - Magpie_H	d__Bacteria|p__Firmicutes|o__Clostridia|c__Peptostreptococcales-Tissierellales|f__Peptostreptococcaceae|g__Intestinibacter	Wilcoxon Rank Sum Test	Cuckoo_H	0.0822634	0.550098	ns
Cuckoo_H - Magpie_M	d__Bacteria|p__Firmicutes|o__Clostridia|c__Peptostreptococcales-Tissierellales|f__Peptostreptococcaceae|g__Intestinibacter	Wilcoxon Rank Sum Test	Cuckoo_H	0.0422978	0.364884	ns
Cuckoo_H - Cuckoo_M	d__Bacteria|p__Firmicutes|o__Clostridia|c__Peptostreptococcales-Tissierellales|f__Peptostreptococcaceae|g__Intestinibacter	Wilcoxon Rank Sum Test	Cuckoo_H	0.375478	0.81287	ns
Magpie_H - Magpie_M	d__Bacteria|p__Firmicutes|o__Clostridia|c__Peptostreptococcales-Tissierellales|f__Peptostreptococcaceae|g__Intestinibacter	Wilcoxon Rank Sum Test	Magpie_H	NA	NA	NA
Magpie_H - Cuckoo_M	d__Bacteria|p__Firmicutes|o__Clostridia|c__Peptostreptococcales-Tissierellales|f__Peptostreptococcaceae|g__Intestinibacter	Wilcoxon Rank Sum Test	Magpie_H	NA	NA	NA
Magpie_M - Cuckoo_M	d__Bacteria|p__Firmicutes|o__Clostridia|c__Peptostreptococcales-Tissierellales|f__Peptostreptococcaceae|g__Intestinibacter	Wilcoxon Rank Sum Test	Magpie_M	NA	NA	NA
Cuckoo_H - Magpie_H	d__Bacteria|p__Actinobacteriota|o__Actinobacteria|c__Propionibacteriales|f__Propionibacteriaceae|g__Aestuariimicrobium	Wilcoxon Rank Sum Test	Cuckoo_H	0.397873	0.81287	ns
Cuckoo_H - Magpie_M	d__Bacteria|p__Actinobacteriota|o__Actinobacteria|c__Propionibacteriales|f__Propionibacteriaceae|g__Aestuariimicrobium	Wilcoxon Rank Sum Test	Cuckoo_H	0.651817	0.830359	ns
Cuckoo_H - Cuckoo_M	d__Bacteria|p__Actinobacteriota|o__Actinobacteria|c__Propionibacteriales|f__Propionibacteriaceae|g__Aestuariimicrobium	Wilcoxon Rank Sum Test	Cuckoo_H	0.589639	0.830359	ns
Magpie_H - Magpie_M	d__Bacteria|p__Actinobacteriota|o__Actinobacteria|c__Propionibacteriales|f__Propionibacteriaceae|g__Aestuariimicrobium	Wilcoxon Rank Sum Test	Magpie_H	0.0955818	0.59576	ns
Magpie_H - Cuckoo_M	d__Bacteria|p__Actinobacteriota|o__Actinobacteria|c__Propionibacteriales|f__Propionibacteriaceae|g__Aestuariimicrobium	Wilcoxon Rank Sum Test	Magpie_H	0.268419	0.704143	ns
Magpie_M - Cuckoo_M	d__Bacteria|p__Actinobacteriota|o__Actinobacteria|c__Propionibacteriales|f__Propionibacteriaceae|g__Aestuariimicrobium	Wilcoxon Rank Sum Test	Magpie_M	0.709147	0.830359	ns
Cuckoo_H - Magpie_H	d__Bacteria|p__Proteobacteria|o__Gammaproteobacteria|c__Pasteurellales|f__Pasteurellaceae|g__Mannheimia	Wilcoxon Rank Sum Test	Cuckoo_H	NA	NA	NA
Cuckoo_H - Magpie_M	d__Bacteria|p__Proteobacteria|o__Gammaproteobacteria|c__Pasteurellales|f__Pasteurellaceae|g__Mannheimia	Wilcoxon Rank Sum Test	Cuckoo_H	0.529549	0.830359	ns
Cuckoo_H - Cuckoo_M	d__Bacteria|p__Proteobacteria|o__Gammaproteobacteria|c__Pasteurellales|f__Pasteurellaceae|g__Mannheimia	Wilcoxon Rank Sum Test	Cuckoo_H	NA	NA	NA
Magpie_H - Magpie_M	d__Bacteria|p__Proteobacteria|o__Gammaproteobacteria|c__Pasteurellales|f__Pasteurellaceae|g__Mannheimia	Wilcoxon Rank Sum Test	Magpie_H	0.418426	0.81287	ns
Magpie_H - Cuckoo_M	d__Bacteria|p__Proteobacteria|o__Gammaproteobacteria|c__Pasteurellales|f__Pasteurellaceae|g__Mannheimia	Wilcoxon Rank Sum Test	Magpie_H	NA	NA	NA
Magpie_M - Cuckoo_M	d__Bacteria|p__Proteobacteria|o__Gammaproteobacteria|c__Pasteurellales|f__Pasteurellaceae|g__Mannheimia	Wilcoxon Rank Sum Test	Magpie_M	0.709147	0.830359	ns
Cuckoo_H - Magpie_H	d__Bacteria|p__Firmicutes|o__Clostridia|c__Christensenellales|f__Christensenellaceae|g__Catabacter	Wilcoxon Rank Sum Test	Cuckoo_H	0.164078	0.704143	ns
Cuckoo_H - Magpie_M	d__Bacteria|p__Firmicutes|o__Clostridia|c__Christensenellales|f__Christensenellaceae|g__Catabacter	Wilcoxon Rank Sum Test	Cuckoo_H	0.0109526	0.185957	ns
Cuckoo_H - Cuckoo_M	d__Bacteria|p__Firmicutes|o__Clostridia|c__Christensenellales|f__Christensenellaceae|g__Catabacter	Wilcoxon Rank Sum Test	Cuckoo_H	0.243958	0.704143	ns
Magpie_H - Magpie_M	d__Bacteria|p__Firmicutes|o__Clostridia|c__Christensenellales|f__Christensenellaceae|g__Catabacter	Wilcoxon Rank Sum Test	Magpie_H	0.265885	0.704143	ns
Magpie_H - Cuckoo_M	d__Bacteria|p__Firmicutes|o__Clostridia|c__Christensenellales|f__Christensenellaceae|g__Catabacter	Wilcoxon Rank Sum Test	Magpie_H	0.664389	0.830359	ns
Magpie_M - Cuckoo_M	d__Bacteria|p__Firmicutes|o__Clostridia|c__Christensenellales|f__Christensenellaceae|g__Catabacter	Wilcoxon Rank Sum Test	Magpie_M	NA	NA	NA
Cuckoo_H - Magpie_H	d__Bacteria|p__Actinobacteriota|o__Actinobacteria|c__Kineosporiales|f__Kineosporiaceae|g__Quadrisphaera	Wilcoxon Rank Sum Test	Cuckoo_H	0.238194	0.704143	ns
Cuckoo_H - Magpie_M	d__Bacteria|p__Actinobacteriota|o__Actinobacteria|c__Kineosporiales|f__Kineosporiaceae|g__Quadrisphaera	Wilcoxon Rank Sum Test	Cuckoo_H	0.588172	0.830359	ns
Cuckoo_H - Cuckoo_M	d__Bacteria|p__Actinobacteriota|o__Actinobacteria|c__Kineosporiales|f__Kineosporiaceae|g__Quadrisphaera	Wilcoxon Rank Sum Test	Cuckoo_H	0.589639	0.830359	ns
Magpie_H - Magpie_M	d__Bacteria|p__Actinobacteriota|o__Actinobacteria|c__Kineosporiales|f__Kineosporiaceae|g__Quadrisphaera	Wilcoxon Rank Sum Test	Magpie_H	0.0247158	0.340299	ns
Magpie_H - Cuckoo_M	d__Bacteria|p__Actinobacteriota|o__Actinobacteria|c__Kineosporiales|f__Kineosporiaceae|g__Quadrisphaera	Wilcoxon Rank Sum Test	Magpie_H	0.200446	0.704143	ns
Magpie_M - Cuckoo_M	d__Bacteria|p__Actinobacteriota|o__Actinobacteria|c__Kineosporiales|f__Kineosporiaceae|g__Quadrisphaera	Wilcoxon Rank Sum Test	Magpie_M	0.709147	0.830359	ns
Cuckoo_H - Magpie_H	d__Bacteria|p__Firmicutes|o__Bacilli|c__Bacillales|f__Planococcaceae|g__Solibacillus	Wilcoxon Rank Sum Test	Cuckoo_H	NA	NA	NA
Cuckoo_H - Magpie_M	d__Bacteria|p__Firmicutes|o__Bacilli|c__Bacillales|f__Planococcaceae|g__Solibacillus	Wilcoxon Rank Sum Test	Cuckoo_H	NA	NA	NA
Cuckoo_H - Cuckoo_M	d__Bacteria|p__Firmicutes|o__Bacilli|c__Bacillales|f__Planococcaceae|g__Solibacillus	Wilcoxon Rank Sum Test	Cuckoo_H	0.17753	0.704143	ns
Magpie_H - Magpie_M	d__Bacteria|p__Firmicutes|o__Bacilli|c__Bacillales|f__Planococcaceae|g__Solibacillus	Wilcoxon Rank Sum Test	Magpie_H	NA	NA	NA
Magpie_H - Cuckoo_M	d__Bacteria|p__Firmicutes|o__Bacilli|c__Bacillales|f__Planococcaceae|g__Solibacillus	Wilcoxon Rank Sum Test	Magpie_H	0.0826623	0.550098	ns
Magpie_M - Cuckoo_M	d__Bacteria|p__Firmicutes|o__Bacilli|c__Bacillales|f__Planococcaceae|g__Solibacillus	Wilcoxon Rank Sum Test	Magpie_M	0.0402173	0.364884	ns
Cuckoo_H - Magpie_H	d__Bacteria|p__Bacteroidota|o__Bacteroidia|c__Bacteroidales|f__Prolixibacteraceae|g__WCHB1-32	Wilcoxon Rank Sum Test	Cuckoo_H	0.241987	0.704143	ns
Cuckoo_H - Magpie_M	d__Bacteria|p__Bacteroidota|o__Bacteroidia|c__Bacteroidales|f__Prolixibacteraceae|g__WCHB1-32	Wilcoxon Rank Sum Test	Cuckoo_H	0.651817	0.830359	ns
Cuckoo_H - Cuckoo_M	d__Bacteria|p__Bacteroidota|o__Bacteroidia|c__Bacteroidales|f__Prolixibacteraceae|g__WCHB1-32	Wilcoxon Rank Sum Test	Cuckoo_H	0.589639	0.830359	ns
Magpie_H - Magpie_M	d__Bacteria|p__Bacteroidota|o__Bacteroidia|c__Bacteroidales|f__Prolixibacteraceae|g__WCHB1-32	Wilcoxon Rank Sum Test	Magpie_H	0.418426	0.81287	ns
Magpie_H - Cuckoo_M	d__Bacteria|p__Bacteroidota|o__Bacteroidia|c__Bacteroidales|f__Prolixibacteraceae|g__WCHB1-32	Wilcoxon Rank Sum Test	Magpie_H	NA	NA	NA
Magpie_M - Cuckoo_M	d__Bacteria|p__Bacteroidota|o__Bacteroidia|c__Bacteroidales|f__Prolixibacteraceae|g__WCHB1-32	Wilcoxon Rank Sum Test	Magpie_M	0.709147	0.830359	ns
Cuckoo_H - Magpie_H	d__Bacteria|p__Bacteroidota|o__Bacteroidia|c__Flavobacteriales|f__Blattabacteriaceae|g__Blattabacterium	Wilcoxon Rank Sum Test	Cuckoo_H	0.464613	0.81287	ns
Cuckoo_H - Magpie_M	d__Bacteria|p__Bacteroidota|o__Bacteroidia|c__Flavobacteriales|f__Blattabacteriaceae|g__Blattabacterium	Wilcoxon Rank Sum Test	Cuckoo_H	0.529549	0.830359	ns
Cuckoo_H - Cuckoo_M	d__Bacteria|p__Bacteroidota|o__Bacteroidia|c__Flavobacteriales|f__Blattabacteriaceae|g__Blattabacterium	Wilcoxon Rank Sum Test	Cuckoo_H	NA	NA	NA
Magpie_H - Magpie_M	d__Bacteria|p__Bacteroidota|o__Bacteroidia|c__Flavobacteriales|f__Blattabacteriaceae|g__Blattabacterium	Wilcoxon Rank Sum Test	Magpie_H	0.88482	0.933587	ns
Magpie_H - Cuckoo_M	d__Bacteria|p__Bacteroidota|o__Bacteroidia|c__Flavobacteriales|f__Blattabacteriaceae|g__Blattabacterium	Wilcoxon Rank Sum Test	Magpie_H	0.664389	0.830359	ns
Magpie_M - Cuckoo_M	d__Bacteria|p__Bacteroidota|o__Bacteroidia|c__Flavobacteriales|f__Blattabacteriaceae|g__Blattabacterium	Wilcoxon Rank Sum Test	Magpie_M	0.709147	0.830359	ns
Cuckoo_H - Magpie_H	d__Bacteria|p__Verrucomicrobiota|o__Verrucomicrobiae|c__Opitutales|f__Opitutaceae|g__Lacunisphaera	Wilcoxon Rank Sum Test	Cuckoo_H	NA	NA	NA
Cuckoo_H - Magpie_M	d__Bacteria|p__Verrucomicrobiota|o__Verrucomicrobiae|c__Opitutales|f__Opitutaceae|g__Lacunisphaera	Wilcoxon Rank Sum Test	Cuckoo_H	0.529549	0.830359	ns
Cuckoo_H - Cuckoo_M	d__Bacteria|p__Verrucomicrobiota|o__Verrucomicrobiae|c__Opitutales|f__Opitutaceae|g__Lacunisphaera	Wilcoxon Rank Sum Test	Cuckoo_H	NA	NA	NA
Magpie_H - Magpie_M	d__Bacteria|p__Verrucomicrobiota|o__Verrucomicrobiae|c__Opitutales|f__Opitutaceae|g__Lacunisphaera	Wilcoxon Rank Sum Test	Magpie_H	0.418426	0.81287	ns
Magpie_H - Cuckoo_M	d__Bacteria|p__Verrucomicrobiota|o__Verrucomicrobiae|c__Opitutales|f__Opitutaceae|g__Lacunisphaera	Wilcoxon Rank Sum Test	Magpie_H	NA	NA	NA
Magpie_M - Cuckoo_M	d__Bacteria|p__Verrucomicrobiota|o__Verrucomicrobiae|c__Opitutales|f__Opitutaceae|g__Lacunisphaera	Wilcoxon Rank Sum Test	Magpie_M	0.709147	0.830359	ns
Cuckoo_H - Magpie_H	d__Bacteria|p__Proteobacteria|o__Alphaproteobacteria|c__Sphingomonadales|f__Sphingomonadaceae|g__Sphingorhabdus	Wilcoxon Rank Sum Test	Cuckoo_H	0.833176	0.91037	ns
Cuckoo_H - Magpie_M	d__Bacteria|p__Proteobacteria|o__Alphaproteobacteria|c__Sphingomonadales|f__Sphingomonadaceae|g__Sphingorhabdus	Wilcoxon Rank Sum Test	Cuckoo_H	0.166626	0.704143	ns
Cuckoo_H - Cuckoo_M	d__Bacteria|p__Proteobacteria|o__Alphaproteobacteria|c__Sphingomonadales|f__Sphingomonadaceae|g__Sphingorhabdus	Wilcoxon Rank Sum Test	Cuckoo_H	0.589639	0.830359	ns
Magpie_H - Magpie_M	d__Bacteria|p__Proteobacteria|o__Alphaproteobacteria|c__Sphingomonadales|f__Sphingomonadaceae|g__Sphingorhabdus	Wilcoxon Rank Sum Test	Magpie_H	0.265885	0.704143	ns
Magpie_H - Cuckoo_M	d__Bacteria|p__Proteobacteria|o__Alphaproteobacteria|c__Sphingomonadales|f__Sphingomonadaceae|g__Sphingorhabdus	Wilcoxon Rank Sum Test	Magpie_H	0.664389	0.830359	ns
Magpie_M - Cuckoo_M	d__Bacteria|p__Proteobacteria|o__Alphaproteobacteria|c__Sphingomonadales|f__Sphingomonadaceae|g__Sphingorhabdus	Wilcoxon Rank Sum Test	Magpie_M	NA	NA	NA
Cuckoo_H - Magpie_H	d__Bacteria|p__Actinobacteriota|o__MB-A2-108|c__MB-A2-108|f__MB-A2-108|g__MB-A2-108	Wilcoxon Rank Sum Test	Cuckoo_H	0.161102	0.704143	ns
Cuckoo_H - Magpie_M	d__Bacteria|p__Actinobacteriota|o__MB-A2-108|c__MB-A2-108|f__MB-A2-108|g__MB-A2-108	Wilcoxon Rank Sum Test	Cuckoo_H	NA	NA	NA
Cuckoo_H - Cuckoo_M	d__Bacteria|p__Actinobacteriota|o__MB-A2-108|c__MB-A2-108|f__MB-A2-108|g__MB-A2-108	Wilcoxon Rank Sum Test	Cuckoo_H	0.17753	0.704143	ns
Magpie_H - Magpie_M	d__Bacteria|p__Actinobacteriota|o__MB-A2-108|c__MB-A2-108|f__MB-A2-108|g__MB-A2-108	Wilcoxon Rank Sum Test	Magpie_H	0.0416926	0.364884	ns
Magpie_H - Cuckoo_M	d__Bacteria|p__Actinobacteriota|o__MB-A2-108|c__MB-A2-108|f__MB-A2-108|g__MB-A2-108	Wilcoxon Rank Sum Test	Magpie_H	1	1	ns
Magpie_M - Cuckoo_M	d__Bacteria|p__Actinobacteriota|o__MB-A2-108|c__MB-A2-108|f__MB-A2-108|g__MB-A2-108	Wilcoxon Rank Sum Test	Magpie_M	0.0402173	0.364884	ns
Cuckoo_H - Magpie_H	d__Bacteria|p__Proteobacteria|o__Gammaproteobacteria|c__|f__|g__Acidibacter	Wilcoxon Rank Sum Test	Cuckoo_H	0.718543	0.83629	ns
Cuckoo_H - Magpie_M	d__Bacteria|p__Proteobacteria|o__Gammaproteobacteria|c__|f__|g__Acidibacter	Wilcoxon Rank Sum Test	Cuckoo_H	0.0422978	0.364884	ns
Cuckoo_H - Cuckoo_M	d__Bacteria|p__Proteobacteria|o__Gammaproteobacteria|c__|f__|g__Acidibacter	Wilcoxon Rank Sum Test	Cuckoo_H	0.375478	0.81287	ns
Magpie_H - Magpie_M	d__Bacteria|p__Proteobacteria|o__Gammaproteobacteria|c__|f__|g__Acidibacter	Wilcoxon Rank Sum Test	Magpie_H	0.0168097	0.250673	ns
Magpie_H - Cuckoo_M	d__Bacteria|p__Proteobacteria|o__Gammaproteobacteria|c__|f__|g__Acidibacter	Wilcoxon Rank Sum Test	Magpie_H	0.268718	0.704143	ns
Magpie_M - Cuckoo_M	d__Bacteria|p__Proteobacteria|o__Gammaproteobacteria|c__|f__|g__Acidibacter	Wilcoxon Rank Sum Test	Magpie_M	NA	NA	NA
Cuckoo_H - Magpie_H	d__Bacteria|p__Proteobacteria|o__Gammaproteobacteria|c__Pseudomonadales|f__Moraxellaceae|g__Cavicella	Wilcoxon Rank Sum Test	Cuckoo_H	NA	NA	NA
Cuckoo_H - Magpie_M	d__Bacteria|p__Proteobacteria|o__Gammaproteobacteria|c__Pseudomonadales|f__Moraxellaceae|g__Cavicella	Wilcoxon Rank Sum Test	Cuckoo_H	0.529549	0.830359	ns
Cuckoo_H - Cuckoo_M	d__Bacteria|p__Proteobacteria|o__Gammaproteobacteria|c__Pseudomonadales|f__Moraxellaceae|g__Cavicella	Wilcoxon Rank Sum Test	Cuckoo_H	NA	NA	NA
Magpie_H - Magpie_M	d__Bacteria|p__Proteobacteria|o__Gammaproteobacteria|c__Pseudomonadales|f__Moraxellaceae|g__Cavicella	Wilcoxon Rank Sum Test	Magpie_H	0.418426	0.81287	ns
Magpie_H - Cuckoo_M	d__Bacteria|p__Proteobacteria|o__Gammaproteobacteria|c__Pseudomonadales|f__Moraxellaceae|g__Cavicella	Wilcoxon Rank Sum Test	Magpie_H	NA	NA	NA
Magpie_M - Cuckoo_M	d__Bacteria|p__Proteobacteria|o__Gammaproteobacteria|c__Pseudomonadales|f__Moraxellaceae|g__Cavicella	Wilcoxon Rank Sum Test	Magpie_M	0.709147	0.830359	ns
[truncated: 1,536 more rows]
