# Supplementary material for: Social environment influences microbiota and potentially pathogenic bacterial communities on the skin of developing birds
Source: Anim Microbiome. 2024 Aug 15;6:47. doi: 10.1186/s42523-024-00327-2 (PMC11325624; doi:10.1186/s42523-024-00327-2)
Supplement: Supplementary file 6 — Additional file 6. [file 42523_2024_327_MOESM6_ESM.xlsx]

## Sheet: Hoja1
Additional file 6. Subset of the ASV table with six taxonomic levels including ASVs classified as core-microbiome in Eurasian magpies or great spotted cuckoos. Samples are identified regarding species and whether they share or not share the nest with hetero-specifics.
				Species ID				Pica pica	Pica pica	Pica pica	Pica pica	Pica pica	Pica pica	Pica pica	Pica pica	Pica pica	Pica pica	Pica pica	Pica pica	Pica pica	Pica pica	Pica pica	Pica pica	Pica pica	Pica pica	Pica pica	Pica pica	Pica pica	Pica pica	Pica pica	Pica pica	Pica pica	Pica pica	Pica pica	Pica pica	Pica pica	Pica pica	Pica pica	Pica pica	Pica pica	Pica pica	Pica pica	Pica pica	Pica pica	Pica pica	Pica pica	Pica pica	Clamator glandarius	Clamator glandarius
				Nest sharing				Sharing	Sharing	Not sharing	Not sharing	Not sharing	Sharing	Not sharing	Not sharing	Not sharing	Sharing	Sharing	Sharing	Sharing	Sharing	Sharing	Sharing	Sharing	Sharing	Sharing	Sharing	Sharing	Sharing	Sharing	Not sharing	Not sharing	Not sharing	Not sharing	Not sharing	Not sharing	Not sharing	Not sharing	Not sharing	Not sharing	Not sharing	Not sharing	Not sharing	Not sharing	Not sharing	Not sharing	Not sharing	Sharing	Sharing
				Genbank accession number				SAMN34276288	SAMN34276289	SAMN34276290	SAMN34276291	SAMN34276292	SAMN34276293	SAMN34276294	SAMN34276295	SAMN34276296	SAMN34276297	SAMN34276300	SAMN34276301	SAMN34276303	SAMN34276304	SAMN34276305	SAMN34276306	SAMN34276308	SAMN34276310	SAMN34276311	SAMN34276314	SAMN34276316	SAMN34276318	SAMN34276319	SAMN34276322	SAMN34276323	SAMN34276325	SAMN34276326	SAMN34276327	SAMN34276328	SAMN34276329	SAMN34276332	SAMN34276333	SAMN34276334	SAMN34276335	SAMN34276336	SAMN34276338	SAMN34276339	SAMN34276340	SAMN34276341	SAMN34276342	SAMN34276287	SAMN34276298
ASVs	Domain	Phylum	Order	Class	Family	Genus	Found in core microbiome of:	NGS078-19-101	NGS078-19-102	NGS078-19-103	NGS078-19-104	NGS078-19-105	NGS078-19-106	NGS078-19-107	NGS078-19-108	NGS078-19-132	NGS078-19-144	NGS078-19-147	NGS078-19-148	NGS078-19-150	NGS078-19-151	NGS078-19-163	NGS078-19-164	NGS078-19-166	NGS078-19-168	NGS078-19-169	NGS078-19-176	NGS078-19-179	NGS078-19-181	NGS078-19-182	NGS078-19-25	NGS078-19-26	NGS078-19-35	NGS078-19-36	NGS078-19-37	NGS078-19-60	NGS078-19-61	NGS078-19-71	NGS078-19-72	NGS078-19-73	NGS078-19-74	NGS078-19-75	NGS078-19-77	NGS078-19-78	NGS078-19-79	NGS078-19-86	NGS078-19-90	NGS078-19-100	NGS078-19-145
011dab523b35afda2f94e6fb753ad90c	Bacteria	Firmicutes	Clostridia	Lachnospirales	Lachnospiraceae	Lachnoclostridium	NS cuckoos	0	0	0	0	0	7	0	0	0	0	0	0	0	0	0	0	0	0	0	0	0	0	0	0	0	0	0	0	0	0	0	0	0	0	0	0	0	0	0	0	0	0
01e1363be4753d56befab624b125a0fd	Bacteria	Actinobacteriota	Actinobacteria	Micrococcales	Intrasporangiaceae	Knoellia	NS cuckoos	0	0	0	0	0	0	0	0	0	0	0	0	0	0	20	55	0	32	0	0	0	0	28	0	0	0	0	0	26	0	0	0	0	0	71	0	0	0	0	0	75	26
0446f3b4b9ed607b30df5894ef205125	Bacteria	Verrucomicrobiota	Verrucomicrobiae	Verrucomicrobiales	Akkermansiaceae	Akkermansia	NS cuckoos	0	0	0	0	0	0	77	0	0	21	0	0	0	0	0	0	0	0	0	0	0	0	0	0	0	0	0	0	0	0	0	0	0	0	0	0	0	0	0	0	0	0
04c0deb76100ed377ffeca2b3eb0a1f5	Bacteria	Firmicutes	Clostridia	Lachnospirales	Lachnospiraceae	UC5-1-2E3	NS cuckoos	0	0	0	0	0	0	0	0	0	0	0	30	0	0	26	0	107	0	20	19	0	0	28	0	0	0	0	0	0	0	0	0	0	0	0	0	0	0	0	0	0	51
05beca6612707db14569be4077a91770	Bacteria	Firmicutes	Clostridia	Lachnospirales	Lachnospiraceae	uncultured	NS cuckoos	0	0	0	0	0	0	0	0	0	0	0	0	0	0	0	0	0	0	0	0	0	0	0	0	0	0	0	0	0	0	0	0	0	0	0	0	0	0	0	0	0	0
087d118714d14b3aebd3e8c9992050c6	Bacteria	Firmicutes	Bacilli	Bacillales	Planococcaceae	Planomicrobium	NS cuckoos	0	0	15	0	0	189	0	0	0	0	0	0	0	0	0	0	0	0	0	0	0	0	8	0	0	0	0	0	177	0	0	0	0	0	0	0	0	0	0	0	0	9
08deb6d133725566b952f3b8b147a676	Bacteria	Firmicutes	Clostridia	Lachnospirales	Lachnospiraceae	Lachnoclostridium	NS cuckoos	0	0	0	0	0	0	0	0	0	0	0	0	0	0	0	0	0	0	0	0	0	0	0	0	0	0	0	0	0	0	0	0	0	0	0	0	0	0	0	0	0	0
091c0eb7c2a163bee9ea79ec32105290	Bacteria	Firmicutes	Bacilli	Lactobacillales	Enterococcaceae	Enterococcus	NS cuckoos; S cuckoos; NS magpies	0	0	48	206	0	0	0	0	155	0	20	106	0	0	0	0	23	172	48	0	0	0	0	0	0	178	88	0	56	0	71	0	0	0	0	871	16	0	7	466	183	25
09bd5b0d14b894e9bcbfb820a8387504	Bacteria	Firmicutes	Clostridia	Lachnospirales	Lachnospiraceae		NS cuckoos	0	0	0	0	0	0	0	0	0	22	0	0	0	0	0	0	0	0	0	8	0	0	0	0	0	0	0	0	0	0	0	0	0	0	0	0	0	0	0	0	0	0
0c3b994a70ea07a1e96a142b703a7ba5	Bacteria	Firmicutes	Clostridia	Lachnospirales	Lachnospiraceae	CHKCI001	NS cuckoos	0	0	0	0	0	0	0	0	0	0	0	0	0	0	0	0	0	45	76	0	0	0	0	0	0	0	0	0	0	0	0	0	0	0	0	0	0	0	0	0	0	0
0cef7634e8de481e999f4eadf744936b	Bacteria	Firmicutes	Clostridia	Lachnospirales	Lachnospiraceae		NS cuckoos	0	0	0	0	0	0	0	0	0	0	0	0	0	0	0	0	0	0	0	0	0	0	0	0	0	0	0	0	0	0	0	0	0	0	0	0	0	0	0	0	0	0
0d228e0a885e8e8e46e0f9c6a249f51e	Bacteria	Firmicutes	Clostridia	Lachnospirales	Lachnospiraceae		NS cuckoos	0	0	0	0	0	0	0	0	0	0	0	0	0	0	0	0	0	0	0	0	0	0	0	0	0	0	0	0	0	0	0	0	0	0	0	0	0	0	0	0	0	0
0f9dfbefc81047de29f519167ea09363	Bacteria	Bacteroidota	Bacteroidia	Bacteroidales	Bacteroidaceae	Bacteroides	NS cuckoos	0	0	0	0	0	0	0	0	0	0	0	0	0	0	0	0	0	0	0	0	0	0	0	0	0	0	0	0	0	0	0	0	0	0	0	0	0	0	0	0	0	0
0fb949e5189da3cd4a8a660ea2a28a05	Bacteria	Firmicutes	Clostridia	Lachnospirales	Lachnospiraceae		NS cuckoos	0	0	0	0	0	0	0	0	0	0	0	0	0	0	0	0	0	0	0	0	0	0	0	0	0	0	0	0	0	0	0	0	0	0	0	0	0	0	0	0	0	0
1252d684889ad0dd7b78f76da8d1cf81	Bacteria	Bacteroidota	Bacteroidia	Sphingobacteriales	Sphingobacteriaceae	Pedobacter	NS cuckoos	0	0	0	0	0	3	0	0	187	0	0	0	0	0	0	0	0	23	29	22	8	0	13	0	0	0	0	0	0	0	0	0	0	0	0	0	0	0	0	0	0	0
125a1e15dddfc1f0554eb19300668fa1	Bacteria	Firmicutes	Clostridia	Lachnospirales	Lachnospiraceae	ASF356	NS cuckoos	0	0	0	0	0	0	0	0	0	0	0	0	0	0	0	0	0	0	0	0	0	0	0	0	0	0	0	0	0	0	0	0	0	0	0	0	0	0	0	0	0	0
134bd7d4e678c58c8be6c2d6d1fa47cd	Bacteria	Firmicutes	Clostridia	Lachnospirales	Lachnospiraceae	Hungatella	NS cuckoos	0	0	0	0	0	0	0	0	0	0	0	0	0	0	0	0	0	0	0	0	0	0	0	0	0	0	0	0	0	0	0	0	0	0	0	0	0	0	0	0	0	0
13d4cf08fc949f59a387b372b9f91306	Bacteria	Firmicutes	Clostridia	Lachnospirales	Lachnospiraceae	[Ruminococcus]_gauvreauii_group	NS cuckoos	0	0	0	0	0	0	0	0	0	0	0	0	0	0	0	0	0	0	0	0	0	0	0	0	0	0	0	0	0	0	0	0	0	0	0	0	0	0	0	0	0	0
1476b7192a0b759f473c15fb971c1c9e	Bacteria	Firmicutes	Clostridia	Clostridia_vadinBB60_group	Clostridia_vadinBB60_group	Clostridia_vadinBB60_group	NS cuckoos	0	0	0	0	0	0	0	0	0	0	0	0	0	0	0	0	0	0	0	0	0	0	0	0	0	0	0	0	0	0	0	0	0	0	0	0	0	0	0	0	0	0
16f6e320af79dcd29e0141e2a4bb29dc	Bacteria	Firmicutes	Clostridia	Lachnospirales	Lachnospiraceae		NS cuckoos	0	0	0	0	0	0	0	0	0	0	2	3	0	0	0	0	0	0	0	21	0	0	0	0	0	0	0	0	0	0	0	0	0	0	0	0	0	0	0	0	0	0
1767697f70278a16cdf7c7c2ebdf4d07	Bacteria	Actinobacteriota	Actinobacteria	Propionibacteriales	Propionibacteriaceae	Cutibacterium	NS cuckoos; S cuckoos; NS magpies; S magpies	80	0	241	38	172	15	245	0	278	29	10	2	80	160	0	42	171	55	38	4	34	30	21	47	180	99	191	161	39	115	89	51	76	0	204	0	123	255	43	81	0	28
18bb598b83d17d0ba41175b037598224	Bacteria	Proteobacteria	Alphaproteobacteria	Rhizobiales	Beijerinckiaceae	Microvirga	NS cuckoos	0	0	0	0	0	0	0	0	0	0	0	0	0	0	0	0	0	0	0	0	0	0	0	0	0	0	0	0	0	0	0	0	0	0	0	0	0	0	0	0	0	0
1a3b444587b193f5b3c1900ba82000fb	Bacteria	Firmicutes	Clostridia	Lachnospirales	Lachnospiraceae	Anaerostipes	NS cuckoos	0	0	0	0	0	0	0	0	0	30	0	0	0	0	0	0	0	0	0	0	0	0	0	0	0	0	0	0	0	0	0	0	0	0	0	0	0	0	0	0	0	0
1b757a65d04dd81b734cba73ff02701b	Bacteria	Firmicutes	Clostridia	Lachnospirales	Lachnospiraceae	Lachnoclostridium	NS cuckoos	0	0	0	0	0	0	0	0	0	0	0	0	0	0	0	0	0	0	0	0	0	0	0	0	0	0	0	0	0	0	0	0	0	0	0	0	0	0	0	0	0	0
1cf55e00d0fa51fc972cd62ae800a564	Bacteria	Bacteroidota	Bacteroidia	Bacteroidales	Barnesiellaceae	Barnesiella	NS cuckoos	0	0	0	0	0	0	0	0	0	0	0	0	0	0	0	0	0	0	0	0	0	0	0	0	0	0	0	0	0	0	0	0	0	0	0	0	0	0	0	0	0	0
1d40df4a2450abef4de0f80756cbc31a	Bacteria	Firmicutes	Clostridia	Lachnospirales	Lachnospiraceae		NS cuckoos	0	0	0	0	0	0	0	0	0	0	0	0	0	0	0	0	0	0	0	0	0	0	0	0	0	0	0	0	0	0	0	0	0	0	0	0	0	0	0	0	0	0
1eb7097f379a4abdccadb0bf606b753a	Bacteria	Firmicutes	Bacilli	Bacillales	Bacillaceae	Bacillus	NS cuckoos	0	0	0	89	0	0	0	0	0	0	0	0	0	0	0	0	0	132	0	0	0	0	44	0	0	0	0	0	0	0	0	0	0	0	0	0	0	0	0	0	0	0
204ac78e8d37ef20771582e56eb97875	Bacteria	Firmicutes	Clostridia	Peptostreptococcales-Tissierellales	Peptostreptococcales-Tissierellales	Peptoniphilus	NS magpies	0	234	0	0	894	0	0	221	0	0	0	0	0	0	0	0	0	0	0	0	0	78	0	237	218	0	0	188	0	56	13	0	0	133	229	299	78	87	0	0	121	0
20800567cd2028cc518e9cacb31d5472	Bacteria	Actinobacteriota	Actinobacteria	Micrococcales	Microbacteriaceae	Agrococcus	S magpies	0	0	0	73	0	25	0	0	0	0	0	8	0	0	33	29	0	35	30	7	14	0	0	0	0	0	0	65	26	0	0	0	1	0	0	0	0	0	0	0	0	0
216bbe8a744c517507122dcfe28a8789	Bacteria	Bacteroidota	Bacteroidia	Bacteroidales	Bacteroidaceae	Bacteroides	NS cuckoos	0	0	0	0	0	0	0	0	0	0	0	0	0	0	0	0	0	0	0	0	0	0	0	0	0	0	0	0	0	0	0	0	0	0	0	0	0	0	0	0	0	0
2247a572318b5bab6549e01837932b73	Bacteria	Firmicutes	Bacilli	Lactobacillales	Lactobacillaceae	Pediococcus	NS cuckoos; S cuckoos	0	0	0	0	0	13	0	0	0	10	3	0	0	21	0	0	93	0	33	0	0	0	0	0	0	13	107	0	0	0	0	0	18	0	0	0	0	0	1	0	0	0
2248be8ee02596688375caa7631d8581	Bacteria	Bacteroidota	Bacteroidia	Bacteroidales	Rikenellaceae	Alistipes	NS cuckoos	0	0	0	0	0	0	0	0	0	0	0	0	0	0	0	0	0	0	0	0	0	0	0	0	0	0	0	0	0	0	0	0	0	0	0	0	0	0	0	0	0	0
23c7427e62b565cf09d15855971ecd0a	Bacteria	Firmicutes	Clostridia	Lachnospirales	Lachnospiraceae	Hungatella	NS cuckoos	0	0	0	0	0	0	0	0	0	0	0	0	0	0	0	0	0	0	0	0	0	0	0	0	0	0	0	0	0	0	0	0	0	0	0	0	0	0	0	0	0	0
240eaae2dc0e13ab75666bf4ccf38c88	Bacteria	Bacteroidota	Bacteroidia	Chitinophagales	Chitinophagaceae	Flaviaesturariibacter	NS cuckoos	0	0	35	0	0	3	0	0	0	27	2	0	0	0	0	29	0	0	0	8	27	0	0	100	100	0	0	122	29	0	0	0	0	0	0	0	55	0	26	90	0	0
2705c2dadbc375ddc0785c23ac0b20c2	Bacteria	Actinobacteriota	Actinobacteria	Frankiales	uncultured	uncultured	NS cuckoos	0	0	0	0	0	0	0	0	0	0	0	13	0	0	0	0	0	31	0	0	14	0	0	0	0	0	0	99	0	0	0	0	0	0	0	0	0	0	0	0	0	0
27c3f67b0a4ee59455b2c460f7d0229f	Bacteria	Bacteroidota	Bacteroidia	Bacteroidales	Bacteroidaceae	Bacteroides	NS cuckoos; S cuckoos	0	0	0	0	0	0	0	0	0	60	14	0	395	0	0	0	66	0	0	0	0	0	0	0	0	0	0	0	0	0	0	0	0	0	0	0	0	0	0	0	0	28
2840b9cf02c48beb922c4a714c9f5eba	Bacteria	Actinobacteriota	Actinobacteria	Micrococcales	Micrococcaceae	Pseudarthrobacter	NS cuckoos; S cuckoos; S magpies	0	45	0	0	0	50	271	0	0	135	0	13	85	79	81	70	23	126	109	20	69	120	84	118	0	0	0	237	141	0	0	79	0	169	0	185	183	127	0	201	0	10
2af4e587dd0bf7dfd17f987ca8634ea7	Bacteria	Firmicutes	Clostridia	Lachnospirales	Lachnospiraceae	Lachnoclostridium	NS cuckoos; NS magpies	0	0	0	0	0	64	0	0	0	0	39	15	1274	458	0	23	243	28	0	0	0	0	0	0	0	0	0	0	0	0	0	0	0	0	0	0	0	0	0	0	0	70
2bc4b2e7670f0ed062b0b476a4315aae	Bacteria	Firmicutes	Clostridia	Lachnospirales	Lachnospiraceae	Tyzzerella	NS cuckoos	0	0	0	0	0	0	0	0	0	0	0	0	0	0	0	0	0	0	0	0	0	0	0	0	0	0	0	0	0	0	0	0	0	0	0	0	0	0	0	0	0	0
2d266b8241957b6690a610c1b782199f	Bacteria	Firmicutes	Clostridia	Lachnospirales	Lachnospiraceae	Blautia	NS cuckoos	0	0	0	0	0	0	0	0	0	0	0	0	0	0	0	0	24	0	0	0	0	0	251	0	0	0	0	0	0	0	0	0	0	0	0	0	0	0	0	0	0	0
2f257a155bb19be5311689f5bc98fa19	Bacteria	Firmicutes	Bacilli	Bacillales	Planococcaceae		NS cuckoos	0	0	43	0	0	0	0	0	0	0	0	0	14	0	1	0	0	0	0	0	0	29	0	0	52	0	74	47	18	84	0	0	96	0	0	0	44	0	0	0	15	0
3463f27677d2499efb689eeec1b53bc0	Bacteria	Firmicutes	Bacilli	Bacillales	Planococcaceae	Lysinibacillus	NS cuckoos; S cuckoos; NS magpies; S magpies	741	185	0	349	178	15	280	349	40	42	0	0	0	43	11	0	10	36	51	0	0	36	10	199	328	643	0	124	55	197	158	156	119	165	0	613	0	0	239	212	63	0
34bf836872642a9c5f6218c906c7d603	Bacteria	Firmicutes	Clostridia	Lachnospirales	Lachnospiraceae		NS cuckoos	0	0	0	0	0	0	0	0	0	79	0	0	0	0	0	0	0	0	0	0	0	0	0	0	0	0	0	0	0	0	0	0	0	0	0	0	0	0	0	0	0	0
35524e4cb195f6eca891dfe8fe6d9552	Bacteria	Firmicutes	Clostridia	Lachnospirales	Lachnospiraceae	[Ruminococcus]_torques_group	NS cuckoos	0	0	0	0	0	0	0	0	0	0	0	0	0	0	0	0	0	0	0	0	0	0	0	0	0	0	0	0	0	0	0	0	0	0	0	0	0	0	0	0	0	0
360cf81615d65165fb9e5f0c01feced7	Bacteria	Bacteroidota	Bacteroidia	Bacteroidales	Bacteroidaceae	Bacteroides	NS cuckoos	0	0	0	0	0	0	0	0	0	0	0	0	0	0	0	0	0	0	0	0	0	0	0	0	0	0	0	0	0	0	0	0	0	0	0	0	0	0	0	0	0	0
3687a3c387ad1ff2a21d00933e23801d	Bacteria	Firmicutes	Clostridia	Lachnospirales	Lachnospiraceae	Sellimonas	NS cuckoos; S cuckoos; S magpies	338	0	0	0	0	22	0	0	0	2	65	58	35	160	2	0	0	0	106	48	0	0	9	0	0	0	0	0	0	0	0	0	0	0	0	0	0	0	0	0	196	0
37008fb27cb6306104e2da2ea511a1dd	Bacteria	Bacteroidota	Bacteroidia	Bacteroidales	Bacteroidaceae	Bacteroides	NS cuckoos	0	0	0	0	0	0	0	0	0	0	0	0	0	0	0	0	45	0	0	0	0	0	0	0	0	0	0	0	0	0	0	0	0	0	0	0	0	0	0	0	0	0
3d3fd44702a18aae76b1b6942e74709a	Bacteria	Firmicutes	Clostridia	Lachnospirales	Lachnospiraceae		NS cuckoos	0	0	0	0	0	0	0	0	0	0	0	0	0	0	0	0	0	0	0	0	0	0	0	0	0	0	0	0	0	0	0	0	0	0	0	0	0	0	0	0	0	0
3d6e6a4cfa3597d70ecefd300878d314	Bacteria	Actinobacteriota	Actinobacteria	Micrococcales	Cellulomonadaceae	Cellulomonas	S cuckoos	0	0	0	0	0	32	31	0	0	0	0	0	0	117	36	49	6	0	15	19	0	0	0	0	0	0	0	0	27	0	0	0	0	0	0	0	32	0	0	0	0	0
3dc912cae674a1b29c9fbe863ba228d7	Bacteria	Firmicutes	Clostridia	Lachnospirales	Lachnospiraceae		NS cuckoos; S cuckoos; S magpies	376	262	0	0	0	38	0	0	0	49	0	0	0	11	0	17	62	0	11	82	0	10	237	0	0	0	0	0	0	0	0	0	0	0	0	0	0	0	0	0	969	0
3dd638496a66af359b4bff8d01efd6b9	Bacteria	Firmicutes	Clostridia	Lachnospirales	Lachnospiraceae	GCA-900066575	NS cuckoos	0	0	0	0	0	4	0	0	0	0	0	0	0	0	35	19	16	0	0	98	0	0	0	0	0	0	0	0	0	0	0	0	0	0	0	0	0	0	0	0	0	0
3e2f13a4a562dfc0da5c432fdcb49b2c	Bacteria	Firmicutes	Clostridia	Clostridia	Hungateiclostridiaceae	Fastidiosipila	NS cuckoos	0	0	0	0	0	13	0	0	0	0	0	0	0	0	0	17	0	0	0	0	0	0	0	0	0	0	0	0	0	76	0	0	0	0	0	0	0	0	0	0	98	0
3e7f603c743222920d581fc200c01cdd	Bacteria	Proteobacteria	Gammaproteobacteria	Vibrionales	Vibrionaceae	Vibrio	S cuckoos	0	0	0	0	0	0	0	0	0	0	4	0	22	0	14	40	0	0	15	9	0	45	0	0	0	100	0	0	0	0	0	0	0	0	0	0	0	0	0	0	0	16
3ed9316268155f96dcf26ff173ec079d	Bacteria	Bacteroidota	Bacteroidia	Bacteroidales	Bacteroidaceae	Bacteroides	S magpies	0	0	0	0	0	6	0	0	0	49	39	101	0	0	29	133	0	0	79	4	0	0	0	0	0	0	0	0	0	0	0	52	0	0	0	0	0	0	0	0	0	43
40fb7a9b632f982797f5b1b2dc23f709	Bacteria	Firmicutes	Clostridia	Lachnospirales	Lachnospiraceae		NS cuckoos	0	0	0	0	0	0	0	0	0	0	0	0	0	0	0	0	0	0	0	0	0	0	0	0	0	0	0	0	0	0	0	0	0	0	0	0	0	0	0	0	0	0
4148b58890883d97481e83f1d527d57f	Bacteria	Bacteroidota	Bacteroidia	Bacteroidales	Marinifilaceae	Odoribacter	NS cuckoos	0	0	0	0	0	0	0	0	0	0	0	0	103	0	0	0	0	0	0	0	0	0	0	0	0	0	0	0	0	0	0	0	0	0	0	0	0	0	0	0	0	0
4235c52de895bbf26f6accd8e01f407a	Bacteria	Proteobacteria	Alphaproteobacteria	Rhizobiales	Beijerinckiaceae	Microvirga	NS cuckoos	0	0	0	0	0	0	0	0	0	0	0	0	0	0	0	0	0	0	0	0	0	0	0	0	0	0	0	0	0	0	0	0	0	0	0	0	0	0	0	0	0	0
43a7c9dd6026456ba230b7820fe48bc3	Bacteria	Firmicutes	Clostridia	Lachnospirales	Lachnospiraceae		NS cuckoos	0	0	0	0	0	0	0	0	0	0	0	0	0	0	0	0	0	0	0	0	0	0	0	0	0	0	0	0	0	0	0	0	0	0	0	0	0	0	0	0	0	0
43b0c6c49a554b1c69364928b5cede8e	Bacteria	Proteobacteria	Alphaproteobacteria	Rhizobiales	Devosiaceae	Devosia	NS cuckoos	0	0	0	0	0	0	0	0	0	0	0	0	0	0	0	0	0	0	0	0	0	94	16	0	0	0	0	0	139	0	0	0	0	0	0	0	0	0	0	0	0	0
447f931e1e66b2122e8f65ec5d13ead7	Bacteria	Firmicutes	Bacilli	Lactobacillales	Enterococcaceae	Enterococcus	NS magpies	0	0	0	16	0	0	0	0	0	23	61	27	0	0	0	0	27	8	15	23	0	0	0	76	113	185	559	739	40	910	127	0	1486	82	275	142	53	133	1346	116	0	0
4513a964443104439eb3fefbdc6540a5	Bacteria	Actinobacteriota	Actinobacteria	Micrococcales	Intrasporangiaceae	Knoellia	NS cuckoos; S cuckoos; NS magpies; S magpies	0	0	42	66	0	50	0	103	0	86	16	40	0	0	76	84	6	72	0	34	123	357	22	56	0	260	0	154	129	0	39	41	0	418	158	0	1611	1399	29	0	43	27
4583c442cf89f480b5c00f757edb9d84	Bacteria	Actinobacteriota	Actinobacteria	Micrococcales	Micrococcaceae	Arthrobacter	S magpies	0	0	0	0	0	328	0	0	0	0	11	0	0	34	0	0	0	132	19	4	0	307	29	0	0	0	0	0	66	0	81	81	0	91	249	0	0	0	0	0	0	22
45ae20ef98f5dca59eeff1382d525659	Bacteria	Bacteroidota	Bacteroidia	Bacteroidales	Barnesiellaceae	Coprobacter	NS cuckoos	0	0	0	0	0	0	0	0	0	0	0	0	0	0	0	0	0	0	0	46	0	0	0	0	0	0	0	0	0	0	0	0	0	0	0	0	0	0	0	0	0	0
46bcb8533ee38894c7ac8757f77f3bb8	Bacteria	Bacteroidota	Bacteroidia	Bacteroidales	Bacteroidaceae	Bacteroides	NS cuckoos	0	0	0	0	0	0	0	0	0	0	49	13	0	0	0	0	16	0	0	0	0	0	0	0	0	0	0	0	0	0	0	0	0	0	0	0	0	0	0	0	0	106
48ebd522353d44b1e1ef6a87abe2a751	Bacteria	Firmicutes	Bacilli	Lactobacillales	Streptococcaceae	Streptococcus	NS cuckoos	0	0	0	0	0	0	0	0	149	0	0	0	0	0	0	0	0	29	17	0	0	0	15	0	0	0	0	0	0	0	0	0	0	0	0	0	0	0	0	0	0	0
48f782af1bb40eca76c8ff7b1cb94619	Bacteria	Firmicutes	Clostridia	Lachnospirales	Lachnospiraceae	Lachnoclostridium	NS cuckoos	0	0	0	0	0	0	0	0	0	0	0	0	0	0	0	0	0	134	27	0	0	0	0	0	0	0	0	0	0	0	0	0	0	0	0	0	0	0	0	0	0	0
4a09ce506607df8cff4dfd3f076793d7	Bacteria	Actinobacteriota	Actinobacteria	Frankiales	Geodermatophilaceae	Blastococcus	S cuckoos; S magpies	0	0	0	0	0	34	195	0	0	19	0	17	86	0	83	34	0	27	33	37	34	0	19	0	170	0	0	0	0	0	0	0	0	0	293	0	0	0	0	0	0	21
4a4efee26380057e2538f1a88140d9ae	Bacteria	Firmicutes	Clostridia	Lachnospirales	Lachnospiraceae		NS cuckoos	0	0	0	0	0	0	0	0	0	0	0	0	0	0	0	0	0	0	0	0	0	0	5	0	0	0	0	0	0	0	0	0	0	0	0	0	0	0	0	0	0	0
4b11bc99545114a7f44e76936ab6cf5e	Bacteria	Desulfobacterota	Desulfovibrionia	Desulfovibrionales	Desulfovibrionaceae	Bilophila	NS cuckoos	0	0	0	0	0	0	0	0	0	0	0	0	0	61	0	0	0	0	0	0	0	0	0	0	0	0	0	0	0	0	0	0	0	0	0	0	0	0	0	0	0	0
4c351439191cc22acbac17ba92ffcc5c	Bacteria	Firmicutes	Clostridia	Lachnospirales	Lachnospiraceae	Hungatella	NS cuckoos	0	0	0	0	0	0	0	0	0	0	0	0	0	0	0	0	31	0	0	0	0	0	0	0	0	0	0	0	0	0	0	0	0	0	0	0	0	0	0	0	0	0
4ec536d0503330af798240eb085163a9	Bacteria	Bacteroidota	Bacteroidia	Bacteroidales	Bacteroidaceae	Bacteroides	NS cuckoos	0	0	0	0	0	0	0	0	0	0	0	0	0	0	0	0	0	51	0	10	0	0	0	0	0	0	0	0	0	0	0	0	0	0	0	0	0	0	0	0	0	0
4fdd869a857ad9457aaa38460715b5fb	Bacteria	Actinobacteriota	Actinobacteria	Micrococcales	Micrococcaceae		NS cuckoos	0	0	121	0	0	18	0	0	0	0	0	0	0	0	0	0	0	0	0	0	0	44	5	0	0	0	0	0	0	0	0	0	0	0	0	0	0	0	0	0	0	18
50e9b03e22d16b9795d2e84a52663422	Bacteria	Firmicutes	Clostridia	Christensenellales	Christensenellaceae	Christensenellaceae_R-7_group	NS cuckoos	0	0	0	0	0	0	0	0	0	0	0	0	0	0	0	0	0	0	0	0	0	0	0	0	0	0	0	0	0	0	0	0	0	0	0	0	0	0	0	0	0	0
5132b255f4e421081efc3975704146c8	Bacteria	Firmicutes	Clostridia	Lachnospirales	Lachnospiraceae	Lachnoclostridium	NS cuckoos; S cuckoos	0	0	0	0	0	118	0	0	0	0	0	0	258	239	0	0	75	25	0	20	0	0	0	0	0	0	0	0	0	0	0	0	0	0	0	0	0	0	0	0	0	0
51a4e776320747e601ce853f185c1b50	Bacteria	Bacteroidota	Bacteroidia	Cytophagales	Hymenobacteraceae		NS cuckoos	0	0	0	0	0	0	0	0	0	0	1	0	0	0	0	0	0	0	0	0	0	0	0	0	0	0	0	0	0	0	0	0	0	0	0	0	0	0	0	0	0	0
51e8760510c1957587fd7171d8f214bf	Bacteria	Bacteroidota	Bacteroidia	Cytophagales	Hymenobacteraceae	Adhaeribacter	S magpies	0	0	0	0	0	4	0	0	0	0	13	0	0	0	12	17	0	0	0	7	39	7	7	0	0	0	0	0	0	0	0	0	0	0	0	0	185	0	0	0	0	0
52aadde0db01e067d24dcb6f5cbf7272	Bacteria	Bacteroidota	Bacteroidia	Bacteroidales	Rikenellaceae	Rikenella	NS cuckoos	0	0	0	0	0	23	0	0	0	0	0	0	8	0	0	0	0	0	0	0	0	0	0	0	0	0	0	0	0	0	0	0	0	0	0	0	0	0	0	0	0	0
537563720c883ba35df12da0790cba22	Bacteria	Bacteroidota	Bacteroidia	Bacteroidales	Bacteroidaceae	Bacteroides	NS cuckoos	0	0	0	0	0	17	0	0	0	0	0	0	0	0	0	0	0	0	0	97	19	0	13	0	0	0	0	0	0	0	0	0	0	0	0	0	0	0	0	0	0	0
53799cfa6d5fcad4281268aac497efd3	Bacteria	Bacteroidota	Bacteroidia	Bacteroidales	Barnesiellaceae	Coprobacter	NS cuckoos	0	0	0	0	0	0	0	0	0	0	0	0	0	0	0	0	0	0	0	0	0	0	0	0	0	0	0	0	0	0	0	0	0	0	0	0	0	0	0	0	0	0
54ae22ea5f93e1d731032c7465b08b88	Bacteria	Firmicutes	Clostridia	Lachnospirales	Lachnospiraceae	Blautia	NS cuckoos	0	0	0	0	0	0	0	0	0	0	0	0	0	0	0	0	0	0	0	0	0	0	0	0	0	0	0	0	0	0	0	0	0	0	0	0	0	0	0	0	0	0
5643f7409209d2dd71b2ab3be9607e22	Bacteria	Actinobacteriota	Actinobacteria	Micrococcales	Intrasporangiaceae	Knoellia	S cuckoos	0	0	142	53	0	0	0	0	0	38	22	26	0	0	0	0	0	23	0	0	0	0	0	222	0	218	0	0	68	0	4	94	0	0	0	0	268	137	0	0	0	74
5647b959d1d34b3b8a7243a04323fd1d	Bacteria	Bacteroidota	Bacteroidia	Bacteroidales	Tannerellaceae	Parabacteroides	NS cuckoos	0	0	0	0	0	0	0	0	0	84	0	0	0	0	0	0	0	0	7	40	0	0	0	0	0	0	0	0	0	0	0	0	0	0	0	0	0	0	0	0	0	0
589b6b2e9f1906bd5cc35dfc2e1bab6e	Bacteria	Bacteroidota	Bacteroidia	Cytophagales	Hymenobacteraceae	Hymenobacter	S cuckoos	0	0	0	0	0	11	0	0	0	0	0	0	0	0	0	0	0	0	43	0	0	0	18	0	0	0	0	0	0	0	0	0	0	0	0	0	0	0	0	0	18	0
58ffce07f78b198b8fbaf3e8d2d7a2bb	Bacteria	Firmicutes	Bacilli	Lactobacillales	Enterococcaceae	Enterococcus	NS magpies	65	393	200	135	0	16	0	0	168	0	0	0	0	40	0	0	51	0	0	0	0	0	17	103	12	113	526	289	72	15	77	196	69	0	168	0	0	136	27	167	114	0
5c6a86afb5fc238722dd93b5f1ed5315	Bacteria	Actinobacteriota	Thermoleophilia	Solirubrobacterales	Solirubrobacteraceae	Parviterribacter	NS cuckoos	0	0	0	0	0	0	0	0	0	0	0	0	0	0	0	0	0	0	0	0	0	0	1	0	0	0	0	0	0	0	0	0	0	0	0	0	0	0	0	0	0	0
5cff59c388443e9f78cedc115b898ec9	Bacteria	Bacteroidota	Bacteroidia	Bacteroidales	Bacteroidaceae	Bacteroides	NS cuckoos	0	0	0	0	0	0	0	0	0	0	0	0	0	0	0	0	0	0	0	0	0	0	0	0	0	0	0	0	0	0	0	0	0	0	0	0	0	0	0	0	0	0
5dc0db060aeea2eb5de63e8c09eebbc3	Bacteria	Bacteroidota	Bacteroidia	Bacteroidales	Tannerellaceae	Parabacteroides	NS cuckoos	0	0	0	0	0	0	0	0	0	194	0	0	0	0	0	0	0	0	0	8	0	0	0	0	0	0	0	0	0	0	0	0	0	0	0	0	0	0	0	0	0	0
5e1c793cb5877686e7bc5f8fa2732e07	Bacteria	Bacteroidota	Bacteroidia	Bacteroidales	Tannerellaceae		NS cuckoos	0	0	0	0	0	0	0	0	0	0	0	0	0	0	0	0	27	0	0	0	12	0	0	0	0	0	0	0	0	0	0	0	0	0	0	0	0	0	0	0	0	0
5e2d07d771e3c37250daf0aaf6e446aa	Bacteria	Bacteroidota	Bacteroidia	Bacteroidales	Tannerellaceae	uncultured	NS cuckoos	0	0	0	0	0	0	0	0	0	0	0	0	0	0	0	0	0	0	0	0	0	0	0	0	0	0	0	0	0	0	0	0	0	0	0	0	0	0	0	0	0	0
60ec699f99a8a507eda7afb140b11259	Bacteria	Firmicutes	Clostridia	Lachnospirales	Lachnospiraceae		NS cuckoos	0	0	0	0	0	0	0	0	0	0	0	0	0	0	0	0	0	22	45	0	0	0	0	0	0	0	0	0	0	0	0	0	0	0	0	0	0	0	0	0	27	0
614a700182c359ca64f2faff05547f50	Bacteria	Bacteroidota	Bacteroidia	Cytophagales	Hymenobacteraceae	Adhaeribacter	NS cuckoos	0	0	0	0	0	13	0	0	0	0	0	0	0	0	48	9	0	0	0	37	0	0	0	0	0	0	0	0	0	0	0	0	0	0	0	0	0	0	0	0	0	0
64cce6980eb124b9140d44e26214487e	Bacteria	Firmicutes	Clostridia	Lachnospirales	Lachnospiraceae	[Ruminococcus]_gauvreauii_group	NS cuckoos	0	0	0	0	0	0	0	0	0	0	0	0	0	0	0	0	0	0	0	0	0	0	0	0	0	0	0	0	0	0	0	0	0	0	0	0	0	0	0	0	0	0
654a43dac1d20aa33255b6bd6d147a3b	Bacteria	Firmicutes	Clostridia	Lachnospirales	Lachnospiraceae		NS cuckoos; S cuckoos	0	0	0	0	0	0	0	0	0	77	4	0	0	0	32	0	0	0	67	0	0	0	0	0	0	0	0	0	0	0	0	26	0	0	0	0	0	0	0	0	66	0
6847ed2c7461f28b52db9306485fff08	Bacteria	Firmicutes	Clostridia	Lachnospirales	Lachnospiraceae		NS cuckoos; S cuckoos; S magpies	0	0	0	0	0	196	0	0	0	5	32	68	2118	761	112	67	0	30	0	20	0	0	0	0	0	0	0	0	0	0	0	0	0	0	0	0	0	0	0	0	0	91
6946f37359a447f3267a8773e501681a	Bacteria	Proteobacteria	Gammaproteobacteria	Pseudomonadales	Pseudomonadaceae	Pseudomonas	NS magpies; S magpies	269	0	0	176	0	0	182	0	0	52	12	0	40	93	0	0	0	0	35	0	0	37	17	0	113	256	0	0	292	69	116	252	26	632	0	0	0	472	80	0	0	0
698762c4acc3b427689bd32b30d11ba7	Bacteria	Proteobacteria	Gammaproteobacteria	Pseudomonadales	Pseudomonadaceae	Pseudomonas	NS cuckoos; S cuckoos; NS magpies; S magpies	0	0	54	127	0	17	344	623	0	50	0	0	120	41	17	13	47	28	25	21	48	63	12	78	411	0	432	176	64	95	181	322	0	235	469	0	368	291	63	889	126	0
698cd6a1db71aad57066071c0929dfb8	Bacteria	Firmicutes	Bacilli	Lactobacillales	Enterococcaceae	Enterococcus	NS cuckoos	210	242	0	0	0	0	21	122	0	0	0	0	0	42	0	0	0	0	0	0	18	0	0	38	0	0	0	284	0	0	0	459	0	0	0	0	120	0	21	0	159	0
69eed064015240af346d15f5c3fc9058	Bacteria	Firmicutes	Clostridia	Lachnospirales	Lachnospiraceae		NS cuckoos	0	0	0	0	0	0	0	0	0	0	6	6	0	0	22	58	0	0	0	20	0	0	0	0	0	0	0	0	0	0	0	0	0	0	0	0	0	0	0	0	0	0
6a76f5a71d4a53fc4de6c83a23f20a12	Bacteria	Actinobacteriota	Actinobacteria	Micrococcales	Micrococcaceae	Kocuria	NS cuckoos; S cuckoos; S magpies	0	47	130	0	0	39	0	134	0	36	3	23	0	0	73	60	0	8	30	15	0	0	54	106	0	0	0	0	37	0	0	0	87	0	0	0	563	37	82	0	18	12
6b987aca0a3eacd8a2e7f6095440a2e2	Bacteria	Firmicutes	Clostridia	Christensenellales	Christensenellaceae	Christensenella	NS cuckoos	0	0	0	0	0	0	0	0	0	0	0	0	0	0	0	0	0	0	0	0	0	0	0	0	0	0	0	0	0	0	0	0	0	0	0	0	0	0	0	0	0	0
710cd2579479e30b6f4aa653a7bc1a0a	Bacteria	Firmicutes	Clostridia	Lachnospirales	Lachnospiraceae	Lachnoclostridium	NS cuckoos	0	0	0	0	0	0	0	0	0	0	2	16	0	0	0	0	15	0	0	0	0	0	0	0	0	0	0	0	0	0	0	0	0	0	0	0	0	0	0	0	0	0
718e5fffae03b91c8572328903a397ff	Bacteria	Firmicutes	Clostridia	Lachnospirales	Lachnospiraceae		NS cuckoos	0	0	0	0	0	0	0	0	0	0	0	0	0	0	0	0	0	0	155	0	0	0	0	0	0	0	0	0	0	0	0	0	0	0	0	0	0	0	0	0	0	0
71c5960fa318ccf4905f5001ec8678b3	Bacteria	Proteobacteria	Gammaproteobacteria	Enterobacterales	Enterobacteriaceae		NS cuckoos	0	0	0	0	0	0	0	0	0	0	0	0	0	0	0	0	0	0	0	0	0	0	0	0	0	0	0	0	0	0	0	0	0	0	0	0	0	0	0	0	0	0
72f6de40aae88339d6a742509e0a5c70	Bacteria	Actinobacteriota	Actinobacteria	Micrococcales	Micrococcaceae		NS cuckoos; S magpies	0	0	0	36	0	59	0	0	0	26	11	15	0	0	57	94	0	114	143	46	87	5	84	0	0	492	84	144	124	0	313	0	0	0	0	0	0	0	31	0	0	0
741a76f1042353fc1105ed71fba367b7	Bacteria	Firmicutes	Clostridia	Lachnospirales	Lachnospiraceae	Lachnoclostridium	NS cuckoos	0	0	0	0	0	0	0	0	0	0	10	0	0	0	0	0	0	0	0	0	0	0	0	0	0	0	0	0	0	0	0	0	0	0	0	0	0	0	0	0	0	0
7595e89c9f8eccdefe1be2caeaf29a3c	Bacteria	Bacteroidota	Bacteroidia	Bacteroidales	Tannerellaceae	Parabacteroides	NS cuckoos	0	0	0	0	0	0	0	0	0	0	0	0	0	0	0	0	12	0	0	0	0	0	0	0	0	0	0	0	0	0	0	0	0	0	0	0	0	0	0	0	0	0
7775e57bca85e89c395ec0703f0861ae	Bacteria	Firmicutes	Bacilli	Lactobacillales	Streptococcaceae	Lactococcus	NS cuckoos; NS magpies	145	0	18	2	0	30	232	178	253	0	0	0	0	0	0	0	0	0	0	0	0	0	0	55	65	263	360	507	40	0	0	0	31	609	54	273	0	0	69	0	24	0
778160dca93b9cb6c2258a3700ce21e9	Bacteria	Firmicutes	Clostridia	Lachnospirales	Lachnospiraceae	Sellimonas	NS cuckoos	0	0	0	0	0	0	0	0	0	0	16	0	0	0	0	0	0	0	0	0	0	0	0	0	0	0	0	0	0	0	0	0	0	0	0	0	0	0	0	0	0	0
79e244783ab2ea8d998a0b1437e212e8	Bacteria	Firmicutes	Clostridia	Lachnospirales	Lachnospiraceae		NS cuckoos	296	193	0	0	0	0	0	0	0	0	0	0	0	0	0	0	0	87	304	0	0	0	0	0	0	0	0	0	0	0	0	0	0	0	0	0	0	0	0	0	813	0
7aa8ae2f37b7d6b5093d5cfea8d39b5b	Bacteria	Firmicutes	Clostridia	Lachnospirales	Lachnospiraceae		NS cuckoos	0	0	0	0	0	0	0	0	0	0	0	0	0	0	0	0	0	0	0	0	0	0	0	0	0	0	0	0	0	0	0	0	0	0	0	0	0	0	0	0	0	0
7af8b5896e38fafcb817fbbbdcc2ae8a	Bacteria	Bacteroidota	Bacteroidia	Cytophagales	Hymenobacteraceae	Hymenobacter	S magpies	0	0	102	0	0	9	0	0	0	56	0	0	0	0	44	58	0	153	25	0	0	137	21	0	0	0	0	0	0	0	0	0	0	0	0	0	0	0	0	123	0	0
7e7ff0baae88facc426fedf43c3de9f7	Bacteria	Bacteroidota	Bacteroidia	Bacteroidales	Barnesiellaceae	Coprobacter	NS cuckoos	0	0	0	0	0	0	0	0	0	0	0	0	0	0	0	0	0	0	0	116	0	0	2	0	0	0	0	0	0	0	0	0	0	0	0	0	0	0	0	0	0	0
7eba7ad43edce0301c65ac34a0576aa1	Bacteria	Bacteroidota	Bacteroidia	Bacteroidales	Tannerellaceae	Parabacteroides	NS cuckoos	0	0	0	0	0	0	0	0	0	65	0	0	0	0	0	0	0	0	0	45	0	0	0	0	0	0	0	0	0	0	0	0	0	0	0	0	0	0	0	0	0	0
821eb96432771b55b0522cb43247f0a3	Bacteria	Firmicutes	Clostridia	Clostridiales	Clostridiaceae	Clostridium_sensu_stricto_1	S cuckoos; S magpies	0	0	0	0	0	17	0	0	0	190	3525	2910	0	170	85	99	9	0	0	0	0	0	14	0	0	0	0	0	367	0	72	0	0	0	141	0	0	0	0	0	22	1845
84e16adf0d98b3bd3df7c1a606d5ffca	Bacteria	Firmicutes	Bacilli	Staphylococcales	Staphylococcaceae	Staphylococcus	NS cuckoos	0	0	0	0	0	0	0	0	0	0	0	0	0	0	0	0	0	0	0	0	0	0	0	0	0	0	0	0	0	0	0	0	0	0	0	0	0	0	0	0	0	0
84fc07181083c5f817ed4511a2c6db22	Bacteria	Firmicutes	Clostridia	Lachnospirales	Lachnospiraceae		NS cuckoos	0	0	0	0	0	0	0	0	0	0	0	0	0	0	0	0	0	0	0	0	0	0	0	0	0	0	0	0	0	0	0	0	0	0	0	0	0	0	0	0	0	0
8598b6e126b7670b6f239707fa5f1a4a	Bacteria	Bacteroidota	Bacteroidia	Bacteroidales	Tannerellaceae	Parabacteroides	NS cuckoos; S cuckoos	0	0	0	0	0	8	0	0	0	36	38	0	0	0	0	0	41	0	0	0	0	0	0	0	0	0	0	0	0	0	0	0	0	0	0	0	0	0	0	0	0	0
895ad7a7d3b989fa793e3a181687df51	Bacteria	Firmicutes	Clostridia	Lachnospirales	Lachnospiraceae		NS cuckoos	0	0	0	0	0	0	0	0	0	142	0	0	10	0	0	0	0	0	0	0	0	0	7	0	0	0	0	0	0	0	0	0	0	0	0	0	0	0	0	0	0	0
89a3b303a3ed19116745a0451405ad4c	Bacteria	Firmicutes	Clostridia	Lachnospirales	Lachnospiraceae		NS cuckoos	0	0	0	0	0	34	0	0	0	0	0	0	0	0	8	50	0	0	0	0	0	0	0	0	0	0	0	0	0	0	0	0	0	0	0	0	0	0	0	0	0	0
8cfb9f156e5a750b07db7f50c2697231	Bacteria	Firmicutes	Clostridia	Lachnospirales	Lachnospiraceae		NS cuckoos	0	0	0	0	0	0	0	0	0	0	0	0	0	0	0	0	0	0	0	0	0	0	0	0	0	0	0	0	0	0	0	0	0	0	0	0	0	0	0	0	0	0
8def771799ca25896e55b3cba1cc1d4f	Bacteria	Desulfobacterota	Desulfovibrionia	Desulfovibrionales	Desulfovibrionaceae	uncultured	NS cuckoos	0	0	0	0	0	0	0	0	0	0	0	0	0	0	0	0	0	0	0	0	0	0	0	0	0	0	0	0	0	0	0	0	0	0	0	0	0	0	0	0	0	0
8ea43229ffb067de837336d95296649c	Bacteria	Firmicutes	Clostridia	Lachnospirales	Lachnospiraceae		S cuckoos	0	0	0	157	0	0	0	546	0	0	0	0	0	0	0	0	0	0	0	0	0	0	0	0	0	0	0	0	0	0	0	0	0	0	0	0	0	0	0	0	84	0
8fe797597184a9e2005a45179dcf84a8	Bacteria	Bacteroidota	Bacteroidia	Bacteroidales	Tannerellaceae	Parabacteroides	NS cuckoos	0	0	0	0	0	0	0	0	0	0	0	0	0	0	0	0	0	0	0	0	0	0	0	0	0	0	0	0	0	0	0	29	0	0	0	0	0	0	0	0	0	0
929d4622b242b7fcf64ebcc3f60fd6d7	Bacteria	Proteobacteria	Gammaproteobacteria	Pseudomonadales	Moraxellaceae	Acinetobacter	NS cuckoos; S magpies	0	0	0	0	0	0	0	0	0	0	93	100	0	0	0	139	69	400	259	109	0	459	0	0	0	0	0	0	0	0	0	0	0	0	0	0	0	0	0	0	0	101
933cd1ff03356a783a38f5a583155b56	Bacteria	Firmicutes	Clostridia	Lachnospirales	Lachnospiraceae	Eisenbergiella	NS cuckoos	0	0	0	0	0	0	0	0	0	0	8	0	0	0	0	0	0	0	0	77	23	0	16	0	0	0	0	0	0	0	0	0	0	0	0	0	0	0	0	0	0	0
944ee2504461055062334b7ac35caeb5	Bacteria	Firmicutes	Clostridia	Lachnospirales	Lachnospiraceae	[Ruminococcus]_gauvreauii_group	NS cuckoos	0	0	0	0	0	0	0	0	0	0	10	11	0	0	0	0	0	0	0	0	0	0	0	0	0	0	0	0	0	0	0	0	0	0	0	0	0	0	0	0	0	0
94d0d1792a6151c770713265698f75ee	Bacteria	Firmicutes	Clostridia	Lachnospirales	Lachnospiraceae	Sellimonas	NS cuckoos; S cuckoos; S magpies	0	243	0	0	0	95	0	0	0	0	115	84	309	0	0	50	0	0	0	63	0	0	23	0	0	0	0	0	0	0	0	0	0	0	0	0	0	0	0	0	74	92
9524108c3c42194216edb70e6f799ac9	Bacteria	Proteobacteria	Gammaproteobacteria	Pseudomonadales	Moraxellaceae	Psychrobacter	NS cuckoos; S cuckoos; NS magpies; S magpies	0	0	1071	110	0	248	0	250	380	0	59	76	0	215	1078	0	0	5	0	0	47	0	40	846	296	0	0	0	184	0	34	250	0	138	0	0	58	0	46	174	0	27
95808626c6a80c3388e12a0ffa7a682e	Bacteria	Proteobacteria	Alphaproteobacteria	Sphingomonadales	Sphingomonadaceae	uncultured	NS cuckoos	0	0	0	58	176	0	0	0	0	0	0	0	0	0	78	0	0	28	0	22	10	187	46	18	0	0	0	0	35	0	41	48	0	230	0	0	0	49	0	0	0	0
964b9ae3d86df0611bd495bae8f1d19c	Bacteria	Proteobacteria	Gammaproteobacteria	Pseudomonadales	Moraxellaceae	Acinetobacter	NS magpies	0	0	159	110	0	0	97	0	136	0	16	9	33	0	0	0	7	18	0	0	0	0	0	0	128	401	145	0	9	0	199	0	0	0	0	0	0	123	0	68	0	0
96623e8bd30695439309e5cc6b413a9e	Bacteria	Bacteroidota	Bacteroidia	Cytophagales	Hymenobacteraceae		NS cuckoos	0	0	0	0	91	41	0	0	0	0	0	0	0	0	0	49	0	22	0	0	50	58	26	0	0	0	0	0	0	0	0	0	0	0	0	0	52	0	0	0	0	0
9789b0a2524a63f427afa455885edbf3	Bacteria	Firmicutes	Clostridia	Clostridiales	Clostridiaceae	Clostridium_sensu_stricto_1	S cuckoos; S magpies	132	0	0	0	0	111	0	0	250	235	273	300	30	164	18	18	222	0	0	14	19	0	24	0	0	0	0	404	0	0	289	0	826	0	0	0	0	0	389	0	123	359
97e92c62d9d1f17d70fb5a9a3bd44772	Bacteria	Firmicutes	Bacilli	Bacillales	Planococcaceae		NS cuckoos	0	0	0	0	0	0	0	0	0	0	0	0	0	0	0	0	0	0	0	0	0	0	6	0	0	0	0	0	0	0	0	0	0	0	0	0	124	0	0	0	0	0
987ebe79340982db5d5961e6dc01cfb5	Bacteria	Actinobacteriota	Actinobacteria	Propionibacteriales	Nocardioidaceae	Marmoricola	S cuckoos	0	0	20	112	0	49	0	0	69	0	0	0	0	0	47	35	0	0	69	0	7	0	19	10	0	0	0	0	0	70	0	0	0	0	0	0	88	0	0	79	0	0
991b42537986278bc0d27ba0b1ebe0f6	Bacteria	Actinobacteriota	Actinobacteria	Frankiales	Geodermatophilaceae	Blastococcus	NS cuckoos	0	0	0	0	0	13	0	0	0	0	8	2	0	0	0	0	0	0	0	0	14	0	0	0	0	171	0	0	0	0	0	0	0	0	0	0	0	0	0	0	0	9
9b8ca2fadeec5d53283c23bc0ee077d1	Bacteria	Firmicutes	Clostridia	Lachnospirales	Lachnospiraceae		NS cuckoos	0	0	0	0	0	0	0	0	0	0	0	0	0	0	0	0	0	0	0	22	0	0	0	0	0	0	0	0	0	0	0	0	0	0	0	0	0	0	0	0	0	0
9c519aae78af99327729e39b84c59998	Bacteria	Firmicutes	Clostridia	Lachnospirales	Lachnospiraceae	Anaerostipes	NS cuckoos; S cuckoos	0	0	0	0	0	0	0	0	0	0	88	68	82	0	30	64	0	0	0	22	0	0	0	0	0	0	0	0	0	0	0	0	0	0	0	0	0	0	0	0	55	29
9c569ab99efbbb99c38b0ff06353d681	Bacteria	Firmicutes	Clostridia	Lachnospirales	Lachnospiraceae		NS cuckoos	0	0	0	0	0	0	0	0	0	0	0	0	0	0	4	0	0	23	59	0	0	0	0	0	0	0	0	0	0	0	0	0	0	0	0	0	0	0	0	0	0	0
9d716a34083de54c2afe5c910ad3ec79	Bacteria	Proteobacteria	Alphaproteobacteria	Rhizobiales	Devosiaceae	Devosia	S cuckoos; S magpies	0	0	147	0	0	37	0	0	0	0	0	0	108	0	26	10	0	13	32	37	96	65	26	0	0	0	0	0	40	0	0	0	0	0	0	0	0	0	0	4	0	21
9de4f4a2586e4318abbf8a47fc235791	Bacteria	Firmicutes	Bacilli	Lactobacillales	Enterococcaceae	Enterococcus	NS cuckoos; S cuckoos; NS magpies; S magpies	38	131	29	135	43	0	75	0	81	100	23	16	0	0	0	61	45	21	1	0	0	3	22	91	5	0	110	104	0	0	104	274	127	44	123	475	128	0	56	417	88	0
9ea97e4f053cfb8e31c725a8d3aadf98	Bacteria	Firmicutes	Bacilli	Bacillales	Bacillaceae	Bacillus	NS cuckoos; S cuckoos; NS magpies; S magpies	306	247	0	147	325	15	51	283	37	76	3	11	85	139	0	54	51	11	58	20	54	2	19	174	246	155	1591	76	37	39	194	27	6	293	0	0	173	88	76	623	88	8
a023c64b62a10869b5d83683f468badd	Bacteria	Proteobacteria	Alphaproteobacteria	Sphingomonadales	Sphingomonadaceae	Sphingomonas	S magpies	0	0	0	0	0	10	0	0	0	5	0	0	0	0	23	19	0	0	0	13	77	43	17	0	0	0	0	0	0	0	0	0	0	0	0	0	0	0	0	0	0	0
a0d9040a58c8ea6651090213691279de	Bacteria	Firmicutes	Clostridia	Clostridiales	Clostridiaceae	Clostridium_sensu_stricto_1	S cuckoos	0	0	0	0	0	0	0	0	0	45	338	233	32	0	0	23	1114	0	0	0	0	0	0	0	0	0	0	0	0	0	0	0	263	55	0	0	0	0	0	0	0	464
a1312fb93cebeba7473c03cdbdac2b22	Bacteria	Firmicutes	Clostridia	Lachnospirales	Lachnospiraceae	Hungatella	NS cuckoos	0	0	0	0	0	0	0	0	0	0	0	0	0	0	0	0	0	0	0	0	0	0	0	0	0	0	0	0	0	0	0	0	0	0	0	0	0	0	0	0	0	0
a29158c1599c659d67fa565a03c151ef	Bacteria	Proteobacteria	Alphaproteobacteria	Sphingomonadales	Sphingomonadaceae	Sphingomonas	S cuckoos; S magpies	0	177	29	88	0	15	0	0	0	0	3	4	0	0	31	55	0	0	0	30	20	127	82	0	0	0	0	0	24	0	0	0	0	0	0	0	0	0	0	0	0	35
a34104e7b81a674d23c8451b7209e6e4	Bacteria	Firmicutes	Clostridia	Oscillospirales			NS cuckoos	178	0	0	0	0	0	0	0	0	0	0	0	0	0	0	0	0	0	0	0	0	0	0	0	0	0	0	0	0	0	0	0	0	0	0	0	0	0	0	0	0	0
a3540226dd7046153a5cea10657572ca	Bacteria	Proteobacteria	Alphaproteobacteria	Acetobacterales	Acetobacteraceae	Roseomonas	S cuckoos	0	0	0	0	0	0	0	0	0	0	0	0	0	0	22	0	0	42	0	5	0	61	0	0	0	0	0	0	0	0	0	0	0	0	0	0	0	0	0	0	0	0
a6520b48e3cc6c5ec1648398ef2fbcf9	Bacteria	Firmicutes	Negativicutes	Veillonellales-Selenomonadales	Selenomonadaceae		NS cuckoos	0	0	0	0	0	0	0	0	0	0	0	0	0	0	0	0	0	0	0	0	0	0	0	0	0	0	0	0	0	0	0	0	0	0	0	0	0	0	0	0	0	0
a66dae347d6e2916ef23b987b29fa4ab	Bacteria	Firmicutes	Clostridia	Lachnospirales	Lachnospiraceae		NS cuckoos	0	0	0	0	0	0	0	0	0	0	0	0	0	0	0	0	0	0	0	0	0	0	0	0	0	0	0	0	0	0	0	0	0	0	0	0	0	0	0	0	0	0
a770b2b3653594956f8587ceb8000e8d	Bacteria	Bacteroidota	Bacteroidia	Bacteroidales	Bacteroidaceae	Bacteroides	NS cuckoos	0	0	0	0	0	0	0	0	0	36	0	0	0	0	0	0	0	0	0	0	0	0	0	0	0	0	0	0	0	0	0	0	0	0	0	0	0	0	0	0	0	0
a81ffe4fc5e1fd817fe2b065bdae359a	Bacteria	Firmicutes	Bacilli	Bacillales	Bacillaceae		S cuckoos	0	0	0	0	0	0	0	0	0	92	12	0	0	0	12	0	0	0	0	0	12	0	0	0	0	0	0	0	0	0	0	0	0	0	0	0	0	0	0	0	480	0
a852741be06bda0f412435713c35d99b	Bacteria	Actinobacteriota	Actinobacteria	Micrococcales	Micrococcaceae	Arthrobacter	NS cuckoos; S cuckoos; S magpies	33	6	0	19	0	7	0	0	0	5	0	10	24	26	35	0	10	12	0	24	12	34	22	0	0	0	0	43	0	0	17	39	0	11	0	0	0	0	0	0	3	0
a8eb2810b4310787854b84f28cd15a52	Bacteria	Firmicutes	Clostridia	Lachnospirales	Lachnospiraceae	Blautia	NS cuckoos	0	0	0	0	0	0	0	0	0	0	0	0	0	0	0	0	0	0	0	0	0	124	281	0	0	0	0	0	0	0	0	0	0	0	0	0	0	0	0	0	0	0
ab174a3d9b10ba73f7c1ba31a6131536	Bacteria	Desulfobacterota	Desulfovibrionia	Desulfovibrionales	Desulfovibrionaceae	Bilophila	S cuckoos	0	0	0	0	0	34	0	0	0	0	0	7	0	0	0	0	0	0	32	16	10	0	0	0	0	0	0	0	0	0	0	0	0	0	0	0	0	0	0	0	0	0
abee9d0b1b251876b078c88820281fdc	Bacteria	Firmicutes	Clostridia	Lachnospirales	Lachnospiraceae	Blautia	NS cuckoos	0	0	0	0	0	0	0	0	0	0	0	0	0	0	0	0	0	0	0	0	0	118	252	0	0	0	0	0	0	0	0	0	0	0	0	0	0	0	0	0	0	0
ae2318d8d4f9e9d4653576b688a4451c	Bacteria	Bacteroidota	Bacteroidia	Bacteroidales	Bacteroidaceae	Bacteroides	NS cuckoos	0	0	0	0	0	0	0	0	0	0	0	0	0	0	0	0	0	0	0	0	0	0	0	0	0	0	0	0	0	0	0	0	0	0	0	0	0	0	0	0	0	0
aef24c6d691605a137e541b193804860	Bacteria	Firmicutes	Clostridia	Lachnospirales	Lachnospiraceae		NS cuckoos	0	0	0	0	0	0	0	0	0	0	0	0	0	0	0	0	0	0	0	5	0	0	0	0	0	0	0	0	0	0	0	0	0	0	0	0	0	0	0	0	0	0
b0600fdbdb631b2042f27a32509b39c9	Bacteria	Firmicutes	Clostridia	Lachnospirales	Lachnospiraceae	Sellimonas	NS cuckoos	0	0	0	0	0	0	0	0	0	0	0	0	0	0	0	0	0	0	0	0	0	0	0	0	0	0	0	0	0	0	0	0	0	0	0	0	0	0	0	0	0	0
b0884fe02070317fdd0fca5cdba49f9f	Bacteria	Bacteroidota	Bacteroidia	Bacteroidales	Bacteroidaceae	Bacteroides	NS cuckoos	0	0	0	0	0	0	0	0	0	0	0	0	0	0	0	0	23	11	0	0	23	39	60	0	0	0	0	0	0	0	0	0	0	0	0	0	0	0	0	0	0	0
b17dc97a55e197d8537b772a06dd3cd1	Bacteria	Bacteroidota	Bacteroidia	Bacteroidales	Tannerellaceae	Parabacteroides	NS cuckoos	0	0	0	0	0	0	0	0	0	0	0	0	0	0	0	0	3	31	9	0	0	0	0	0	0	0	0	0	0	0	0	0	0	0	0	0	0	0	0	0	0	0
b1ca11fb09d7693c1c8867b66ca3d44f	Bacteria	Firmicutes	Clostridia	Lachnospirales	Lachnospiraceae		NS cuckoos	0	0	0	0	0	0	0	0	0	0	0	0	0	0	0	0	0	0	0	0	0	0	0	0	0	0	0	0	0	0	0	0	0	0	0	0	0	0	0	0	0	0
b3ceb13ac15f90af3425226115e00876	Bacteria	Bacteroidota	Bacteroidia	Sphingobacteriales	Sphingobacteriaceae		NS cuckoos	0	0	0	0	0	0	0	0	0	0	0	0	0	0	0	0	0	0	0	4	0	0	0	0	0	0	0	0	104	0	0	0	0	0	0	0	76	97	0	0	0	0
b4722923f38eda6e43188c54c8705a3a	Bacteria	Bacteroidota	Bacteroidia	Bacteroidales	Paludibacteraceae	Paludibacter	NS cuckoos	0	0	0	0	0	0	0	0	0	0	0	0	0	0	0	0	0	0	0	0	0	0	0	0	0	0	0	0	0	0	0	0	0	0	0	0	0	0	0	0	0	0
b6bec62cd24ddf187220149bfdebc9bb	Bacteria	Firmicutes	Clostridia	Lachnospirales	Lachnospiraceae	Lachnoclostridium	NS cuckoos	0	0	0	0	0	0	0	0	0	0	0	0	0	0	0	0	0	48	0	0	0	0	0	0	0	0	0	0	0	0	0	0	0	0	0	0	0	0	0	0	0	0
b7e620cd1a8decd5528cc7dcffa6675d	Bacteria	Proteobacteria	Gammaproteobacteria	Burkholderiales	Neisseriaceae	uncultured	NS cuckoos	179	0	0	0	0	0	0	0	0	0	0	0	0	26	0	0	0	0	0	0	0	0	0	137	0	0	0	0	0	0	0	0	0	0	0	0	0	0	0	0	2	0
b9d63febf29fcd897a348f9afb2d6204	Bacteria	Proteobacteria	Gammaproteobacteria	Burkholderiales	Neisseriaceae	Neisseria	NS cuckoos	0	0	0	0	0	0	0	0	0	0	0	0	0	0	0	0	0	0	0	0	0	0	0	0	0	0	0	0	0	0	0	0	0	0	0	0	0	0	0	0	0	0
ba325c6899df3a28413af00c5d084a0f	Bacteria	Firmicutes	Clostridia	Lachnospirales	Lachnospiraceae		NS cuckoos	0	0	0	0	0	0	0	0	0	0	0	0	0	0	0	0	0	0	0	0	0	0	0	0	0	0	0	0	0	0	0	0	0	0	0	0	0	0	0	0	0	0
ba5a7580138547a924ca7c1a69b8c148	Bacteria	Firmicutes	Bacilli	Bacillales	Planococcaceae	Planomicrobium	NS cuckoos; S cuckoos	0	0	0	0	0	0	0	0	0	0	15	29	0	0	0	0	0	0	0	0	0	0	24	0	0	0	0	0	0	0	0	0	0	0	0	0	0	0	0	0	0	79
ba615d37d35bfcc7c979aacf3b5c8e0a	Bacteria	Proteobacteria	Gammaproteobacteria	Enterobacterales	Enterobacteriaceae	Escherichia-Shigella	NS cuckoos; S cuckoos; NS magpies; S magpies	140	229	368	607	697	61	507	407	1238	361	185	53	419	233	70	89	41	16	87	43	13	231	8	262	396	193	767	185	110	237	401	1062	683	122	279	428	109	86	258	328	72	115
ba7074a9d7354030d8c03df2c3b02564	Bacteria	Firmicutes	Clostridia	Lachnospirales	Lachnospiraceae	[Ruminococcus]_torques_group	NS cuckoos; S cuckoos; S magpies	0	0	0	0	0	0	0	0	0	0	0	0	0	0	16	71	60	158	223	918	29	107	43	0	0	0	0	0	0	0	0	0	0	0	0	0	0	0	0	0	0	0
bda8b72f3d2304fe2d4d4a950a1c7523	Bacteria	Bacteroidota	Bacteroidia	Bacteroidales	Bacteroidaceae	Bacteroides	NS cuckoos	0	0	0	0	0	0	0	0	0	0	0	0	0	0	0	0	0	0	0	0	0	0	0	0	0	0	0	0	0	0	0	0	0	0	0	0	0	0	0	0	0	0
bdf63430265164f00ae236cb34689955	Bacteria	Actinobacteriota	Actinobacteria	Micrococcales	Micrococcaceae	Glutamicibacter	NS cuckoos	20	0	0	0	0	234	0	0	0	0	17	3	0	0	14	0	0	0	0	0	0	16	36	56	0	0	0	0	27	0	0	0	0	0	0	0	0	0	0	0	37	43
be0b056b3759cade75ac0dc71b6427d4	Bacteria	Proteobacteria	Alphaproteobacteria	Rhizobiales	Xanthobacteraceae	Bradyrhizobium	NS cuckoos; S cuckoos; S magpies	0	0	0	22	49	0	0	0	0	150	36	80	168	216	91	370	77	853	682	89	152	506	1146	0	0	0	0	0	0	0	6	0	0	80	0	0	0	0	0	0	0	147
bef0b01732b2e383919a49c330c5eb72	Bacteria	Actinobacteriota	Actinobacteria	Micrococcales	Micrococcaceae	Arthrobacter	S cuckoos; S magpies	0	0	0	79	0	34	0	125	0	41	8	0	0	0	21	12	7	126	175	0	0	336	269	104	309	0	134	0	31	0	0	0	0	0	0	0	258	0	60	55	0	0
bfd211c239a9ef05c57c4a7310ff8d44	Bacteria	Actinobacteriota	Actinobacteria	Micrococcales	Micrococcaceae	Pseudarthrobacter	NS cuckoos	0	0	0	34	0	34	180	0	0	0	0	0	0	0	0	0	0	0	0	0	0	93	0	0	0	0	0	100	0	0	48	0	76	0	0	0	22	75	99	0	0	16
c0c840c4e9b676e85d80dfd29a7fb53e	Bacteria	Firmicutes	Clostridia	Lachnospirales	Lachnospiraceae	Lachnoclostridium	NS cuckoos	0	0	0	0	0	0	0	0	0	0	0	0	0	0	0	0	0	0	0	0	0	0	0	0	0	0	0	0	0	0	0	0	0	0	0	0	0	0	0	0	0	0
c1c99ab453e43582cb49009835681c19	Bacteria	Firmicutes	Clostridia	Lachnospirales	Lachnospiraceae	Lachnoclostridium	NS cuckoos	0	109	0	0	0	0	0	0	0	0	78	141	0	0	0	0	0	0	0	142	0	0	1	0	0	0	0	0	0	0	0	0	0	0	0	0	0	0	0	0	0	128
c25e9fccf5b41cbf91cf4c24c7c0e02d	Bacteria	Proteobacteria	Alphaproteobacteria	Rhizobiales	Beijerinckiaceae	Microvirga	S cuckoos; S magpies	0	66	0	37	0	13	0	0	0	53	0	0	0	0	34	89	8	131	50	20	72	150	58	0	0	0	0	0	0	0	0	0	0	0	0	307	0	0	0	0	0	0
c293e4a73fd24716a58d10834a241499	Bacteria	Actinobacteriota	Actinobacteria	Micrococcales	Microbacteriaceae	Agrococcus	NS cuckoos	0	0	0	0	0	0	0	0	0	34	0	0	0	0	23	40	0	0	0	0	17	0	5	0	0	0	0	0	0	0	0	0	0	0	0	0	0	0	0	0	0	0
c2998fcb54bc065bd805397fec9896f2	Bacteria	Firmicutes	Clostridia	Lachnospirales	Lachnospiraceae		NS cuckoos	0	0	0	0	0	0	0	0	0	0	0	0	0	0	0	0	0	0	0	0	0	0	0	0	0	0	0	0	0	0	0	0	0	0	0	0	0	0	0	0	0	0
c2c0280b8cad64b530e5b4ae45fb0ae3	Bacteria	Actinobacteriota	Actinobacteria	Propionibacteriales	Nocardioidaceae	Marmoricola	S magpies	0	0	0	41	200	15	0	98	0	96	2	21	0	110	60	35	0	0	0	10	46	60	30	163	0	0	0	49	0	0	58	0	0	18	0	0	0	47	90	0	0	0
c48f24e5d1684c1c0633b9af22d5f7bf	Bacteria	Firmicutes	Clostridia	Lachnospirales	Lachnospiraceae		NS cuckoos	0	0	0	0	0	0	0	0	0	0	0	0	0	0	0	0	0	0	0	0	0	0	0	0	0	0	0	0	0	0	0	0	0	0	0	0	0	0	0	0	0	0
c87ac58f7febf9b3560fd7bff812ac01	Bacteria	Bacteroidota	Bacteroidia	Sphingobacteriales	Sphingobacteriaceae	Pedobacter	NS cuckoos	0	0	0	0	0	15	0	0	0	0	0	0	0	0	55	0	0	0	0	0	0	30	21	0	0	0	0	0	0	0	0	0	0	0	248	0	0	0	0	0	0	0
ca5990506c1eb766321bec1b1805b0f8	Bacteria	Firmicutes	Clostridia	Lachnospirales	Lachnospiraceae		NS cuckoos	0	0	0	0	0	0	0	0	0	0	0	0	0	0	0	0	0	0	0	0	0	0	0	0	0	0	0	0	0	0	0	0	0	0	0	0	0	0	0	0	0	0
cb1a057f2ecbcbe0209554b8a57ec1b2	Bacteria	Bacteroidota	Bacteroidia	Bacteroidales	Bacteroidaceae	Bacteroides	NS cuckoos	0	0	0	0	0	0	0	0	0	0	0	0	0	0	0	0	0	0	0	0	0	0	0	0	0	0	0	0	0	0	0	0	0	0	0	0	0	0	0	0	0	0
cd3ab2357aa1c55cb3d5cd98f18d8818	Bacteria	Bacteroidota	Bacteroidia	Bacteroidales	Tannerellaceae	Parabacteroides	NS cuckoos	0	0	0	0	0	0	0	0	0	0	0	0	0	0	0	0	0	0	0	0	0	0	0	0	0	0	0	0	0	0	0	0	0	0	0	0	0	0	0	0	0	0
cd66b073a3395253ecaf128a65637bd3	Bacteria	Firmicutes	Clostridia	Clostridia	Hungateiclostridiaceae	Fastidiosipila	NS cuckoos; NS magpies	0	0	116	0	0	0	0	0	0	0	0	0	0	0	8	0	0	0	0	6	0	0	0	114	132	181	43	51	0	53	0	83	109	0	32	0	0	0	16	0	0	0
cdbf9c70714ba0077381cd5673ac2a0d	Bacteria	Firmicutes	Bacilli	Exiguobacterales	Exiguobacteraceae	Exiguobacterium	NS cuckoos	0	0	0	0	0	0	0	0	0	0	0	0	0	0	16	40	0	0	0	0	0	0	20	0	0	0	0	0	0	0	85	0	0	0	0	0	89	0	0	0	0	0
cf29a207e819a9ac20a11d7a11613e33	Bacteria	Actinobacteriota	Actinobacteria	Micrococcales	Microbacteriaceae	Clavibacter	S magpies	0	0	0	25	0	20	0	135	23	0	16	0	0	17	4	51	0	27	12	0	0	10	0	0	0	0	0	50	0	0	0	0	0	0	0	0	0	0	0	0	0	0
cf946982e0d893b6c218090145a6480a	Bacteria	Firmicutes	Clostridia	Lachnospirales	Lachnospiraceae		NS cuckoos	0	0	0	0	0	0	0	0	0	0	0	0	0	0	0	0	0	0	0	28	0	0	0	0	0	0	0	0	0	0	0	0	0	0	0	0	0	0	0	0	0	0
cfd2eced8eec702d506e478be273add8	Bacteria	Actinobacteriota	Actinobacteria	Micrococcales	Microbacteriaceae	Mycetocola	NS cuckoos; S magpies	0	0	0	69	99	140	0	0	0	39	2	10	0	0	34	7	0	34	122	9	54	143	157	0	0	0	0	123	0	0	84	0	0	0	0	0	0	136	53	0	0	36
cfed213f0813b2e50030c63510b0577d	Bacteria	Actinobacteriota	Actinobacteria	Micrococcales	Micrococcaceae	Pseudarthrobacter	NS cuckoos; S cuckoos; NS magpies; S magpies	39	102	0	124	0	152	54	232	139	156	8	34	0	13	185	257	25	114	78	75	139	145	103	239	0	295	87	0	70	0	115	115	0	177	0	156	0	0	52	0	223	68
d003567f65884bc99863815599a01ced	Bacteria	Bacteroidota	Bacteroidia	Bacteroidales	Bacteroidaceae	Bacteroides	NS cuckoos	0	0	0	0	0	0	0	0	0	0	0	0	0	0	0	0	0	0	0	0	0	0	0	0	0	0	0	0	0	0	0	0	0	0	0	0	0	0	0	0	0	0
d101f8630a4068017c345708b8bf7a69	Bacteria	Firmicutes	Clostridia	Lachnospirales	Lachnospiraceae	Eisenbergiella	NS cuckoos	0	0	0	0	0	0	0	0	0	0	0	0	0	0	0	0	55	0	0	85	15	0	28	0	0	0	0	0	0	0	0	0	0	0	0	0	0	0	0	0	0	0
d15efab59c4febe5519c8da4013fb3b4	Bacteria	Firmicutes	Clostridia	Lachnospirales	Lachnospiraceae	UC5-1-2E3	NS cuckoos	0	0	0	0	0	50	0	0	0	30	41	42	0	0	0	0	0	0	0	0	0	0	0	0	0	0	0	0	0	0	0	0	0	0	0	0	0	0	0	0	0	65
d1f56d86720c4ff2dc1d297049d02472	Bacteria	Firmicutes	Bacilli	Bacillales	Planococcaceae	Planomicrobium	NS cuckoos	0	0	0	0	0	62	0	0	0	0	0	0	0	0	4	0	0	13	35	0	0	0	24	0	0	0	0	0	0	0	0	0	0	0	0	0	0	0	0	0	0	0
d2d1943e391b7e751fc8c3e9a1d02497	Bacteria	Proteobacteria	Gammaproteobacteria	Burkholderiales	Oxalobacteraceae	Massilia	S magpies	116	0	0	153	0	67	0	0	0	0	3	0	0	0	0	19	0	39	53	0	58	0	18	0	0	0	0	0	51	0	0	0	0	0	0	0	0	0	0	0	0	0
d3ff088521d786b021e9b9624052c50b	Bacteria	Firmicutes	Clostridia	Lachnospirales	Lachnospiraceae		NS cuckoos	0	0	0	0	0	0	0	0	0	0	4	0	0	0	0	0	0	0	0	0	0	0	0	0	0	0	0	0	0	0	0	0	0	0	0	0	0	0	0	0	0	9
d4d840107b73ad762ee25b68c33c0c39	Bacteria	Actinobacteriota	Actinobacteria	Micrococcales	Micrococcaceae	Arthrobacter	NS cuckoos; S cuckoos; NS magpies; S magpies	0	229	321	168	658	302	924	399	666	11	37	20	118	195	220	351	84	458	282	36	83	275	218	190	395	435	0	106	153	0	45	144	61	99	152	0	404	413	0	538	88	40
d5ea824077f30808fad73db5435dba43	Bacteria	Firmicutes	Clostridia	Lachnospirales	Lachnospiraceae		NS cuckoos	0	0	0	0	0	21	0	0	0	0	23	0	0	0	0	0	0	0	0	0	0	0	0	0	0	0	0	0	0	0	0	0	0	0	0	0	0	0	0	0	0	0
d62908b9abb44de8a223ad376e13b68f	Bacteria	Firmicutes	Clostridia	Lachnospirales	Lachnospiraceae	[Ruminococcus]_torques_group	NS cuckoos	0	0	0	0	0	0	0	0	0	0	0	0	0	0	0	0	0	0	0	0	0	0	0	0	0	0	0	0	0	0	0	0	0	0	0	0	0	0	0	0	0	0
d6fc6c6a517f687ae8f89a126a55bcda	Bacteria	Bacteroidota	Bacteroidia	Bacteroidales	Rikenellaceae	Alistipes	NS cuckoos; S cuckoos	0	0	0	0	0	0	0	0	0	0	0	0	0	0	0	0	0	0	146	0	0	0	0	0	0	0	0	0	0	0	0	0	0	0	0	0	0	0	0	0	0	0
d7f1dbf780e2bacc82a563f05658ddc6	Bacteria	Actinobacteriota	Actinobacteria	Micrococcales	Microbacteriaceae	Microbacterium	NS cuckoos; NS magpies; S magpies	391	134	80	96	584	80	344	230	0	61	13	19	77	11	0	0	0	83	0	20	0	40	23	86	352	446	0	89	0	0	145	0	0	49	0	0	26	25	4	0	124	0
d828d59986217fe67238f9b8d982a468	Bacteria	Proteobacteria	Alphaproteobacteria	Sphingomonadales	Sphingomonadaceae	Sphingomonas	NS cuckoos	0	0	0	32	0	0	0	0	0	17	0	0	0	0	50	0	0	40	0	104	31	195	22	0	0	0	0	0	0	0	238	0	0	0	0	0	0	0	31	0	0	11
d87ec7ea12e4127c1c67cb7a0c77feb1	Bacteria	Firmicutes	Clostridia	Lachnospirales	Lachnospiraceae	Blautia	NS cuckoos	0	0	0	0	0	0	0	0	0	0	0	0	0	0	0	0	0	0	0	0	0	0	0	0	0	0	0	0	0	0	0	0	0	0	0	0	0	0	0	0	0	0
d928c5f3b3026ea46ba695670cc6d195	Bacteria	Firmicutes	Clostridia	Lachnospirales	Lachnospiraceae	Blautia	NS cuckoos	0	0	0	0	0	0	0	0	0	0	5	0	0	0	0	0	0	0	0	0	0	0	160	0	0	0	0	0	0	0	0	0	0	0	0	0	0	0	0	0	0	0
db62ad22d399c612f0e5e67578dfe24b	Bacteria	Actinobacteriota	Actinobacteria	Micrococcales	Micrococcaceae	Arthrobacter	S cuckoos	0	0	0	0	0	6	0	0	0	0	0	0	0	0	23	0	0	8	0	13	40	0	0	0	0	0	0	0	0	0	0	103	0	0	0	0	0	0	0	0	28	11
dbb6226cfc4d08d14fda1e3d2da5277a	Bacteria	Firmicutes	Clostridia	Lachnospirales	Lachnospiraceae		NS cuckoos	0	0	0	0	0	0	0	0	0	122	0	0	0	0	0	0	0	0	0	0	0	0	7	0	0	0	0	0	0	0	0	0	0	0	0	0	0	0	0	0	0	0
dbe6dfc593739a288098c9a525b457c9	Bacteria	Actinobacteriota	Actinobacteria	Micrococcales	Intrasporangiaceae	Aquipuribacter	NS cuckoos	0	0	0	0	0	0	0	0	0	0	0	0	0	0	0	0	0	23	0	0	0	120	18	0	0	0	0	0	0	66	35	0	0	0	0	0	0	0	0	0	23	0
dccc90b758547607480cc7520903f0f1	Bacteria	Firmicutes	Clostridia	Lachnospirales	Lachnospiraceae		NS cuckoos	0	0	0	0	0	0	0	0	0	266	23	4	119	0	0	0	0	0	0	0	0	0	0	0	0	0	0	0	0	0	0	0	0	0	0	0	0	0	0	0	0	0
dd7f60443d61f7baf063417f851bba43	Bacteria	Bacteroidota	Bacteroidia	Bacteroidales	Bacteroidaceae	Bacteroides	NS cuckoos	0	0	0	0	0	0	0	0	0	0	0	0	0	0	0	0	0	0	0	0	0	0	0	0	0	0	0	0	0	0	0	0	0	0	0	0	0	0	0	0	0	0
ddbd0af89f03c173242cc11ac95635ae	Bacteria	Proteobacteria	Alphaproteobacteria	Rhizobiales	Beijerinckiaceae	Microvirga	S magpies	0	0	0	31	0	0	0	0	0	0	0	7	70	0	24	37	0	0	29	0	68	14	35	0	0	0	0	0	0	0	0	0	0	0	0	0	0	0	0	0	0	0
ddc1b08f4e95bbba40ae8926c6b2a945	Bacteria	Bacteroidota	Bacteroidia	Bacteroidales	Tannerellaceae		NS cuckoos	0	0	0	0	0	0	0	0	0	114	0	0	0	0	0	0	0	0	0	0	0	0	0	0	0	0	0	0	0	0	0	0	0	0	0	0	0	0	0	0	0	0
e10402640a03afbb2c5313d3ccfd00ef	Bacteria	Firmicutes	Clostridia	Lachnospirales	Lachnospiraceae		NS cuckoos	0	0	0	0	0	0	0	0	0	0	0	0	0	0	0	0	0	0	0	0	0	0	0	0	0	0	0	0	0	0	0	0	0	0	0	0	0	0	0	0	0	0
e17bc7a98fafabebd963ac554ad78976	Bacteria	Proteobacteria	Alphaproteobacteria	Sphingomonadales	Sphingomonadaceae	Qipengyuania	NS cuckoos	132	0	0	0	0	0	0	0	0	0	5	0	0	0	0	0	0	0	0	0	0	34	25	0	0	0	0	0	0	0	0	119	0	0	0	0	0	0	0	0	0	0
e39790c340415da6abbae1d584082122	Bacteria	Firmicutes	Clostridia	Lachnospirales	Lachnospiraceae	Tyzzerella	NS cuckoos	0	0	0	0	0	0	0	0	0	0	0	0	0	0	0	0	0	0	0	0	0	0	0	0	0	0	0	0	0	0	0	0	0	0	0	0	0	0	0	0	0	0
e6235129d10c2c823f96256d8d611d82	Bacteria	Firmicutes	Bacilli	Lactobacillales	Streptococcaceae	Streptococcus	NS magpies	0	25	88	125	194	0	17	96	0	0	5	0	0	105	0	0	0	0	0	16	0	0	0	167	0	0	0	0	0	0	13	88	0	150	0	0	126	0	41	0	0	14
e62f37453fcc29113c225a3116719161	Bacteria	Bacteroidota	Bacteroidia	Cytophagales	Hymenobacteraceae	Hymenobacter	NS cuckoos	0	0	0	0	0	0	0	86	0	12	0	0	0	0	0	0	0	0	0	0	0	0	0	174	0	0	0	0	0	0	0	0	0	0	0	0	0	0	0	0	0	0
e96c6f50ac283201c6434ada6d8c8929	Bacteria	Bacteroidota	Bacteroidia	Bacteroidales	Bacteroidaceae	Bacteroides	NS cuckoos	0	0	0	0	0	0	0	0	0	0	0	0	0	0	0	0	0	0	0	0	0	0	16	0	0	0	0	0	0	0	0	0	0	0	0	0	0	0	0	0	0	0
eb9cdea2bd14ffcf97518bce6ba772dc	Bacteria	Proteobacteria	Alphaproteobacteria	Rhizobiales	Beijerinckiaceae	Methylobacterium-Methylorubrum	NS cuckoos; S magpies	0	0	0	98	0	0	148	0	0	24	22	26	52	47	13	261	0	304	711	26	0	84	667	0	0	0	0	0	0	0	0	0	0	0	186	0	0	0	0	0	0	37
ec0632b9060d85c921ff588103ead375	Bacteria	Firmicutes	Clostridia	Lachnospirales	Lachnospiraceae		NS cuckoos	0	0	0	0	0	0	0	0	0	0	0	0	0	0	0	0	0	0	0	0	0	0	0	0	0	0	0	0	0	0	0	0	0	0	0	0	0	0	0	0	0	0
edac1b3a0b14e78c3ba2dc780f30d02a	Bacteria	Actinobacteriota	Actinobacteria	Corynebacteriales	Corynebacteriaceae	Corynebacterium	S cuckoos; NS magpies; S magpies	0	0	0	0	126	0	66	4	224	65	1	13	0	82	4	22	0	101	19	0	0	29	8	131	255	0	0	7	0	0	0	0	114	0	749	0	34	259	169	0	0	45
edd5df239e776bfd660f0038ed856f71	Bacteria	Firmicutes	Clostridia	Lachnospirales	Lachnospiraceae		NS cuckoos	0	0	0	0	0	0	0	0	0	0	9	11	0	0	0	0	0	0	0	0	0	0	0	0	0	0	0	0	0	0	0	0	0	0	0	0	0	0	0	0	0	0
f1288f31d1c03ef99162b35c115e737b	Bacteria	Bacteroidota	Bacteroidia	Bacteroidales	Bacteroidaceae	Bacteroides	NS cuckoos	0	0	0	0	0	0	0	0	0	0	0	0	0	0	0	0	0	0	0	0	0	0	0	0	0	0	0	0	0	0	0	0	0	0	0	0	0	0	0	0	0	0
f19d73a7b35b070c090db5120d45f91f	Bacteria	Firmicutes	Clostridia	Lachnospirales	Lachnospiraceae		NS cuckoos	0	0	0	0	0	0	0	0	0	0	0	0	0	0	0	0	0	0	0	0	0	0	0	0	0	0	0	0	0	0	0	0	0	0	0	0	0	0	0	0	0	0
f22a9416bb2c01ca9ae104d678ff996d	Bacteria	Actinobacteriota	Actinobacteria	Corynebacteriales	Corynebacteriaceae	Lawsonella	NS cuckoos	0	0	0	78	0	0	0	0	0	0	5	0	0	0	0	0	0	0	0	0	0	0	0	57	0	0	0	0	20	0	0	133	0	0	0	0	0	0	0	0	0	0
f38a06b1aa9aeffff6e3bcc89d92a620	Bacteria	Firmicutes	Clostridia	Lachnospirales	Lachnospiraceae		NS cuckoos	0	0	0	0	0	0	0	0	0	0	3	0	0	0	0	0	0	0	0	0	0	0	0	0	0	0	0	0	0	0	0	0	0	0	0	0	0	0	0	0	0	0
f7b602f8ac16d49f352c41fac7c10096	Bacteria	Actinobacteriota	Actinobacteria	Frankiales	uncultured	uncultured	S magpies	0	31	0	0	177	79	63	223	0	22	0	17	0	30	40	41	0	67	65	16	81	0	15	101	0	0	0	0	0	0	115	0	0	0	0	0	0	0	13	170	0	0
fb3ce6c3dd475c52411af62ee111c6aa	Bacteria	Bacteroidota	Bacteroidia	Bacteroidales	Marinifilaceae	Odoribacter	NS cuckoos	0	0	0	0	0	0	0	0	0	0	23	0	0	0	0	0	0	0	0	40	56	0	0	0	0	0	0	0	0	0	0	0	0	0	0	0	0	0	0	0	0	0
fc1226d01214ced80d083c1fd2431fc5	Bacteria	Bacteroidota	Bacteroidia	Bacteroidales	Bacteroidaceae	Bacteroides	NS cuckoos	0	0	0	0	0	0	0	0	0	222	23	40	0	0	0	0	0	0	0	0	0	0	0	0	0	0	0	0	0	0	0	0	0	0	0	0	0	0	0	0	0	100
fc54931d5311a4f4ec2dd18ed90dbc4d	Bacteria	Firmicutes	Clostridia	Clostridia	Hungateiclostridiaceae	Fastidiosipila	NS cuckoos	0	266	0	35	0	0	0	0	0	0	0	26	0	124	0	0	0	0	0	3	0	0	0	0	0	337	282	171	0	0	0	0	32	192	0	0	0	0	0	92	0	0
fd5c5e26488a8d79ec2af52fe00bc507	Bacteria	Actinobacteriota	Actinobacteria	Micrococcales	Micrococcaceae	Paeniglutamicibacter	NS cuckoos	0	0	0	0	0	8	0	0	0	0	0	0	0	0	0	0	0	0	0	0	0	83	0	0	0	0	0	0	3	0	0	0	0	0	0	0	0	0	0	0	0	0
[truncated: 14 more columns]
